# Supplementary material for: The Rigor and Transparency Index Quality Metric for Assessing Biological and Medical Science Methods
Source: iScience. 2020 Oct 20;23(11):101698. doi: 10.1016/j.isci.2020.101698 (PMC7644557; doi:10.1016/j.isci.2020.101698)
Supplement: Data S1. All RTI Data Sorted by Journal by Year, Related to Figures 1–4 [file mmc2.csv]

journal	year	papers analyzed	Average SciScore	avg(sex)	avg(blinding)	avg(randomization)	avg(power)	sum(antibody_detected)	%antibody identifiable	sum(organism_detected)	%organism identifiable	sum(cell_line_detected)	%cell line identifiable	sum(tool_detected)	%tool identifiable
ACS applied materials & interfaces	2019	12	2.67	16.67%	0.00%	8.33%	16.67%	1	0.00%	2	100.00%	8	50.00%	22	68.18%
ACS central science	2019	40	2.53	20.00%	5.00%	30.00%	7.50%	7	14.29%	10	30.00%	23	13.04%	78	44.87%
ACS nano	2019	12	3.00	16.67%	0.00%	16.67%	16.67%	3	0.00%	5	40.00%	8	12.50%	28	71.43%
ACS omega	2019	387	2.41	5.43%	0.78%	7.75%	17.31%	31	19.35%	42	35.71%	143	33.57%	513	77.00%
Acta bio-medica : Atenei Parmensis	2019	39	3.49	51.28%	7.69%	17.95%	2.56%	0	N/A	0	N/A	0	N/A	30	86.67%
Acta cirurgica brasileira	2019	52	4.90	65.38%	9.62%	50.00%	7.69%	19	15.79%	32	15.63%	2	0.00%	71	88.73%
Acta clinica Croatica	2019	17	4.82	35.29%	11.76%	5.88%	5.88%	3	33.33%	0	N/A	0	N/A	19	89.47%
Acta crystallographica. Section D, Structural biology	2019	17	2.65	0.00%	0.00%	35.29%	0.00%	0	N/A	0	N/A	0	N/A	27	81.48%
Acta diabetologica	2019	14	4.21	42.86%	0.00%	14.29%	7.14%	2	0.00%	0	N/A	1	0.00%	23	86.96%
Acta informatica medica : AIM : journal of the Society for Medical Informatics of Bosnia & Herzegovina : casopis Drustva za medicinsku informatiku BiH	2019	21	3.43	38.10%	0.00%	4.76%	0.00%	1	100.00%	0	N/A	0	N/A	26	96.15%
Acta naturae	2019	16	2.94	31.25%	0.00%	12.50%	6.25%	6	0.00%	5	20.00%	22	59.09%	32	87.50%
Acta neurochirurgica	2019	32	4.50	25.00%	9.38%	15.63%	6.25%	1	0.00%	2	0.00%	0	N/A	51	90.20%
Acta neuropathologica	2019	36	4.25	50.00%	36.11%	25.00%	11.11%	28	35.71%	75	17.33%	20	40.00%	144	80.56%
Acta neuropathologica communications	2019	115	4.21	38.26%	29.57%	21.74%	6.09%	131	54.96%	133	18.05%	56	35.71%	480	83.54%
Acta ophthalmologica	2019	18	5.61	27.78%	22.22%	27.78%	16.67%	1	100.00%	0	N/A	2	100.00%	23	91.30%
Acta orthopaedica	2019	59	5.12	33.90%	3.39%	22.03%	11.86%	0	N/A	0	N/A	0	N/A	68	95.59%
Acta orthopaedica et traumatologica turcica	2019	35	4.69	48.57%	17.14%	20.00%	11.43%	0	N/A	1	0.00%	0	N/A	33	93.94%
Acta ortopedica brasileira	2019	29	4.07	37.93%	0.00%	3.45%	0.00%	0	N/A	0	N/A	0	N/A	22	100.00%
Acta otorhinolaryngologica Italica : organo ufficiale della Societa italiana di otorinolaringologia e chirurgia cervico-facciale	2019	23	3.96	26.09%	0.00%	4.35%	8.70%	1	0.00%	0	N/A	0	N/A	15	93.33%
Acta paediatrica (Oslo, Norway : 1992)	2019	17	5.29	11.76%	35.29%	35.29%	5.88%	2	0.00%	1	0.00%	1	0.00%	27	85.19%
Acta pharmaceutica Sinica. B	2019	53	3.77	60.38%	5.66%	56.60%	7.55%	31	35.48%	45	11.11%	78	38.46%	88	82.95%
Acta radiologica open	2019	15	4.60	60.00%	26.67%	33.33%	6.67%	0	N/A	0	N/A	0	N/A	18	94.44%
Acta stomatologica Croatica	2019	15	4.67	26.67%	6.67%	20.00%	6.67%	0	N/A	1	100.00%	0	N/A	16	100.00%
Acta veterinaria Scandinavica	2019	16	4.38	50.00%	25.00%	37.50%	6.25%	5	0.00%	0	N/A	0	N/A	28	92.86%
Acute medicine & surgery	2019	23	4.30	13.04%	0.00%	13.04%	4.35%	0	N/A	0	N/A	0	N/A	19	89.47%
Addiction (Abingdon, England)	2019	24	3.88	54.17%	12.50%	41.67%	20.83%	0	N/A	0	N/A	0	N/A	38	89.47%
Addiction & health	2019	15	4.80	40.00%	0.00%	46.67%	0.00%	1	0.00%	2	0.00%	0	N/A	14	92.86%
Addiction science & clinical practice	2019	26	3.96	42.31%	3.85%	30.77%	7.69%	0	N/A	0	N/A	0	N/A	13	100.00%
Addictive behaviors reports	2019	65	4.31	70.77%	0.00%	26.15%	3.08%	0	N/A	4	0.00%	0	N/A	48	91.67%
Advanced biomedical research	2019	34	5.24	35.29%	11.76%	50.00%	14.71%	2	0.00%	6	16.67%	4	25.00%	33	93.94%
Advanced journal of emergency medicine	2019	16	5.50	25.00%	18.75%	37.50%	25.00%	0	N/A	0	N/A	0	N/A	17	100.00%
Advanced pharmaceutical bulletin	2019	24	3.21	29.17%	4.17%	41.67%	8.33%	6	0.00%	4	25.00%	4	75.00%	33	81.82%
Advanced science (Weinheim, Baden-Wurttemberg, Germany)	2019	135	3.43	28.89%	3.70%	31.11%	21.48%	50	14.00%	61	34.43%	88	30.68%	269	78.44%
Advances in medical education and practice	2019	51	4.67	27.45%	3.92%	19.61%	9.80%	0	N/A	0	N/A	0	N/A	59	91.53%
Advances in orthopedics	2019	17	3.88	29.41%	17.65%	11.76%	5.88%	0	N/A	0	N/A	0	N/A	13	100.00%
Advances in preventive medicine	2019	15	3.80	20.00%	6.67%	33.33%	6.67%	0	N/A	0	N/A	0	N/A	17	94.12%
Advances in radiation oncology	2019	48	4.08	18.75%	2.08%	14.58%	4.17%	0	N/A	3	33.33%	2	100.00%	31	90.32%
Advances in therapy	2019	13	4.54	23.08%	15.38%	46.15%	15.38%	1	0.00%	0	N/A	0	N/A	15	73.33%
African health sciences	2019	51	4.53	47.06%	5.88%	15.69%	11.76%	3	0.00%	0	N/A	2	0.00%	63	85.71%
African journal of disability	2019	17	4.06	47.06%	11.76%	17.65%	5.88%	0	N/A	0	N/A	0	N/A	7	85.71%
African journal of emergency medicine : Revue africaine de la medecine d'urgence	2019	29	4.83	10.34%	3.45%	13.79%	0.00%	0	N/A	0	N/A	0	N/A	40	85.00%
African journal of primary health care & family medicine	2019	36	4.33	38.89%	0.00%	16.67%	8.33%	0	N/A	0	N/A	0	N/A	39	89.74%
Age and ageing	2019	17	4.29	23.53%	11.76%	35.29%	17.65%	0	N/A	1	100.00%	0	N/A	25	76.00%
Aging	2019	327	4.50	52.60%	11.01%	30.58%	3.06%	187	28.34%	182	18.68%	248	38.31%	993	89.53%
Aging and disease	2019	47	5.21	78.72%	27.66%	36.17%	4.26%	21	42.86%	34	23.53%	7	57.14%	118	88.98%
Aging cell	2019	104	3.92	52.88%	13.46%	25.96%	6.73%	64	23.44%	135	17.04%	42	52.38%	294	88.10%
Aging clinical and experimental research	2019	21	4.52	57.14%	14.29%	38.10%	23.81%	0	N/A	0	N/A	0	N/A	28	92.86%
AIDS (London, England)	2019	11	4.91	27.27%	9.09%	27.27%	0.00%	3	0.00%	2	0.00%	0	N/A	22	95.45%
AIDS and behavior	2019	21	4.14	71.43%	4.76%	47.62%	9.52%	2	0.00%	0	N/A	0	N/A	18	88.89%
AIDS research and therapy	2019	18	4.22	38.89%	0.00%	22.22%	5.56%	3	0.00%	0	N/A	1	0.00%	23	91.30%
AIMS public health	2019	11	3.82	27.27%	9.09%	27.27%	0.00%	0	N/A	0	N/A	0	N/A	11	90.91%
AJP reports	2019	21	4.76	80.95%	4.76%	28.57%	19.05%	2	0.00%	3	33.33%	1	0.00%	34	94.12%
Alimentary pharmacology & therapeutics	2019	18	5.28	11.11%	22.22%	33.33%	22.22%	1	0.00%	0	N/A	0	N/A	28	92.86%
Allergy	2019	13	4.77	30.77%	0.00%	30.77%	0.00%	5	0.00%	4	50.00%	2	0.00%	18	100.00%
Allergy, asthma & immunology research	2019	46	5.04	23.91%	15.22%	19.57%	6.52%	18	5.56%	9	44.44%	6	50.00%	71	88.73%
Allergy, asthma, and clinical immunology : official journal of the Canadian Society of Allergy and Clinical Immunology	2019	24	4.42	33.33%	4.17%	16.67%	0.00%	4	25.00%	1	100.00%	1	0.00%	46	86.96%
Alzheimer's & dementia (Amsterdam, Netherlands)	2019	55	4.55	45.45%	21.82%	14.55%	7.27%	9	22.22%	3	66.67%	1	0.00%	97	83.51%
Alzheimer's & dementia (New York, N. Y.)	2019	30	5.10	50.00%	26.67%	56.67%	30.00%	3	0.00%	4	0.00%	1	100.00%	38	84.21%
Alzheimer's research & therapy	2019	67	4.82	35.82%	17.91%	32.84%	16.42%	29	65.52%	22	18.18%	10	40.00%	174	78.74%
AMB Express	2019	98	2.97	9.18%	1.02%	21.43%	4.08%	11	18.18%	15	13.33%	17	29.41%	260	84.62%
Ambio	2019	11	3.09	36.36%	0.00%	27.27%	0.00%	0	N/A	0	N/A	0	N/A	9	100.00%
American journal of epidemiology	2019	21	4.14	57.14%	0.00%	33.33%	9.52%	1	0.00%	0	N/A	0	N/A	23	82.61%
American journal of hematology	2019	11	3.64	27.27%	18.18%	18.18%	0.00%	0	N/A	0	N/A	0	N/A	15	66.67%
American journal of men's health	2019	86	4.27	91.86%	3.49%	27.91%	9.30%	2	0.00%	2	0.00%	0	N/A	66	95.45%
American journal of ophthalmology case reports	2019	12	3.25	8.33%	0.00%	0.00%	0.00%	1	0.00%	0	N/A	0	N/A	14	71.43%
American journal of transplantation : official journal of the American Society of Transplantation and the American Society of Transplant Surgeons	2019	17	4.71	29.41%	11.76%	23.53%	17.65%	6	16.67%	7	42.86%	2	50.00%	34	91.18%
Anais brasileiros de dermatologia	2019	24	4.67	20.83%	0.00%	16.67%	4.17%	2	100.00%	3	33.33%	0	N/A	24	95.83%
Analytical and bioanalytical chemistry	2019	36	3.03	13.89%	0.00%	5.56%	13.89%	7	0.00%	6	16.67%	6	50.00%	57	85.96%
Analytical cellular pathology (Amsterdam)	2019	21	4.38	52.38%	14.29%	42.86%	0.00%	14	35.71%	7	0.00%	17	35.29%	42	95.24%
Analytical chemistry	2019	14	2.79	7.14%	0.00%	0.00%	7.14%	1	0.00%	0	N/A	1	100.00%	28	85.71%
Anatolian journal of cardiology	2019	36	5.81	33.33%	16.67%	25.00%	16.67%	4	25.00%	1	0.00%	0	N/A	58	96.55%
Anatomy & cell biology	2019	16	3.94	68.75%	0.00%	18.75%	0.00%	2	0.00%	3	66.67%	0	N/A	12	100.00%
Anesthesia, essays and researches	2019	68	6.75	29.41%	36.76%	82.35%	61.76%	0	N/A	1	100.00%	0	N/A	76	84.21%
Anesthesiology and pain medicine	2019	18	6.33	11.11%	27.78%	66.67%	33.33%	0	N/A	0	N/A	0	N/A	15	100.00%
Animal : an international journal of animal bioscience	2019	14	3.64	28.57%	0.00%	57.14%	7.14%	0	N/A	2	50.00%	0	N/A	17	94.12%
Animal cells and systems	2019	34	3.74	44.12%	5.88%	17.65%	0.00%	21	42.86%	12	8.33%	11	27.27%	58	84.48%
Animal cognition	2019	17	3.94	76.47%	29.41%	64.71%	0.00%	0	N/A	2	0.00%	0	N/A	14	92.86%
Animal models and experimental medicine	2019	14	4.29	78.57%	7.14%	21.43%	0.00%	3	33.33%	8	0.00%	1	0.00%	15	93.33%
Animal nutrition (Zhongguo xu mu shou yi xue hui)	2019	28	4.82	39.29%	3.57%	82.14%	0.00%	2	0.00%	1	0.00%	0	N/A	29	86.21%
Animal science journal = Nihon chikusan Gakkaiho	2019	19	3.95	36.84%	0.00%	42.11%	0.00%	1	0.00%	3	100.00%	0	N/A	13	61.54%
Animals : an open access journal from MDPI	2019	395	4.37	45.32%	3.54%	49.11%	5.32%	31	22.58%	41	48.78%	4	50.00%	638	88.87%
Annals of African medicine	2019	18	5.17	22.22%	0.00%	22.22%	11.11%	0	N/A	0	N/A	0	N/A	27	96.30%
Annals of botany	2019	12	3.17	25.00%	0.00%	25.00%	0.00%	1	0.00%	0	N/A	0	N/A	62	91.94%
Annals of cardiac anaesthesia	2019	26	5.12	15.38%	19.23%	42.31%	19.23%	0	N/A	0	N/A	0	N/A	23	100.00%
Annals of clinical and translational neurology	2019	143	5.10	28.67%	19.58%	24.48%	9.09%	30	23.33%	30	30.00%	8	37.50%	279	88.17%
Annals of clinical microbiology and antimicrobials	2019	16	4.69	31.25%	6.25%	0.00%	6.25%	1	0.00%	0	N/A	0	N/A	45	84.44%
Annals of coloproctology	2019	15	5.13	0.00%	20.00%	13.33%	6.67%	1	0.00%	0	N/A	0	N/A	13	100.00%
Annals of gastroenterological surgery	2019	23	4.22	21.74%	0.00%	8.70%	0.00%	3	0.00%	0	N/A	0	N/A	26	88.46%
Annals of gastroenterology	2019	42	4.43	14.29%	4.76%	14.29%	2.38%	2	0.00%	0	N/A	0	N/A	68	86.76%
Annals of general psychiatry	2019	13	4.77	46.15%	0.00%	23.08%	0.00%	0	N/A	0	N/A	0	N/A	15	86.67%
Annals of hematology	2019	17	4.41	35.29%	0.00%	17.65%	17.65%	6	0.00%	1	100.00%	1	100.00%	12	91.67%
Annals of hepato-biliary-pancreatic surgery	2019	17	4.88	17.65%	0.00%	0.00%	0.00%	1	100.00%	0	N/A	0	N/A	15	86.67%
Annals of Indian Academy of Neurology	2019	31	4.74	9.68%	6.45%	6.45%	0.00%	3	0.00%	0	N/A	0	N/A	26	96.15%
Annals of intensive care	2019	66	4.70	9.09%	15.15%	27.27%	19.70%	1	0.00%	2	50.00%	0	N/A	91	90.11%
Annals of laboratory medicine	2019	38	5.42	36.84%	7.89%	15.79%	2.63%	8	0.00%	0	N/A	0	N/A	82	87.80%
Annals of maxillofacial surgery	2019	22	3.95	31.82%	0.00%	27.27%	4.55%	0	N/A	1	0.00%	0	N/A	20	95.00%
Annals of medicine and surgery (2012)	2019	61	4.23	39.34%	1.64%	19.67%	3.28%	1	0.00%	2	100.00%	1	0.00%	59	84.75%
Annals of neurology	2019	22	5.41	31.82%	31.82%	40.91%	22.73%	7	14.29%	4	25.00%	3	66.67%	45	88.89%
Annals of oncology : official journal of the European Society for Medical Oncology	2019	28	4.61	17.86%	7.14%	46.43%	28.57%	2	0.00%	0	N/A	1	0.00%	24	87.50%
Annals of pediatric cardiology	2019	13	5.15	38.46%	15.38%	23.08%	15.38%	0	N/A	0	N/A	0	N/A	15	86.67%
Annals of rehabilitation medicine	2019	35	5.74	40.00%	11.43%	34.29%	25.71%	0	N/A	1	0.00%	0	N/A	43	93.02%
Annals of Saudi medicine	2019	14	4.57	28.57%	0.00%	21.43%	0.00%	1	0.00%	0	N/A	0	N/A	10	100.00%
Annals of surgical oncology	2019	29	4.34	48.28%	6.90%	10.34%	0.00%	1	100.00%	0	N/A	0	N/A	27	92.59%
Annals of surgical treatment and research	2019	57	5.33	14.04%	7.02%	10.53%	5.26%	5	0.00%	1	0.00%	4	50.00%	61	98.36%
Annals of the rheumatic diseases	2019	31	4.10	16.13%	22.58%	19.35%	25.81%	10	20.00%	5	0.00%	7	85.71%	43	93.02%
Annals of thoracic and cardiovascular surgery : official journal of the Association of Thoracic and Cardiovascular Surgeons of Asia	2019	18	4.22	44.44%	5.56%	22.22%	0.00%	1	0.00%	0	N/A	0	N/A	12	100.00%
Annals of thoracic medicine	2019	16	5.19	25.00%	6.25%	12.50%	6.25%	1	0.00%	0	N/A	0	N/A	21	95.24%
Annals of transplantation	2019	51	4.75	17.65%	0.00%	13.73%	0.00%	5	0.00%	0	N/A	1	0.00%	53	88.68%
Annals of vascular diseases	2019	16	4.56	43.75%	0.00%	6.25%	6.25%	1	100.00%	2	100.00%	0	N/A	16	93.75%
Antibiotics (Basel, Switzerland)	2019	49	3.02	6.12%	2.04%	14.29%	2.04%	3	0.00%	10	0.00%	5	20.00%	82	86.59%
Antimicrobial agents and chemotherapy	2019	59	3.98	54.24%	10.17%	35.59%	6.78%	5	0.00%	19	31.58%	14	42.86%	103	72.82%
Antimicrobial resistance and infection control	2019	115	3.83	11.30%	1.74%	13.91%	0.87%	1	100.00%	7	0.00%	3	33.33%	206	83.50%
Antioxidants (Basel, Switzerland)	2019	149	3.64	29.53%	2.68%	20.81%	16.11%	39	20.51%	45	20.00%	60	51.67%	264	86.36%
AoB PLANTS	2019	37	3.24	13.51%	0.00%	56.76%	0.00%	0	N/A	1	0.00%	0	N/A	104	93.27%
APL bioengineering	2019	12	3.58	16.67%	0.00%	8.33%	8.33%	8	50.00%	2	50.00%	8	50.00%	39	76.92%
Applications in plant sciences	2019	44	3.14	0.00%	0.00%	43.18%	4.55%	0	N/A	7	0.00%	1	0.00%	170	90.59%
Applied and environmental microbiology	2019	56	3.11	5.36%	1.79%	17.86%	5.36%	4	0.00%	8	25.00%	1	0.00%	314	89.49%
Applied bionics and biomechanics	2019	30	4.07	70.00%	3.33%	20.00%	23.33%	1	0.00%	2	0.00%	0	N/A	27	96.30%
Applied microbiology and biotechnology	2019	30	3.10	3.33%	0.00%	26.67%	3.33%	1	100.00%	3	33.33%	1	100.00%	109	87.16%
Arab journal of urology	2019	31	4.39	35.48%	9.68%	9.68%	6.45%	1	100.00%	0	N/A	0	N/A	73	94.52%
Archives of academic emergency medicine	2019	23	5.48	13.04%	13.04%	13.04%	4.35%	0	N/A	1	0.00%	0	N/A	35	94.29%
Archives of craniofacial surgery	2019	16	3.56	43.75%	6.25%	31.25%	0.00%	1	0.00%	1	0.00%	0	N/A	10	90.00%
Archives of disease in childhood	2019	14	3.86	28.57%	0.00%	14.29%	7.14%	0	N/A	0	N/A	0	N/A	24	95.83%
Archives of gynecology and obstetrics	2019	20	4.60	80.00%	0.00%	5.00%	5.00%	3	33.33%	0	N/A	2	50.00%	23	86.96%
Archives of medical science : AMS	2019	109	4.24	38.53%	10.09%	25.69%	7.34%	28	32.14%	18	16.67%	23	52.17%	201	85.07%
Archives of medical sciences. Atherosclerotic diseases	2019	21	5.24	33.33%	0.00%	23.81%	4.76%	0	N/A	1	0.00%	0	N/A	26	92.31%
Archives of orthopaedic and trauma surgery	2019	17	3.35	29.41%	0.00%	5.88%	23.53%	0	N/A	0	N/A	0	N/A	26	84.62%
Archives of osteoporosis	2019	13	3.69	76.92%	15.38%	38.46%	15.38%	0	N/A	0	N/A	0	N/A	14	85.71%
Archives of plastic surgery	2019	35	4.23	34.29%	14.29%	14.29%	5.71%	0	N/A	2	0.00%	0	N/A	26	96.15%
Archives of public health = Archives belges de sante publique	2019	26	4.04	69.23%	0.00%	38.46%	15.38%	0	N/A	0	N/A	1	0.00%	36	86.11%
Archives of virology	2019	14	3.14	21.43%	7.14%	7.14%	0.00%	6	0.00%	1	0.00%	8	75.00%	51	92.16%
Arquivos brasileiros de cardiologia	2019	62	4.77	35.48%	8.06%	30.65%	11.29%	2	50.00%	8	12.50%	1	0.00%	83	81.93%
Arquivos brasileiros de cirurgia digestiva : ABCD = Brazilian archives of digestive surgery	2019	24	4.50	29.17%	4.17%	12.50%	4.17%	1	0.00%	2	50.00%	0	N/A	26	96.15%
Arthritis & rheumatology (Hoboken, N.J.)	2019	23	5.61	17.39%	39.13%	39.13%	21.74%	8	12.50%	1	0.00%	0	N/A	42	95.24%
Arthritis research & therapy	2019	178	4.70	35.39%	27.53%	36.52%	8.99%	84	14.29%	53	18.87%	25	44.00%	322	92.24%
Arthroplasty today	2019	24	4.42	25.00%	8.33%	8.33%	16.67%	0	N/A	0	N/A	1	100.00%	17	94.12%
ARYA atherosclerosis	2019	19	5.53	31.58%	15.79%	36.84%	10.53%	0	N/A	0	N/A	0	N/A	20	95.00%
Asia Oceania journal of nuclear medicine & biology	2019	16	3.75	68.75%	18.75%	12.50%	0.00%	0	N/A	1	0.00%	2	50.00%	13	76.92%
Asia Pacific allergy	2019	14	4.93	14.29%	7.14%	21.43%	14.29%	0	N/A	0	N/A	0	N/A	13	76.92%
Asia-Pacific journal of oncology nursing	2019	30	4.87	43.33%	3.33%	16.67%	3.33%	0	N/A	0	N/A	0	N/A	26	100.00%
Asia-Pacific journal of sports medicine, arthroscopy, rehabilitation and technology	2019	15	4.67	40.00%	0.00%	13.33%	6.67%	0	N/A	0	N/A	0	N/A	14	85.71%
Asian journal of andrology	2019	32	5.56	62.50%	15.63%	34.38%	12.50%	38	78.95%	4	0.00%	2	0.00%	73	94.52%
Asian journal of neurosurgery	2019	46	3.65	30.43%	6.52%	4.35%	2.17%	0	N/A	0	N/A	0	N/A	44	90.91%
Asian journal of urology	2019	19	4.32	52.63%	5.26%	5.26%	5.26%	2	50.00%	0	N/A	1	100.00%	26	92.31%
Asian Pacific journal of cancer prevention : APJCP	2019	40	3.93	45.00%	0.00%	12.50%	10.00%	7	14.29%	0	N/A	13	46.15%	60	85.00%
Asian spine journal	2019	76	5.07	35.53%	3.95%	9.21%	13.16%	2	100.00%	1	0.00%	0	N/A	66	93.94%
Asian-Australasian journal of animal sciences	2019	131	4.30	35.11%	0.76%	51.91%	1.53%	11	18.18%	7	28.57%	4	0.00%	251	91.24%
Asian/Pacific Island nursing journal	2019	11	4.36	63.64%	9.09%	36.36%	36.36%	0	N/A	0	N/A	0	N/A	12	100.00%
ASN neuro	2019	14	5.21	57.14%	21.43%	21.43%	7.14%	84	95.24%	25	24.00%	2	0.00%	61	96.72%
Attention, perception & psychophysics	2019	24	4.79	70.83%	8.33%	83.33%	33.33%	0	N/A	0	N/A	0	N/A	23	95.65%
Autophagy	2019	27	3.70	29.63%	14.81%	33.33%	3.70%	27	62.96%	36	19.44%	53	18.87%	138	76.81%
Avicenna journal of medical biotechnology	2019	29	3.72	34.48%	3.45%	17.24%	0.00%	9	22.22%	8	37.50%	5	60.00%	50	84.00%
Avicenna journal of medicine	2019	11	4.91	36.36%	18.18%	9.09%	0.00%	0	N/A	0	N/A	0	N/A	17	88.24%
Avicenna journal of phytomedicine	2019	35	4.23	45.71%	20.00%	48.57%	14.29%	3	0.00%	10	0.00%	11	9.09%	49	81.63%
Balkan medical journal	2019	28	5.50	39.29%	3.57%	17.86%	28.57%	3	33.33%	5	0.00%	1	100.00%	46	91.30%
Basic and clinical neuroscience	2019	22	3.64	81.82%	9.09%	45.45%	9.09%	2	50.00%	12	33.33%	0	N/A	18	83.33%
Behavior research methods	2019	16	2.88	43.75%	0.00%	62.50%	6.25%	0	N/A	0	N/A	0	N/A	8	87.50%
Behavioral ecology : official journal of the International Society for Behavioral Ecology	2019	11	3.09	54.55%	9.09%	63.64%	18.18%	0	N/A	0	N/A	0	N/A	12	83.33%
Behavioral sciences (Basel, Switzerland)	2019	64	4.52	54.69%	4.69%	25.00%	14.06%	1	0.00%	5	40.00%	0	N/A	68	94.12%
Behavioural neurology	2019	30	4.87	23.33%	23.33%	40.00%	3.33%	2	50.00%	1	100.00%	0	N/A	38	94.74%
Beilstein journal of nanotechnology	2019	44	2.55	4.55%	0.00%	13.64%	25.00%	1	100.00%	1	0.00%	10	50.00%	43	83.72%
Beilstein journal of organic chemistry	2019	18	2.17	0.00%	0.00%	5.56%	5.56%	0	N/A	4	0.00%	5	20.00%	23	91.30%
Biochemia medica	2019	30	4.67	33.33%	6.67%	6.67%	10.00%	2	0.00%	0	N/A	0	N/A	43	81.40%
Biochemistry and biophysics reports	2019	81	3.28	29.63%	3.70%	8.64%	1.23%	50	28.00%	41	26.83%	54	42.59%	134	83.58%
Biodiversity data journal	2019	26	2.77	11.54%	3.85%	19.23%	0.00%	0	N/A	0	N/A	0	N/A	31	90.32%
Bioengineering (Basel, Switzerland)	2019	27	3.78	25.93%	11.11%	33.33%	14.81%	7	28.57%	2	0.00%	12	41.67%	51	88.24%
Bioengineering & translational medicine	2019	16	3.38	56.25%	6.25%	43.75%	12.50%	8	12.50%	10	30.00%	8	25.00%	31	54.84%
Bioinformatics (Oxford, England)	2019	97	2.94	3.09%	2.06%	41.24%	6.19%	2	0.00%	8	25.00%	15	46.67%	235	86.81%
Bioinformatics and biology insights	2019	14	3.21	7.14%	0.00%	21.43%	0.00%	0	N/A	0	N/A	1	100.00%	51	90.20%
Bioinformation	2019	54	2.94	11.11%	0.00%	9.26%	3.70%	2	0.00%	4	0.00%	8	37.50%	182	90.11%
Biological procedures online	2019	14	3.50	14.29%	0.00%	35.71%	14.29%	6	16.67%	7	42.86%	3	33.33%	29	89.66%
Biological research	2019	45	3.73	31.11%	2.22%	42.22%	2.22%	30	40.00%	15	33.33%	44	34.09%	132	87.12%
Biological trace element research	2019	13	5.08	76.92%	7.69%	30.77%	7.69%	1	100.00%	2	50.00%	1	100.00%	20	95.00%
Biology	2019	13	2.92	38.46%	0.00%	0.00%	0.00%	5	20.00%	2	0.00%	5	20.00%	27	92.59%
Biology direct	2019	13	3.31	0.00%	0.00%	46.15%	7.69%	1	100.00%	1	0.00%	3	0.00%	56	94.64%
Biology letters	2019	11	2.18	54.55%	0.00%	18.18%	0.00%	1	100.00%	2	50.00%	1	0.00%	9	88.89%
Biology of sex differences	2019	31	4.45	96.77%	9.68%	29.03%	6.45%	12	41.67%	14	35.71%	2	100.00%	51	88.24%
Biology of sport	2019	24	5.54	70.83%	0.00%	25.00%	29.17%	0	N/A	0	N/A	1	0.00%	24	91.67%
Biology open	2019	140	3.64	40.00%	5.71%	20.71%	2.86%	91	52.75%	212	20.28%	57	43.86%	370	84.05%
BioMed research international	2019	1062	4.39	40.30%	8.76%	27.68%	6.59%	241	23.65%	173	24.86%	226	42.04%	2211	89.51%
Biomedical engineering online	2019	74	3.73	39.19%	2.70%	32.43%	14.86%	3	0.00%	13	23.08%	2	100.00%	87	82.76%
Biomedical journal	2019	16	3.94	37.50%	12.50%	18.75%	6.25%	5	40.00%	1	0.00%	3	33.33%	18	83.33%
Biomedical optics express	2019	13	3.46	30.77%	0.00%	23.08%	23.08%	0	N/A	3	0.00%	1	100.00%	11	81.82%
Biomedical reports	2019	18	4.50	66.67%	11.11%	38.89%	5.56%	5	60.00%	6	0.00%	7	42.86%	39	87.18%
Biomedicines	2019	15	4.20	60.00%	6.67%	26.67%	13.33%	8	37.50%	5	40.00%	6	83.33%	22	90.91%
Biomimetics (Basel, Switzerland)	2019	17	3.00	17.65%	0.00%	5.88%	17.65%	1	100.00%	1	100.00%	3	33.33%	18	88.89%
Biomolecules	2019	189	3.44	21.16%	2.65%	15.34%	5.82%	52	19.23%	51	21.57%	110	29.09%	515	85.83%
Biomolecules & therapeutics	2019	49	3.29	42.86%	6.12%	10.20%	0.00%	39	12.82%	31	29.03%	37	32.43%	101	80.20%
BioPsychoSocial medicine	2019	13	5.23	69.23%	7.69%	38.46%	30.77%	0	N/A	0	N/A	1	100.00%	22	68.18%
BioResearch open access	2019	14	4.43	64.29%	7.14%	35.71%	14.29%	3	33.33%	1	100.00%	1	0.00%	19	78.95%
Bioscience reports	2019	559	4.22	41.68%	6.26%	31.13%	2.86%	290	30.34%	163	22.09%	453	39.74%	1628	87.65%
Biosensors	2019	40	3.23	15.00%	10.00%	7.50%	22.50%	5	20.00%	1	0.00%	9	44.44%	52	82.69%
Biotechnology and bioengineering	2019	16	2.25	0.00%	0.00%	6.25%	6.25%	5	20.00%	0	N/A	7	28.57%	33	75.76%
Biotechnology for biofuels	2019	135	2.87	2.22%	0.00%	11.85%	2.96%	10	30.00%	26	0.00%	13	30.77%	523	89.29%
Biotechnology reports (Amsterdam, Netherlands)	2019	46	2.78	10.87%	2.17%	17.39%	6.52%	6	33.33%	5	0.00%	5	20.00%	56	85.71%
BJGP open	2019	20	4.50	30.00%	15.00%	30.00%	10.00%	0	N/A	1	0.00%	0	N/A	16	93.75%
BJOG : an international journal of obstetrics and gynaecology	2019	11	4.55	72.73%	18.18%	36.36%	36.36%	0	N/A	0	N/A	0	N/A	12	91.67%
BJPsych open	2019	29	4.41	37.93%	3.45%	41.38%	13.79%	0	N/A	1	100.00%	0	N/A	25	96.00%
BJS open	2019	57	4.70	22.81%	15.79%	19.30%	10.53%	1	0.00%	1	0.00%	4	25.00%	133	84.21%
Blood cancer journal	2019	37	4.27	16.22%	5.41%	24.32%	5.41%	27	66.67%	5	20.00%	21	42.86%	75	74.67%
Blood research	2019	15	5.67	20.00%	0.00%	0.00%	0.00%	2	50.00%	0	N/A	0	N/A	21	100.00%
BMB reports	2019	31	2.97	32.26%	0.00%	9.68%	0.00%	22	18.18%	14	35.71%	43	41.86%	62	85.48%
BMC anesthesiology	2019	146	5.99	20.55%	35.62%	53.42%	45.89%	6	33.33%	8	0.00%	1	0.00%	229	85.59%
BMC bioinformatics	2019	275	3.00	5.82%	0.73%	45.45%	6.91%	3	0.00%	36	13.89%	55	40.00%	809	84.55%
BMC biology	2019	47	3.77	38.30%	6.38%	31.91%	6.38%	62	88.71%	50	18.00%	21	38.10%	330	89.70%
BMC biotechnology	2019	50	3.04	20.00%	2.00%	18.00%	0.00%	22	36.36%	9	22.22%	23	34.78%	139	81.29%
BMC cancer	2019	770	4.45	38.96%	7.27%	25.84%	12.08%	241	31.12%	126	25.40%	485	40.21%	1735	85.36%
BMC cardiovascular disorders	2019	168	4.95	36.90%	15.48%	28.57%	11.31%	7	0.00%	6	33.33%	2	50.00%	301	86.71%
BMC chemistry	2019	59	2.80	6.78%	0.00%	11.86%	6.78%	1	0.00%	5	20.00%	31	61.29%	74	87.84%
BMC complementary and alternative medicine	2019	77	4.22	45.45%	12.99%	51.95%	6.49%	20	45.00%	32	25.00%	48	37.50%	163	82.82%
BMC developmental biology	2019	17	3.00	47.06%	0.00%	17.65%	0.00%	11	36.36%	7	0.00%	2	100.00%	66	84.85%
BMC ecology	2019	24	2.17	45.83%	0.00%	50.00%	8.33%	0	N/A	1	0.00%	0	N/A	13	76.92%
BMC emergency medicine	2019	43	3.98	20.93%	4.65%	23.26%	4.65%	0	N/A	0	N/A	1	0.00%	45	91.11%
BMC endocrine disorders	2019	75	4.71	48.00%	6.67%	28.00%	10.67%	7	14.29%	2	0.00%	0	N/A	117	88.03%
BMC evolutionary biology	2019	69	3.45	27.54%	4.35%	23.19%	4.35%	3	33.33%	8	0.00%	2	0.00%	414	89.61%
BMC family practice	2019	111	4.41	26.13%	8.11%	37.84%	10.81%	0	N/A	1	100.00%	0	N/A	104	82.69%
BMC gastroenterology	2019	119	4.73	30.25%	15.97%	21.01%	10.08%	23	13.04%	12	16.67%	5	20.00%	183	89.62%
BMC genetics	2019	67	3.76	20.90%	0.00%	43.28%	5.97%	9	55.56%	22	22.73%	18	38.89%	343	86.30%
BMC genomics	2019	632	3.64	21.84%	0.95%	31.65%	6.01%	51	25.49%	96	22.92%	97	42.27%	5044	89.47%
BMC geriatrics	2019	230	5.04	35.65%	19.13%	34.78%	25.22%	0	N/A	3	66.67%	0	N/A	358	87.99%
BMC health services research	2019	553	4.06	33.27%	2.89%	27.85%	8.86%	1	0.00%	3	66.67%	3	33.33%	514	88.33%
BMC immunology	2019	30	4.27	40.00%	6.67%	23.33%	6.67%	21	23.81%	19	10.53%	5	20.00%	77	80.52%
BMC infectious diseases	2019	582	4.25	27.84%	6.01%	24.40%	7.56%	90	3.33%	9	22.22%	16	31.25%	950	86.32%
BMC international health and human rights	2019	24	3.88	79.17%	0.00%	12.50%	4.17%	1	0.00%	0	N/A	0	N/A	31	80.65%
BMC medical education	2019	286	4.55	27.62%	8.74%	24.83%	11.19%	0	N/A	3	100.00%	1	100.00%	320	88.13%
BMC medical ethics	2019	37	4.03	32.43%	2.70%	18.92%	5.41%	0	N/A	0	N/A	0	N/A	36	88.89%
BMC medical genetics	2019	103	4.41	36.89%	6.80%	10.68%	6.80%	6	0.00%	2	0.00%	7	57.14%	437	84.90%
BMC medical genomics	2019	104	4.03	30.77%	0.96%	25.96%	8.65%	6	33.33%	14	35.71%	25	52.00%	572	84.62%
BMC medical imaging	2019	66	4.92	51.52%	21.21%	27.27%	4.55%	0	N/A	0	N/A	1	0.00%	86	96.51%
BMC medical informatics and decision making	2019	133	3.54	25.56%	9.77%	51.13%	8.27%	1	0.00%	5	0.00%	1	0.00%	161	78.26%
BMC medical research methodology	2019	147	3.50	21.77%	6.12%	51.70%	20.41%	1	0.00%	3	33.33%	2	50.00%	162	79.01%
BMC medicine	2019	106	4.28	37.74%	19.81%	47.17%	18.87%	9	11.11%	8	12.50%	1	100.00%	186	83.87%
BMC microbiology	2019	78	3.46	19.23%	0.00%	21.79%	0.00%	12	16.67%	26	7.69%	17	41.18%	285	90.53%
BMC molecular and cell biology	2019	38	3.37	18.42%	7.89%	13.16%	0.00%	21	42.86%	17	17.65%	29	55.17%	125	81.60%
BMC molecular biology	2019	18	3.11	11.11%	0.00%	16.67%	0.00%	4	25.00%	3	0.00%	7	28.57%	89	91.01%
BMC musculoskeletal disorders	2019	351	4.87	42.17%	19.94%	33.05%	21.08%	15	13.33%	13	38.46%	2	50.00%	481	87.94%
BMC nephrology	2019	273	4.83	38.46%	11.72%	28.94%	13.19%	37	24.32%	23	8.70%	9	33.33%	376	90.43%
BMC neurology	2019	146	5.05	25.34%	29.45%	30.82%	18.49%	10	20.00%	2	50.00%	1	0.00%	235	87.23%
BMC neuroscience	2019	22	4.27	77.27%	9.09%	18.18%	13.64%	25	76.00%	22	13.64%	1	0.00%	41	87.80%
BMC nursing	2019	34	3.91	26.47%	8.82%	26.47%	17.65%	0	N/A	0	N/A	0	N/A	27	100.00%
BMC obesity	2019	19	5.00	63.16%	15.79%	42.11%	15.79%	0	N/A	0	N/A	0	N/A	23	86.96%
BMC ophthalmology	2019	144	4.90	19.44%	4.86%	21.53%	16.67%	16	6.25%	10	30.00%	5	40.00%	214	89.72%
BMC oral health	2019	174	5.23	32.76%	18.97%	41.38%	20.11%	11	9.09%	8	50.00%	4	25.00%	288	86.46%
BMC palliative care	2019	69	4.12	23.19%	8.70%	13.04%	8.70%	0	N/A	1	100.00%	0	N/A	66	93.94%
BMC pediatrics	2019	227	4.73	40.97%	8.37%	25.99%	19.38%	10	0.00%	5	20.00%	2	0.00%	303	90.76%
BMC pharmacology & toxicology	2019	44	4.23	40.91%	11.36%	36.36%	11.36%	5	20.00%	13	23.08%	4	50.00%	76	82.89%
BMC plant biology	2019	77	3.31	3.90%	0.00%	31.17%	6.49%	7	28.57%	4	0.00%	4	50.00%	477	90.78%
BMC pregnancy and childbirth	2019	146	4.47	92.47%	10.27%	30.14%	16.44%	2	0.00%	3	33.33%	1	100.00%	166	89.16%
BMC psychiatry	2019	126	5.30	38.10%	25.40%	49.21%	33.33%	0	N/A	1	100.00%	1	0.00%	183	81.42%
BMC psychology	2019	50	4.94	62.00%	8.00%	40.00%	24.00%	0	N/A	1	100.00%	0	N/A	44	90.91%
BMC public health	2019	1096	4.42	52.19%	7.57%	40.51%	18.43%	13	0.00%	10	40.00%	7	28.57%	1192	88.17%
BMC pulmonary medicine	2019	33	5.24	27.27%	24.24%	24.24%	18.18%	2	0.00%	2	0.00%	0	N/A	49	83.67%
BMC rheumatology	2019	28	3.82	21.43%	10.71%	28.57%	3.57%	3	0.00%	2	0.00%	0	N/A	26	92.31%
BMC sports science, medicine & rehabilitation	2019	15	6.00	53.33%	46.67%	60.00%	40.00%	0	N/A	0	N/A	0	N/A	22	100.00%
BMC surgery	2019	70	4.71	27.14%	7.14%	10.00%	8.57%	2	0.00%	0	N/A	0	N/A	110	89.09%
BMC systems biology	2019	28	3.57	21.43%	3.57%	39.29%	10.71%	1	0.00%	4	25.00%	2	50.00%	82	85.37%
BMC urology	2019	64	4.08	42.19%	3.13%	17.19%	6.25%	4	25.00%	4	0.00%	2	50.00%	105	79.05%
BMC veterinary research	2019	262	3.89	24.43%	6.87%	37.02%	8.02%	83	16.87%	28	46.43%	38	44.74%	518	84.75%
BMC women's health	2019	102	4.23	92.16%	5.88%	29.41%	9.80%	1	100.00%	2	50.00%	0	N/A	95	87.37%
BMJ (Clinical research ed.)	2019	90	4.00	57.78%	15.56%	56.67%	14.44%	2	0.00%	1	100.00%	1	0.00%	135	80.00%
BMJ global health	2019	105	3.41	58.10%	5.71%	32.38%	16.19%	3	33.33%	0	N/A	0	N/A	132	81.82%
BMJ open	2019	2156	4.43	41.79%	18.14%	37.89%	22.12%	44	9.09%	47	38.30%	4	75.00%	3392	85.11%
BMJ open diabetes research & care	2019	26	4.15	34.62%	7.69%	42.31%	7.69%	2	0.00%	0	N/A	0	N/A	27	92.59%
BMJ open gastroenterology	2019	30	3.87	30.00%	10.00%	16.67%	16.67%	3	0.00%	0	N/A	0	N/A	36	88.89%
BMJ open ophthalmology	2019	33	3.97	12.12%	6.06%	24.24%	6.06%	2	0.00%	0	N/A	0	N/A	36	91.67%
BMJ open quality	2019	36	3.50	16.67%	5.56%	22.22%	8.33%	0	N/A	0	N/A	0	N/A	26	80.77%
BMJ open respiratory research	2019	35	4.00	20.00%	28.57%	37.14%	20.00%	4	0.00%	1	0.00%	0	N/A	39	89.74%
BMJ open sport & exercise medicine	2019	54	4.41	37.04%	14.81%	24.07%	18.52%	0	N/A	0	N/A	0	N/A	61	90.16%
BMJ paediatrics open	2019	45	4.04	28.89%	6.67%	15.56%	13.33%	0	N/A	0	N/A	0	N/A	56	92.86%
BMJ quality & safety	2019	11	4.09	9.09%	18.18%	0.00%	9.09%	0	N/A	0	N/A	0	N/A	14	78.57%
Bone & joint research	2019	31	4.68	51.61%	16.13%	25.81%	16.13%	3	33.33%	9	22.22%	0	N/A	71	88.73%
Bone reports	2019	32	4.66	84.38%	15.63%	31.25%	9.38%	12	16.67%	17	23.53%	5	40.00%	49	85.71%
Bone research	2019	12	4.50	91.67%	25.00%	41.67%	8.33%	9	33.33%	39	7.69%	15	40.00%	41	87.80%
Borderline personality disorder and emotion dysregulation	2019	12	3.83	66.67%	8.33%	25.00%	0.00%	0	N/A	0	N/A	0	N/A	7	100.00%
Botanical studies	2019	14	2.71	14.29%	0.00%	28.57%	0.00%	3	0.00%	1	100.00%	3	0.00%	34	85.29%
Brain : a journal of neurology	2019	42	5.07	45.24%	42.86%	35.71%	19.05%	21	23.81%	40	10.00%	15	46.67%	127	89.76%
Brain and behavior	2019	168	5.46	51.79%	14.29%	33.33%	13.69%	44	61.36%	25	20.00%	5	0.00%	388	91.49%
Brain sciences	2019	113	4.51	61.06%	13.27%	39.82%	11.50%	11	9.09%	27	18.52%	0	N/A	143	93.71%
Brain structure & function	2019	34	4.47	70.59%	5.88%	41.18%	5.88%	11	36.36%	46	23.91%	2	50.00%	74	87.84%
Brain topography	2019	17	5.18	70.59%	0.00%	52.94%	17.65%	0	N/A	2	0.00%	0	N/A	41	92.68%
Brazilian journal of cardiovascular surgery	2019	47	5.09	34.04%	10.64%	19.15%	4.26%	2	0.00%	0	N/A	0	N/A	80	91.25%
Brazilian journal of medical and biological research = Revista brasileira de pesquisas medicas e biologicas	2019	88	4.76	51.14%	14.77%	25.00%	9.09%	28	35.71%	23	26.09%	22	45.45%	176	83.52%
Breast cancer : basic and clinical research	2019	13	4.38	38.46%	7.69%	15.38%	7.69%	5	20.00%	0	N/A	3	33.33%	15	80.00%
Breast cancer (Dove Medical Press)	2019	15	3.73	46.67%	0.00%	20.00%	0.00%	3	0.00%	0	N/A	10	40.00%	17	100.00%
Breast cancer (Tokyo, Japan)	2019	11	4.27	45.45%	9.09%	36.36%	0.00%	2	100.00%	0	N/A	2	100.00%	8	87.50%
Breast cancer research : BCR	2019	43	4.67	67.44%	20.93%	44.19%	6.98%	22	27.27%	26	11.54%	86	34.88%	150	82.00%
Breast cancer research and treatment	2019	56	4.07	50.00%	12.50%	25.00%	5.36%	15	26.67%	7	42.86%	26	57.69%	76	88.16%
Breeding science	2019	32	3.16	18.75%	0.00%	37.50%	0.00%	1	0.00%	1	0.00%	1	0.00%	85	87.06%
Briefings in bioinformatics	2019	11	3.82	0.00%	0.00%	45.45%	18.18%	0	N/A	1	0.00%	5	20.00%	41	95.12%
British journal of clinical pharmacology	2019	37	5.30	37.84%	16.22%	51.35%	16.22%	4	0.00%	0	N/A	0	N/A	75	84.00%
British journal of haematology	2019	14	4.79	21.43%	14.29%	14.29%	14.29%	4	50.00%	0	N/A	1	0.00%	23	91.30%
British journal of pharmacology	2019	18	6.28	66.67%	55.56%	77.78%	33.33%	50	84.00%	15	53.33%	25	56.00%	82	87.80%
British journal of sports medicine	2019	13	3.85	38.46%	0.00%	30.77%	7.69%	0	N/A	0	N/A	0	N/A	32	96.88%
Bulletin of emergency and trauma	2019	21	5.62	38.10%	33.33%	52.38%	23.81%	1	0.00%	4	0.00%	0	N/A	29	93.10%
Bulletin of the World Health Organization	2019	22	3.50	63.64%	4.55%	13.64%	9.09%	1	100.00%	0	N/A	0	N/A	26	80.77%
Burns & trauma	2019	13	5.23	23.08%	0.00%	23.08%	0.00%	4	25.00%	3	33.33%	0	N/A	25	92.00%
Canadian journal of gastroenterology & hepatology	2019	43	4.51	25.58%	6.98%	4.65%	2.33%	6	16.67%	4	25.00%	4	25.00%	56	91.07%
Canadian journal of kidney health and disease	2019	29	4.07	24.14%	3.45%	24.14%	13.79%	0	N/A	1	0.00%	0	N/A	27	85.19%
Canadian medical education journal	2019	18	3.89	16.67%	0.00%	11.11%	5.56%	0	N/A	0	N/A	0	N/A	9	88.89%
Canadian respiratory journal	2019	25	4.72	8.00%	12.00%	16.00%	4.00%	2	0.00%	1	100.00%	1	100.00%	43	88.37%
Cancer	2019	18	4.61	44.44%	5.56%	44.44%	11.11%	3	0.00%	2	50.00%	4	50.00%	32	84.38%
Cancer biology & medicine	2019	15	5.13	53.33%	26.67%	40.00%	6.67%	7	42.86%	4	0.00%	8	37.50%	29	93.10%
Cancer biology & therapy	2019	20	4.40	40.00%	10.00%	40.00%	0.00%	21	61.90%	14	28.57%	44	54.55%	54	85.19%
Cancer cell international	2019	200	4.01	41.00%	2.50%	37.50%	2.50%	137	34.31%	68	26.47%	377	42.71%	638	89.34%
Cancer chemotherapy and pharmacology	2019	23	4.22	26.09%	4.35%	34.78%	17.39%	3	0.00%	0	N/A	0	N/A	21	95.24%
Cancer communications (London, England)	2019	23	5.22	34.78%	8.70%	34.78%	17.39%	5	40.00%	2	0.00%	5	60.00%	49	91.84%
Cancer control : journal of the Moffitt Cancer Center	2019	37	4.14	54.05%	0.00%	18.92%	8.11%	2	0.00%	1	0.00%	6	16.67%	50	90.00%
Cancer imaging : the official publication of the International Cancer Imaging Society	2019	55	5.93	56.36%	34.55%	25.45%	9.09%	2	0.00%	1	100.00%	2	0.00%	100	98.00%
Cancer immunology, immunotherapy : CII	2019	28	3.36	46.43%	7.14%	10.71%	3.57%	21	19.05%	21	33.33%	28	28.57%	66	83.33%
Cancer informatics	2019	15	3.00	20.00%	6.67%	33.33%	0.00%	1	0.00%	0	N/A	6	16.67%	50	92.00%
Cancer management and research	2019	553	4.61	31.10%	8.68%	27.31%	4.34%	224	30.36%	95	25.26%	520	41.35%	1357	87.32%
Cancer medicine	2019	470	4.38	35.32%	7.02%	20.85%	4.26%	137	18.25%	63	26.98%	186	42.47%	1107	86.45%
Cancer research and treatment : official journal of Korean Cancer Association	2019	116	5.03	30.17%	6.03%	23.28%	7.76%	29	27.59%	13	38.46%	53	39.62%	211	90.05%
Cancer science	2019	217	4.29	43.32%	8.29%	29.49%	2.30%	120	22.50%	99	21.21%	242	42.98%	604	81.13%
Cancers	2019	672	4.15	29.76%	7.14%	20.68%	4.17%	397	32.75%	222	27.03%	888	37.84%	1948	82.75%
Cardiology research	2019	21	4.71	28.57%	4.76%	9.52%	0.00%	0	N/A	0	N/A	0	N/A	29	86.21%
Cardiology research and practice	2019	38	4.74	21.05%	10.53%	23.68%	7.89%	3	0.00%	2	0.00%	0	N/A	60	80.00%
Cardiovascular and interventional radiology	2019	16	4.19	37.50%	6.25%	6.25%	0.00%	0	N/A	0	N/A	1	0.00%	14	92.86%
Cardiovascular diabetology	2019	95	4.92	47.37%	25.26%	31.58%	11.58%	15	20.00%	12	25.00%	2	0.00%	183	84.70%
Cardiovascular research	2019	12	4.75	66.67%	25.00%	33.33%	8.33%	9	22.22%	14	28.57%	3	0.00%	21	90.48%
Cardiovascular ultrasound	2019	16	5.69	37.50%	50.00%	37.50%	12.50%	0	N/A	3	33.33%	0	N/A	30	90.00%
Caspian journal of internal medicine	2019	29	5.48	51.72%	17.24%	41.38%	20.69%	3	33.33%	3	0.00%	0	N/A	32	93.75%
Catheterization and cardiovascular interventions : official journal of the Society for Cardiac Angiography & Interventions	2019	12	5.67	16.67%	25.00%	33.33%	8.33%	0	N/A	0	N/A	0	N/A	16	93.75%
Cell	2019	39	4.77	61.54%	17.95%	38.46%	15.38%	362	96.69%	250	34.00%	67	35.82%	482	85.68%
Cell & bioscience	2019	48	3.69	39.58%	6.25%	25.00%	2.08%	55	41.82%	38	13.16%	71	40.85%	153	85.62%
Cell adhesion & migration	2019	24	3.50	25.00%	0.00%	29.17%	0.00%	17	17.65%	8	25.00%	41	43.90%	54	75.93%
Cell communication and signaling : CCS	2019	99	3.62	40.40%	4.04%	32.32%	0.00%	108	39.81%	71	18.31%	204	35.78%	282	80.50%
Cell cycle (Georgetown, Tex.)	2019	16	3.19	31.25%	0.00%	25.00%	0.00%	15	40.00%	8	37.50%	27	22.22%	55	83.64%
Cell death & disease	2019	407	3.96	55.77%	11.06%	34.15%	3.44%	427	40.52%	491	20.57%	916	37.66%	1287	84.46%
Cell death and differentiation	2019	12	3.25	41.67%	0.00%	8.33%	0.00%	11	27.27%	39	25.64%	22	40.91%	45	75.56%
Cell death discovery	2019	67	3.67	28.36%	5.97%	19.40%	5.97%	56	33.93%	47	4.26%	113	31.86%	220	87.73%
Cell discovery	2019	17	4.00	29.41%	11.76%	17.65%	0.00%	10	60.00%	8	25.00%	28	42.86%	65	86.15%
Cell journal	2019	59	4.31	62.71%	1.69%	23.73%	3.39%	24	20.83%	19	10.53%	12	8.33%	125	72.00%
Cell metabolism	2019	13	5.54	92.31%	30.77%	46.15%	15.38%	181	94.48%	86	33.72%	33	48.48%	129	79.84%
Cell reports	2019	299	4.51	67.56%	18.73%	37.12%	10.70%	1458	89.99%	935	19.47%	441	43.08%	2356	85.06%
Cell stem cell	2019	14	5.07	71.43%	14.29%	42.86%	7.14%	242	97.52%	64	28.13%	38	71.05%	202	84.65%
Cell transplantation	2019	42	4.86	59.52%	23.81%	52.38%	4.76%	28	39.29%	28	14.29%	11	36.36%	95	78.95%
Cells	2019	421	3.87	36.34%	5.70%	19.71%	6.18%	292	30.14%	202	18.81%	367	38.69%	1276	84.40%
Cellular & molecular biology letters	2019	52	3.87	34.62%	5.77%	26.92%	1.92%	43	18.60%	11	27.27%	68	47.06%	124	80.65%
Cellular and molecular gastroenterology and hepatology	2019	59	4.27	42.37%	20.34%	18.64%	6.78%	58	60.34%	101	8.91%	68	47.06%	248	85.48%
Cellular and molecular life sciences : CMLS	2019	17	3.47	17.65%	5.88%	5.88%	11.76%	13	23.08%	11	36.36%	41	31.71%	57	80.70%
Cellular microbiology	2019	13	3.77	15.38%	0.00%	0.00%	0.00%	11	36.36%	3	33.33%	12	41.67%	52	82.69%
Central European journal of urology	2019	23	4.26	34.78%	0.00%	30.43%	4.35%	1	100.00%	2	50.00%	0	N/A	30	90.00%
Central-European journal of immunology	2019	12	4.25	50.00%	8.33%	16.67%	0.00%	5	0.00%	3	33.33%	1	0.00%	18	77.78%
Cerebral cortex (New York, N.Y. : 1991)	2019	43	5.07	74.42%	13.95%	72.09%	25.58%	11	36.36%	18	22.22%	1	0.00%	138	89.86%
Channels (Austin, Tex.)	2019	14	3.14	35.71%	7.14%	7.14%	7.14%	4	0.00%	5	20.00%	16	18.75%	28	85.71%
Chemical science	2019	117	2.50	4.27%	0.00%	14.53%	12.82%	8	0.00%	11	27.27%	50	44.00%	158	79.75%
ChemistryOpen	2019	45	2.56	6.67%	0.00%	11.11%	13.33%	3	33.33%	7	0.00%	11	27.27%	73	78.08%
Child and adolescent psychiatry and mental health	2019	29	4.34	65.52%	10.34%	41.38%	3.45%	0	N/A	1	0.00%	1	0.00%	28	96.43%
Children (Basel, Switzerland)	2019	40	4.48	32.50%	0.00%	25.00%	0.00%	0	N/A	0	N/A	0	N/A	40	90.00%
Chinese journal of cancer research = Chung-kuo yen cheng yen chiu	2019	28	4.79	39.29%	14.29%	21.43%	0.00%	6	0.00%	3	33.33%	10	20.00%	65	84.62%
Chinese journal of traumatology = Zhonghua chuang shang za zhi	2019	32	4.53	37.50%	6.25%	25.00%	0.00%	1	0.00%	0	N/A	1	100.00%	31	93.55%
Chinese medical journal	2019	130	5.51	35.38%	10.00%	27.69%	7.69%	26	23.08%	12	41.67%	19	57.89%	238	90.34%
Chinese medicine	2019	19	4.11	42.11%	5.26%	42.11%	5.26%	5	20.00%	7	14.29%	13	23.08%	80	86.25%
Chiropractic & manual therapies	2019	38	4.87	28.95%	31.58%	50.00%	21.05%	0	N/A	1	0.00%	0	N/A	69	89.86%
Chronic respiratory disease	2019	41	4.78	24.39%	4.88%	17.07%	4.88%	0	N/A	1	100.00%	0	N/A	54	87.04%
Ci ji yi xue za zhi = Tzu-chi medical journal	2019	24	5.25	33.33%	4.17%	12.50%	0.00%	2	0.00%	2	0.00%	1	0.00%	23	100.00%
Circulation	2019	17	5.12	47.06%	29.41%	52.94%	11.76%	4	25.00%	15	20.00%	0	N/A	30	90.00%
Clinical and applied thrombosis/hemostasis : official journal of the International Academy of Clinical and Applied Thrombosis/Hemostasis	2019	58	4.45	31.03%	5.17%	12.07%	1.72%	5	20.00%	1	0.00%	0	N/A	83	83.13%
Clinical and experimental dental research	2019	42	4.79	35.71%	19.05%	16.67%	11.90%	4	25.00%	0	N/A	0	N/A	49	85.71%
Clinical and experimental emergency medicine	2019	19	5.42	10.53%	5.26%	10.53%	10.53%	0	N/A	1	0.00%	0	N/A	22	90.91%
Clinical and experimental gastroenterology	2019	19	5.47	26.32%	26.32%	36.84%	5.26%	4	0.00%	1	100.00%	0	N/A	17	100.00%
Clinical and experimental immunology	2019	17	5.00	52.94%	23.53%	23.53%	11.76%	15	20.00%	5	40.00%	3	0.00%	40	90.00%
Clinical and experimental nephrology	2019	15	4.40	53.33%	0.00%	6.67%	6.67%	0	N/A	1	0.00%	0	N/A	14	92.86%
Clinical and experimental otorhinolaryngology	2019	36	5.33	33.33%	11.11%	13.89%	2.78%	4	25.00%	6	33.33%	0	N/A	53	92.45%
Clinical and experimental vaccine research	2019	12	3.42	41.67%	0.00%	8.33%	0.00%	8	12.50%	3	33.33%	7	28.57%	18	88.89%
Clinical and translational gastroenterology	2019	28	4.93	25.00%	17.86%	32.14%	3.57%	3	66.67%	1	0.00%	2	0.00%	42	97.62%
Clinical and translational radiation oncology	2019	55	4.05	23.64%	1.82%	12.73%	5.45%	4	50.00%	2	0.00%	7	57.14%	84	83.33%
Clinical and translational science	2019	30	5.03	50.00%	20.00%	53.33%	36.67%	4	50.00%	4	50.00%	0	N/A	45	75.56%
Clinical cardiology	2019	62	4.85	27.42%	19.35%	20.97%	8.06%	1	0.00%	0	N/A	0	N/A	92	84.78%
Clinical case reports	2019	19	2.95	31.58%	0.00%	0.00%	0.00%	1	0.00%	0	N/A	0	N/A	37	78.38%
Clinical endoscopy	2019	17	5.18	11.76%	11.76%	17.65%	5.88%	0	N/A	0	N/A	0	N/A	16	81.25%
Clinical epidemiology	2019	43	4.44	34.88%	4.65%	30.23%	4.65%	1	0.00%	2	0.00%	0	N/A	62	82.26%
Clinical epigenetics	2019	108	4.06	50.93%	11.11%	30.56%	12.04%	39	23.08%	26	15.38%	76	31.58%	400	66.50%
Clinical hypertension	2019	13	4.54	61.54%	15.38%	46.15%	0.00%	1	0.00%	2	50.00%	1	0.00%	22	77.27%
Clinical infectious diseases : an official publication of the Infectious Diseases Society of America	2019	83	4.58	30.12%	9.64%	45.78%	14.46%	12	8.33%	1	0.00%	3	66.67%	110	83.64%
Clinical interventions in aging	2019	122	5.16	37.70%	13.93%	20.49%	8.20%	4	25.00%	3	33.33%	0	N/A	177	89.83%
Clinical kidney journal	2019	51	4.49	17.65%	9.80%	27.45%	7.84%	10	10.00%	4	0.00%	0	N/A	67	92.54%
Clinical Medicine Insights. Cardiology	2019	12	5.17	25.00%	33.33%	25.00%	0.00%	0	N/A	0	N/A	0	N/A	17	88.24%
Clinical Medicine Insights. Oncology	2019	12	4.50	25.00%	8.33%	16.67%	8.33%	2	50.00%	0	N/A	0	N/A	13	100.00%
Clinical medicine insights. Pediatrics	2019	17	4.59	17.65%	11.76%	11.76%	0.00%	0	N/A	0	N/A	0	N/A	17	88.24%
Clinical nutrition research	2019	21	5.81	52.38%	14.29%	38.10%	19.05%	0	N/A	0	N/A	0	N/A	35	88.57%
Clinical ophthalmology (Auckland, N.Z.)	2019	108	4.98	25.00%	5.56%	23.15%	12.96%	3	33.33%	3	66.67%	0	N/A	109	88.07%
Clinical pharmacokinetics	2019	20	4.00	35.00%	20.00%	50.00%	10.00%	5	0.00%	0	N/A	2	0.00%	22	77.27%
Clinical pharmacology and therapeutics	2019	22	4.50	27.27%	18.18%	50.00%	13.64%	1	0.00%	0	N/A	2	100.00%	40	77.50%
Clinical pharmacology in drug development	2019	24	5.33	79.17%	12.50%	62.50%	20.83%	3	0.00%	0	N/A	0	N/A	42	69.05%
Clinical proteomics	2019	32	4.97	50.00%	18.75%	21.88%	6.25%	13	30.77%	2	0.00%	5	40.00%	136	90.44%
Clinical psychopharmacology and neuroscience : the official scientific journal of the Korean College of Neuropsychopharmacology	2019	38	5.74	60.53%	18.42%	31.58%	2.63%	2	50.00%	6	0.00%	1	100.00%	58	94.83%
Clinical rehabilitation	2019	14	5.36	0.00%	35.71%	57.14%	7.14%	0	N/A	0	N/A	0	N/A	29	93.10%
Clinical research in cardiology : official journal of the German Cardiac Society	2019	18	5.06	16.67%	38.89%	33.33%	11.11%	0	N/A	0	N/A	0	N/A	27	85.19%
Clinical, cosmetic and investigational dentistry	2019	17	4.65	23.53%	5.88%	47.06%	11.76%	0	N/A	0	N/A	0	N/A	25	92.00%
Clinical, cosmetic and investigational dermatology	2019	46	4.52	56.52%	17.39%	28.26%	10.87%	3	66.67%	0	N/A	1	0.00%	42	88.10%
ClinicoEconomics and outcomes research : CEOR	2019	35	4.06	31.43%	0.00%	34.29%	0.00%	0	N/A	0	N/A	1	100.00%	43	88.37%
Clinics (Sao Paulo, Brazil)	2019	48	4.88	41.67%	12.50%	18.75%	6.25%	5	20.00%	4	25.00%	0	N/A	55	92.73%
Clinics in orthopedic surgery	2019	45	4.87	46.67%	2.22%	13.33%	8.89%	0	N/A	0	N/A	0	N/A	38	92.11%
CNS neuroscience & therapeutics	2019	48	4.67	50.00%	27.08%	41.67%	2.08%	26	23.08%	31	16.13%	9	22.22%	121	87.60%
Cognitive research: principles and implications	2019	24	4.17	54.17%	4.17%	75.00%	29.17%	0	N/A	0	N/A	0	N/A	24	66.67%
Cold Spring Harbor molecular case studies	2019	35	3.37	2.86%	2.86%	0.00%	2.86%	7	28.57%	2	0.00%	7	0.00%	181	73.48%
Communications biology	2019	290	3.94	29.66%	8.28%	36.55%	7.93%	128	39.06%	202	16.83%	167	31.74%	1265	85.45%
Comparative cytogenetics	2019	11	2.91	45.45%	0.00%	0.00%	0.00%	3	0.00%	0	N/A	0	N/A	21	80.95%
Computational and mathematical methods in medicine	2019	38	3.21	28.95%	0.00%	39.47%	5.26%	2	0.00%	0	N/A	1	0.00%	48	81.25%
Computational and structural biotechnology journal	2019	59	3.46	6.78%	1.69%	42.37%	0.00%	6	0.00%	13	15.38%	14	42.86%	190	85.79%
Computational intelligence and neuroscience	2019	53	3.28	35.85%	1.89%	69.81%	18.87%	0	N/A	2	0.00%	0	N/A	41	92.68%
Conflict and health	2019	34	3.62	61.76%	2.94%	29.41%	11.76%	1	0.00%	0	N/A	1	0.00%	28	82.14%
Conservation physiology	2019	42	3.95	52.38%	4.76%	33.33%	4.76%	4	0.00%	0	N/A	0	N/A	56	80.36%
Contemporary clinical trials communications	2019	98	4.91	37.76%	32.65%	70.41%	48.98%	1	0.00%	4	25.00%	2	50.00%	96	79.17%
Contemporary oncology (Poznan, Poland)	2019	13	3.38	53.85%	0.00%	7.69%	0.00%	0	N/A	0	N/A	0	N/A	9	88.89%
Contrast media & molecular imaging	2019	44	4.36	61.36%	18.18%	6.82%	4.55%	9	44.44%	30	33.33%	11	54.55%	62	88.71%
Cost effectiveness and resource allocation : C/E	2019	12	3.00	50.00%	0.00%	50.00%	8.33%	0	N/A	1	0.00%	0	N/A	17	82.35%
CPT: pharmacometrics & systems pharmacology	2019	35	3.46	42.86%	0.00%	37.14%	8.57%	1	0.00%	12	25.00%	3	33.33%	40	87.50%
Critical care (London, England)	2019	142	5.12	19.72%	26.06%	35.92%	16.20%	9	33.33%	9	33.33%	4	75.00%	263	87.07%
Critical care medicine	2019	13	4.62	7.69%	7.69%	15.38%	7.69%	0	N/A	0	N/A	0	N/A	10	100.00%
Croatian medical journal	2019	19	4.21	42.11%	0.00%	5.26%	21.05%	3	33.33%	1	0.00%	1	100.00%	24	83.33%
Curationis	2019	15	3.67	20.00%	0.00%	13.33%	0.00%	0	N/A	0	N/A	0	N/A	8	75.00%
Cureus	2019	300	4.63	21.33%	4.67%	12.33%	4.00%	8	12.50%	2	100.00%	1	0.00%	329	92.40%
Current biology : CB	2019	42	4.50	40.48%	16.67%	54.76%	23.81%	132	93.18%	235	14.89%	20	35.00%	298	88.59%
Current developments in nutrition	2019	57	4.93	75.44%	8.77%	59.65%	26.32%	1	0.00%	4	50.00%	0	N/A	84	89.29%
Current health sciences journal	2019	11	3.91	36.36%	9.09%	9.09%	0.00%	0	N/A	1	100.00%	0	N/A	3	66.67%
Current medical mycology	2019	12	3.67	0.00%	8.33%	16.67%	0.00%	0	N/A	0	N/A	0	N/A	17	88.24%
Current therapeutic research, clinical and experimental	2019	15	4.20	53.33%	6.67%	46.67%	6.67%	1	0.00%	1	100.00%	0	N/A	26	80.77%
Current zoology	2019	48	3.42	70.83%	12.50%	62.50%	0.00%	1	0.00%	0	N/A	0	N/A	65	76.92%
Data in brief	2019	328	2.84	17.07%	1.83%	22.26%	4.57%	18	38.89%	30	30.00%	27	48.15%	583	83.70%
Database : the journal of biological databases and curation	2019	67	3.03	4.48%	1.49%	17.91%	4.48%	0	N/A	2	0.00%	2	100.00%	331	86.71%
Dementia & neuropsychologia	2019	23	4.78	17.39%	26.09%	17.39%	0.00%	0	N/A	0	N/A	0	N/A	34	88.24%
Dementia and geriatric cognitive disorders extra	2019	17	3.94	17.65%	11.76%	17.65%	5.88%	2	0.00%	0	N/A	1	0.00%	24	83.33%
Demography	2019	13	1.31	92.31%	0.00%	30.77%	0.00%	0	N/A	0	N/A	0	N/A	1	0.00%
Dental press journal of orthodontics	2019	13	4.85	69.23%	7.69%	38.46%	46.15%	0	N/A	0	N/A	0	N/A	16	93.75%
Dental research journal	2019	36	4.78	19.44%	13.89%	55.56%	16.67%	3	0.00%	4	25.00%	0	N/A	43	93.02%
Dentistry journal	2019	39	4.41	33.33%	7.69%	33.33%	5.13%	2	50.00%	1	100.00%	0	N/A	42	85.71%
Dermatology and therapy	2019	35	4.46	45.71%	14.29%	17.14%	8.57%	2	0.00%	1	100.00%	2	100.00%	48	89.58%
Development (Cambridge, England)	2019	33	3.48	33.33%	15.15%	9.09%	15.15%	22	68.18%	109	14.68%	9	11.11%	143	84.62%
Development & reproduction	2019	17	3.53	41.18%	0.00%	41.18%	0.00%	4	50.00%	1	100.00%	2	50.00%	26	88.46%
Developmental cell	2019	16	3.63	50.00%	6.25%	43.75%	6.25%	123	95.12%	312	27.56%	7	57.14%	145	82.07%
Developmental cognitive neuroscience	2019	14	4.93	85.71%	35.71%	64.29%	14.29%	1	0.00%	2	0.00%	0	N/A	22	90.91%
Diabetes & metabolism journal	2019	33	5.48	60.61%	6.06%	27.27%	6.06%	4	0.00%	2	0.00%	1	100.00%	50	90.00%
Diabetes therapy : research, treatment and education of diabetes and related disorders	2019	96	4.67	34.38%	13.54%	28.13%	10.42%	5	0.00%	0	N/A	0	N/A	126	88.10%
Diabetes, metabolic syndrome and obesity : targets and therapy	2019	104	4.97	58.65%	5.77%	31.73%	8.65%	15	26.67%	12	8.33%	5	60.00%	196	92.35%
Diabetes, obesity & metabolism	2019	58	4.33	27.59%	22.41%	65.52%	24.14%	3	0.00%	1	0.00%	0	N/A	48	75.00%
Diabetic medicine : a journal of the British Diabetic Association	2019	13	4.77	30.77%	23.08%	46.15%	7.69%	0	N/A	1	0.00%	0	N/A	12	100.00%
Diabetologia	2019	49	5.08	55.10%	18.37%	36.73%	16.33%	9	22.22%	19	26.32%	7	57.14%	99	90.91%
Diabetology & metabolic syndrome	2019	71	5.10	66.20%	14.08%	35.21%	12.68%	14	21.43%	11	27.27%	4	25.00%	138	86.96%
Diagnostic and prognostic research	2019	12	4.25	25.00%	16.67%	50.00%	33.33%	0	N/A	0	N/A	0	N/A	16	81.25%
Diagnostic pathology	2019	53	3.83	30.19%	16.98%	11.32%	1.89%	28	28.57%	2	50.00%	17	58.82%	98	83.67%
Diagnostics (Basel, Switzerland)	2019	39	3.64	30.77%	2.56%	15.38%	5.13%	3	0.00%	1	0.00%	3	33.33%	66	86.36%
Digestive diseases and sciences	2019	20	4.65	30.00%	25.00%	40.00%	10.00%	3	0.00%	3	0.00%	2	100.00%	59	89.83%
Digital health	2019	28	4.14	39.29%	3.57%	32.14%	3.57%	0	N/A	1	100.00%	0	N/A	43	81.40%
Disease markers	2019	144	4.65	30.56%	9.72%	10.42%	3.47%	41	21.95%	8	37.50%	40	37.50%	312	91.67%
Disease models & mechanisms	2019	63	4.41	55.56%	15.87%	22.22%	6.35%	47	42.55%	153	20.26%	23	43.48%	267	87.64%
Diseases (Basel, Switzerland)	2019	21	4.90	33.33%	0.00%	19.05%	9.52%	3	33.33%	0	N/A	1	100.00%	35	88.57%
DNA research : an international journal for rapid publication of reports on genes and genomes	2019	30	3.57	20.00%	0.00%	30.00%	10.00%	2	0.00%	2	0.00%	6	33.33%	327	85.02%
Dose-response : a publication of International Hormesis Society	2019	53	3.98	52.83%	7.55%	22.64%	9.43%	11	9.09%	21	23.81%	18	38.89%	87	89.66%
Drug delivery	2019	68	4.09	76.47%	1.47%	61.76%	1.47%	18	33.33%	51	35.29%	53	47.17%	82	84.15%
Drug design, development and therapy	2019	193	4.39	47.67%	18.65%	56.99%	7.25%	77	27.27%	72	13.89%	85	38.82%	430	82.09%
Drug safety	2019	14	2.71	50.00%	21.43%	42.86%	0.00%	1	0.00%	1	0.00%	3	0.00%	17	64.71%
Drugs - real world outcomes	2019	13	3.62	30.77%	7.69%	15.38%	0.00%	0	N/A	0	N/A	0	N/A	16	68.75%
Drugs in R&D	2019	11	4.55	45.45%	36.36%	63.64%	0.00%	1	0.00%	2	50.00%	0	N/A	18	72.22%
Ear and hearing	2019	11	4.91	72.73%	0.00%	72.73%	9.09%	0	N/A	0	N/A	0	N/A	12	100.00%
EBioMedicine	2019	390	4.92	50.77%	21.79%	39.74%	10.00%	639	73.55%	357	19.89%	605	40.50%	1671	87.97%
Ecancermedicalscience	2019	20	3.95	35.00%	5.00%	5.00%	10.00%	1	100.00%	0	N/A	4	0.00%	18	100.00%
EClinicalMedicine	2019	45	4.58	46.67%	20.00%	35.56%	20.00%	1	0.00%	0	N/A	0	N/A	61	85.25%
Ecology and evolution	2019	531	3.24	33.90%	1.69%	54.61%	6.21%	5	20.00%	14	7.14%	10	10.00%	1405	88.26%
EFORT open reviews	2019	11	3.00	18.18%	9.09%	27.27%	0.00%	0	N/A	0	N/A	0	N/A	24	79.17%
EGEMS (Washington, DC)	2019	16	2.63	18.75%	0.00%	50.00%	0.00%	0	N/A	0	N/A	0	N/A	10	80.00%
Einstein (Sao Paulo, Brazil)	2019	42	4.31	40.48%	4.76%	19.05%	2.38%	1	0.00%	2	0.00%	0	N/A	43	76.74%
EJNMMI research	2019	69	4.49	50.72%	20.29%	13.04%	5.80%	15	33.33%	22	31.82%	22	40.91%	100	93.00%
eLife	2019	890	4.39	37.30%	10.56%	34.72%	15.62%	2476	89.58%	2716	33.58%	849	54.77%	5003	87.17%
EMBO molecular medicine	2019	44	5.07	65.91%	34.09%	63.64%	29.55%	48	39.58%	89	20.22%	65	38.46%	237	87.34%
EMBO reports	2019	27	3.70	40.74%	11.11%	25.93%	14.81%	22	31.82%	18	11.11%	42	35.71%	230	88.70%
Emergency medicine international	2019	35	4.89	17.14%	5.71%	11.43%	11.43%	0	N/A	0	N/A	0	N/A	43	90.70%
Emerging infectious diseases	2019	104	4.03	14.42%	0.96%	11.54%	1.92%	17	11.76%	5	0.00%	20	35.00%	341	87.10%
Emerging microbes & infections	2019	88	3.80	36.36%	0.00%	18.18%	3.41%	43	18.60%	41	24.39%	131	41.22%	303	84.49%
Endocrine	2019	21	4.81	47.62%	0.00%	14.29%	0.00%	7	28.57%	4	25.00%	6	33.33%	33	90.91%
Endocrine connections	2019	125	5.00	55.20%	9.60%	24.80%	5.60%	43	18.60%	22	31.82%	21	57.14%	231	88.31%
Endocrinology and metabolism (Seoul, Korea)	2019	11	5.45	45.45%	9.09%	9.09%	9.09%	2	0.00%	0	N/A	1	100.00%	22	95.45%
Endocrinology, diabetes & metabolism	2019	26	4.15	26.92%	3.85%	23.08%	11.54%	3	0.00%	2	50.00%	0	N/A	28	82.14%
Endoscopic ultrasound	2019	17	3.82	17.65%	0.00%	11.76%	0.00%	1	0.00%	0	N/A	0	N/A	17	88.24%
Endoscopy international open	2019	123	4.48	24.39%	14.63%	23.58%	13.82%	3	33.33%	0	N/A	3	0.00%	117	87.18%
eNeuro	2019	174	5.47	78.16%	18.39%	41.38%	21.84%	344	89.53%	335	30.75%	22	36.36%	554	89.35%
eNeurologicalSci	2019	15	4.80	13.33%	6.67%	20.00%	6.67%	1	0.00%	1	0.00%	0	N/A	12	100.00%
Environment international	2019	12	4.25	41.67%	0.00%	41.67%	0.00%	0	N/A	0	N/A	1	0.00%	19	100.00%
Environmental health : a global access science source	2019	64	4.09	59.38%	4.69%	32.81%	9.38%	1	0.00%	1	100.00%	4	25.00%	72	77.78%
Environmental health and preventive medicine	2019	46	4.65	50.00%	8.70%	36.96%	10.87%	3	0.00%	3	66.67%	1	0.00%	55	89.09%
Environmental health insights	2019	11	3.45	27.27%	0.00%	54.55%	9.09%	1	0.00%	0	N/A	1	0.00%	10	90.00%
Environmental monitoring and assessment	2019	24	3.13	4.17%	0.00%	54.17%	20.83%	0	N/A	0	N/A	0	N/A	22	90.91%
Environmental science and pollution research international	2019	64	3.14	14.06%	0.00%	20.31%	12.50%	1	100.00%	3	0.00%	2	100.00%	83	90.36%
Epidemiology and health	2019	23	5.04	30.43%	8.70%	43.48%	4.35%	1	0.00%	0	N/A	0	N/A	38	94.74%
Epidemiology and infection	2019	129	3.76	24.03%	1.55%	23.26%	6.20%	19	5.26%	0	N/A	4	75.00%	182	85.16%
Epigenetics	2019	18	4.11	44.44%	16.67%	27.78%	5.56%	6	66.67%	1	0.00%	9	33.33%	108	89.81%
Epigenetics & chromatin	2019	44	3.52	25.00%	4.55%	18.18%	0.00%	37	48.65%	21	38.10%	30	46.67%	304	87.50%
Epilepsia open	2019	41	4.71	39.02%	24.39%	17.07%	17.07%	13	76.92%	18	27.78%	2	0.00%	60	85.00%
Eplasty	2019	13	2.92	38.46%	0.00%	15.38%	7.69%	2	0.00%	0	N/A	0	N/A	6	83.33%
ERJ open research	2019	61	4.39	18.03%	13.11%	18.03%	8.20%	1	0.00%	11	0.00%	1	100.00%	84	82.14%
ESC heart failure	2019	81	4.90	30.86%	17.28%	20.99%	4.94%	5	0.00%	2	0.00%	1	0.00%	133	85.71%
ESMO open	2019	17	3.65	35.29%	0.00%	11.76%	11.76%	5	40.00%	0	N/A	2	0.00%	23	82.61%
Ethiopian journal of health sciences	2019	51	4.37	60.78%	0.00%	25.49%	1.96%	0	N/A	0	N/A	0	N/A	47	97.87%
Euro surveillance : bulletin Europeen sur les maladies transmissibles = European communicable disease bulletin	2019	87	3.78	19.54%	0.00%	17.24%	3.45%	15	20.00%	2	0.00%	6	100.00%	160	81.88%
Europace : European pacing, arrhythmias, and cardiac electrophysiology : journal of the working groups on cardiac pacing, arrhythmias, and cardiac cellular electrophysiology of the European Society of Cardiology	2019	17	5.82	23.53%	11.76%	11.76%	17.65%	0	N/A	0	N/A	0	N/A	26	92.31%
European archives of oto-rhino-laryngology : official journal of the European Federation of Oto-Rhino-Laryngological Societies (EUFOS) : affiliated with the German Society for Oto-Rhino-Laryngology - Head and Neck Surgery	2019	42	4.74	47.62%	9.52%	21.43%	4.76%	3	0.00%	0	N/A	0	N/A	43	97.67%
European child & adolescent psychiatry	2019	26	4.35	50.00%	7.69%	34.62%	23.08%	1	0.00%	5	0.00%	2	50.00%	38	84.21%
European heart journal	2019	26	4.46	42.31%	7.69%	34.62%	11.54%	1	100.00%	2	50.00%	1	0.00%	29	89.66%
European heart journal cardiovascular Imaging	2019	11	6.09	27.27%	72.73%	18.18%	18.18%	1	0.00%	0	N/A	0	N/A	13	92.31%
European heart journal supplements : journal of the European Society of Cardiology	2019	34	2.76	2.94%	0.00%	0.00%	0.00%	0	N/A	0	N/A	0	N/A	15	26.67%
European journal of applied physiology	2019	29	5.93	86.21%	17.24%	58.62%	34.48%	1	0.00%	2	0.00%	0	N/A	43	93.02%
European journal of clinical microbiology & infectious diseases : official publication of the European Society of Clinical Microbiology	2019	25	3.72	16.00%	8.00%	8.00%	8.00%	3	0.00%	2	0.00%	0	N/A	36	91.67%
European journal of clinical nutrition	2019	17	5.24	70.59%	11.76%	41.18%	23.53%	0	N/A	0	N/A	0	N/A	15	86.67%
European journal of dentistry	2019	21	4.38	23.81%	4.76%	23.81%	28.57%	2	50.00%	0	N/A	0	N/A	20	90.00%
European journal of epidemiology	2019	23	4.70	52.17%	17.39%	39.13%	21.74%	0	N/A	0	N/A	1	0.00%	27	85.19%
European journal of histochemistry : EJH	2019	17	4.24	29.41%	5.88%	35.29%	0.00%	11	9.09%	7	28.57%	4	0.00%	25	88.00%
European journal of human genetics : EJHG	2019	20	4.25	40.00%	0.00%	15.00%	5.00%	1	0.00%	1	0.00%	6	33.33%	90	78.89%
European journal of immunology	2019	15	4.07	13.33%	6.67%	13.33%	0.00%	9	33.33%	16	25.00%	4	50.00%	60	86.67%
European journal of medical research	2019	26	4.38	34.62%	3.85%	19.23%	3.85%	4	25.00%	3	0.00%	2	0.00%	41	82.93%
European journal of microbiology & immunology	2019	11	3.36	36.36%	0.00%	9.09%	0.00%	1	0.00%	3	33.33%	0	N/A	14	85.71%
European journal of neurology	2019	13	3.92	30.77%	7.69%	15.38%	0.00%	1	0.00%	0	N/A	1	0.00%	9	88.89%
European journal of nuclear medicine and molecular imaging	2019	44	4.91	36.36%	31.82%	20.45%	6.82%	3	33.33%	4	25.00%	3	33.33%	64	82.81%
European journal of nutrition	2019	55	5.13	70.91%	12.73%	63.64%	32.73%	3	0.00%	3	0.00%	3	33.33%	81	81.48%
European journal of obstetrics & gynecology and reproductive biology: X	2019	39	4.46	89.74%	2.56%	17.95%	15.38%	3	33.33%	0	N/A	0	N/A	37	91.89%
European journal of pain (London, England)	2019	11	4.27	81.82%	9.09%	54.55%	9.09%	1	100.00%	6	66.67%	0	N/A	12	100.00%
European journal of pediatrics	2019	32	5.28	15.63%	25.00%	28.13%	25.00%	1	0.00%	0	N/A	1	0.00%	56	91.07%
European journal of psychotraumatology	2019	77	4.86	64.94%	14.29%	42.86%	15.58%	0	N/A	0	N/A	0	N/A	90	91.11%
European journal of public health	2019	28	3.79	46.43%	3.57%	35.71%	0.00%	1	0.00%	0	N/A	0	N/A	34	82.35%
European journal of radiology open	2019	29	5.03	44.83%	27.59%	17.24%	10.34%	0	N/A	0	N/A	0	N/A	26	92.31%
European journal of rheumatology	2019	11	4.09	36.36%	9.09%	0.00%	0.00%	2	0.00%	0	N/A	0	N/A	7	100.00%
European journal of translational myology	2019	12	4.92	50.00%	8.33%	25.00%	0.00%	2	50.00%	6	33.33%	0	N/A	12	91.67%
European oral research	2019	16	4.69	18.75%	0.00%	25.00%	6.25%	0	N/A	0	N/A	0	N/A	22	95.45%
European radiology	2019	72	5.06	50.00%	30.56%	26.39%	9.72%	0	N/A	0	N/A	1	0.00%	111	90.09%
European radiology experimental	2019	29	4.83	55.17%	10.34%	24.14%	3.45%	0	N/A	1	100.00%	0	N/A	41	90.24%
European review of aging and physical activity : official journal of the European Group for Research into Elderly and Physical Activity	2019	14	4.43	71.43%	7.14%	57.14%	7.14%	0	N/A	1	0.00%	0	N/A	27	88.89%
Evidence-based complementary and alternative medicine : eCAM	2019	469	4.39	55.65%	15.78%	55.44%	6.18%	147	25.85%	192	15.63%	173	36.42%	1069	87.09%
EvoDevo	2019	13	3.23	30.77%	0.00%	7.69%	0.00%	4	0.00%	2	100.00%	0	N/A	55	90.91%
Evolution letters	2019	26	3.08	61.54%	0.00%	46.15%	3.85%	0	N/A	4	25.00%	0	N/A	73	89.04%
Evolution; international journal of organic evolution	2019	13	3.15	61.54%	0.00%	76.92%	15.38%	0	N/A	0	N/A	0	N/A	24	87.50%
Evolutionary applications	2019	106	3.58	40.57%	1.89%	64.15%	10.38%	1	0.00%	7	14.29%	1	100.00%	423	88.65%
Evolutionary bioinformatics online	2019	25	3.24	4.00%	0.00%	20.00%	12.00%	0	N/A	2	0.00%	0	N/A	102	84.31%
EXCLI journal	2019	30	3.73	23.33%	0.00%	13.33%	3.33%	10	10.00%	5	0.00%	16	43.75%	52	86.54%
Experimental & molecular medicine	2019	50	4.00	56.00%	16.00%	28.00%	2.00%	41	24.39%	66	18.18%	69	34.78%	184	84.24%
Experimental and therapeutic medicine	2019	591	4.68	58.71%	6.09%	33.67%	2.37%	287	49.83%	168	13.69%	233	38.63%	1525	92.92%
Experimental animals	2019	20	4.35	80.00%	0.00%	30.00%	10.00%	8	25.00%	18	50.00%	2	50.00%	36	83.33%
Experimental brain research	2019	26	5.04	88.46%	3.85%	69.23%	26.92%	0	N/A	0	N/A	1	100.00%	27	92.59%
Experimental neurobiology	2019	31	4.45	61.29%	12.90%	16.13%	6.45%	22	40.91%	33	27.27%	13	30.77%	100	89.00%
Eye (London, England)	2019	13	4.38	23.08%	0.00%	23.08%	23.08%	1	100.00%	1	0.00%	0	N/A	14	85.71%
Eye and vision (London, England)	2019	18	5.39	27.78%	0.00%	11.11%	11.11%	0	N/A	0	N/A	0	N/A	26	88.46%
F1000Research	2019	74	4.00	28.38%	12.16%	25.68%	14.86%	25	80.00%	26	19.23%	11	36.36%	189	81.48%
FASEB journal : official publication of the Federation of American Societies for Experimental Biology	2019	60	4.15	53.33%	15.00%	21.67%	10.00%	48	27.08%	80	23.75%	49	40.82%	247	88.66%
FEBS open bio	2019	122	3.28	21.31%	3.28%	13.93%	2.46%	68	27.94%	35	22.86%	77	33.77%	279	83.15%
FEMS microbiology ecology	2019	12	3.75	8.33%	0.00%	33.33%	16.67%	5	100.00%	0	N/A	0	N/A	63	95.24%
FEMS microbiology letters	2019	14	2.79	0.00%	0.00%	0.00%	0.00%	0	N/A	3	0.00%	1	0.00%	52	94.23%
Fluids and barriers of the CNS	2019	17	4.24	35.29%	5.88%	11.76%	0.00%	7	71.43%	6	0.00%	4	50.00%	44	93.18%
Food & nutrition research	2019	27	3.52	55.56%	0.00%	55.56%	7.41%	9	22.22%	8	0.00%	8	37.50%	40	80.00%
Food chemistry: X	2019	16	2.50	6.25%	0.00%	18.75%	12.50%	2	0.00%	6	0.00%	3	33.33%	29	89.66%
Food science & nutrition	2019	247	3.35	22.67%	2.83%	36.03%	9.72%	22	13.64%	30	26.67%	29	27.59%	359	83.84%
Food science of animal resources	2019	39	3.38	20.51%	0.00%	46.15%	2.56%	1	0.00%	3	33.33%	1	100.00%	49	93.88%
Foodborne pathogens and disease	2019	12	2.67	8.33%	0.00%	16.67%	16.67%	0	N/A	0	N/A	0	N/A	20	65.00%
Foods (Basel, Switzerland)	2019	195	3.19	21.54%	3.08%	29.23%	10.26%	5	20.00%	12	25.00%	13	23.08%	259	87.26%
Frontiers in aging neuroscience	2019	170	5.01	52.94%	18.82%	41.76%	11.76%	39	20.51%	73	21.92%	16	31.25%	361	86.70%
Frontiers in behavioral neuroscience	2019	152	4.95	88.82%	19.08%	53.95%	15.13%	34	41.18%	106	29.25%	0	N/A	299	86.62%
Frontiers in bioengineering and biotechnology	2019	98	3.20	17.35%	1.02%	20.41%	5.10%	14	28.57%	10	20.00%	39	33.33%	211	85.31%
Frontiers in cardiovascular medicine	2019	39	4.21	28.21%	17.95%	12.82%	15.38%	23	52.17%	37	16.22%	4	25.00%	89	85.39%
Frontiers in cell and developmental biology	2019	51	3.47	29.41%	3.92%	11.76%	0.00%	64	57.81%	67	13.43%	41	29.27%	129	82.95%
Frontiers in cellular and infection microbiology	2019	219	3.87	40.64%	6.85%	19.63%	3.20%	91	16.48%	114	32.46%	120	25.00%	763	89.25%
Frontiers in cellular neuroscience	2019	252	4.29	55.95%	19.05%	33.73%	6.75%	218	46.33%	369	23.04%	82	36.59%	762	86.35%
Frontiers in chemistry	2019	167	2.50	7.78%	0.00%	8.38%	18.56%	24	8.33%	17	29.41%	80	28.75%	218	82.57%
Frontiers in computational neuroscience	2019	34	4.12	35.29%	0.00%	73.53%	20.59%	0	N/A	1	0.00%	0	N/A	49	91.84%
Frontiers in endocrinology	2019	287	4.59	59.58%	9.06%	26.48%	8.71%	110	30.00%	97	24.74%	69	36.23%	615	88.62%
Frontiers in genetics	2019	474	4.07	29.96%	0.84%	31.43%	8.23%	58	31.03%	109	17.43%	114	35.96%	2586	88.55%
Frontiers in human neuroscience	2019	224	5.46	76.79%	5.80%	61.16%	18.30%	1	0.00%	2	50.00%	3	0.00%	410	91.46%
Frontiers in immunology	2019	1168	4.18	42.47%	10.36%	19.86%	3.60%	932	23.82%	1216	22.37%	749	41.66%	4121	85.93%
Frontiers in integrative neuroscience	2019	28	5.14	85.71%	21.43%	60.71%	14.29%	2	0.00%	4	25.00%	1	0.00%	40	90.00%
Frontiers in medicine	2019	64	4.20	28.13%	14.06%	18.75%	12.50%	10	20.00%	16	25.00%	9	88.89%	109	84.40%
Frontiers in microbiology	2019	1491	3.44	13.62%	1.27%	24.35%	2.41%	227	17.18%	392	12.50%	335	32.84%	6401	88.53%
Frontiers in molecular biosciences	2019	30	3.30	6.67%	0.00%	23.33%	10.00%	2	50.00%	5	20.00%	7	28.57%	75	84.00%
Frontiers in molecular neuroscience	2019	120	4.20	60.83%	21.67%	29.17%	5.83%	94	35.11%	186	18.28%	56	28.57%	342	88.89%
Frontiers in neural circuits	2019	32	4.44	34.38%	9.38%	50.00%	9.38%	17	70.59%	23	21.74%	4	0.00%	75	90.67%
Frontiers in neuroanatomy	2019	52	4.12	48.08%	5.77%	17.31%	7.69%	26	26.92%	42	23.81%	2	50.00%	113	76.11%
Frontiers in neuroinformatics	2019	37	4.00	37.84%	2.70%	37.84%	13.51%	0	N/A	7	14.29%	0	N/A	75	90.67%
Frontiers in neurology	2019	453	5.04	41.06%	19.87%	26.27%	12.36%	55	32.73%	62	24.19%	14	35.71%	784	90.56%
Frontiers in neurorobotics	2019	34	3.74	41.18%	11.76%	41.18%	11.76%	0	N/A	0	N/A	0	N/A	30	93.33%
Frontiers in nutrition	2019	75	4.21	53.33%	14.67%	41.33%	9.33%	7	42.86%	7	28.57%	7	28.57%	128	85.94%
Frontiers in oncology	2019	421	4.27	36.82%	9.03%	24.23%	2.85%	180	26.11%	106	24.53%	440	37.73%	1170	87.35%
Frontiers in pediatrics	2019	187	4.78	23.53%	8.02%	19.25%	9.63%	17	17.65%	6	16.67%	3	0.00%	265	92.83%
Frontiers in physiology	2019	789	4.71	61.22%	11.03%	40.30%	14.58%	245	37.55%	261	23.37%	117	26.50%	1793	88.06%
Frontiers in plant science	2019	700	3.10	6.71%	0.57%	40.86%	3.71%	94	22.34%	43	9.30%	30	33.33%	2288	86.84%
Frontiers in psychiatry	2019	425	4.81	51.53%	14.35%	31.06%	12.94%	14	42.86%	32	34.38%	3	100.00%	602	89.53%
Frontiers in psychology	2019	1333	4.44	74.34%	6.38%	49.21%	14.33%	2	50.00%	33	33.33%	4	75.00%	1170	91.03%
Frontiers in surgery	2019	30	3.87	36.67%	3.33%	13.33%	3.33%	3	33.33%	1	0.00%	1	0.00%	42	92.86%
Frontiers in synaptic neuroscience	2019	14	4.36	71.43%	28.57%	42.86%	21.43%	6	33.33%	25	36.00%	4	50.00%	25	92.00%
Frontiers in systems neuroscience	2019	23	4.57	69.57%	4.35%	69.57%	21.74%	2	50.00%	11	0.00%	0	N/A	31	93.55%
Frontiers in veterinary science	2019	170	4.04	31.76%	8.82%	34.12%	5.29%	19	15.79%	11	18.18%	5	80.00%	257	87.16%
Frontiers in zoology	2019	33	2.91	63.64%	3.03%	36.36%	0.00%	8	50.00%	0	N/A	0	N/A	73	80.82%
Future science OA	2019	25	4.52	32.00%	4.00%	12.00%	8.00%	3	0.00%	4	0.00%	2	100.00%	33	96.97%
G3 (Bethesda, Md.)	2019	229	3.46	31.44%	1.75%	35.37%	8.30%	33	39.39%	206	28.16%	33	30.30%	1474	88.53%
Gastric cancer : official journal of the International Gastric Cancer Association and the Japanese Gastric Cancer Association	2019	19	4.16	21.05%	5.26%	31.58%	10.53%	6	50.00%	1	0.00%	8	62.50%	40	80.00%
Gastroenterology and hepatology from bed to bench	2019	20	4.75	45.00%	5.00%	20.00%	10.00%	1	0.00%	0	N/A	3	66.67%	41	97.56%
Gastroenterology report	2019	27	4.59	25.93%	3.70%	11.11%	0.00%	1	0.00%	1	0.00%	1	0.00%	39	94.87%
Gastroenterology research	2019	17	4.35	11.76%	0.00%	11.76%	0.00%	4	0.00%	1	0.00%	2	100.00%	17	100.00%
Gastroenterology research and practice	2019	102	4.49	24.51%	5.88%	15.69%	2.94%	15	20.00%	2	50.00%	10	20.00%	156	91.03%
Gates open research	2019	17	4.12	70.59%	11.76%	35.29%	5.88%	2	0.00%	1	0.00%	1	0.00%	26	73.08%
Geburtshilfe und Frauenheilkunde	2019	24	4.67	70.83%	4.17%	12.50%	8.33%	2	0.00%	0	N/A	3	0.00%	36	83.33%
General psychiatry	2019	13	4.85	7.69%	0.00%	23.08%	0.00%	0	N/A	0	N/A	0	N/A	22	86.36%
Genes	2019	398	3.76	22.86%	1.26%	20.10%	2.51%	48	39.58%	84	25.00%	71	36.62%	2473	87.83%
Genes & diseases	2019	15	4.27	46.67%	6.67%	26.67%	0.00%	6	66.67%	2	0.00%	2	0.00%	40	85.00%
Genes & nutrition	2019	19	4.84	68.42%	5.26%	57.89%	5.26%	4	25.00%	6	50.00%	1	100.00%	53	92.45%
Genes and immunity	2019	15	4.93	46.67%	6.67%	0.00%	26.67%	4	25.00%	8	25.00%	4	25.00%	49	89.80%
Genetics	2019	44	3.20	31.82%	2.27%	52.27%	9.09%	9	55.56%	82	18.29%	1	0.00%	180	87.22%
Genetics and molecular biology	2019	19	4.16	26.32%	5.26%	10.53%	10.53%	1	0.00%	0	N/A	5	0.00%	53	79.25%
Genetics in medicine : official journal of the American College of Medical Genetics	2019	48	4.33	18.75%	6.25%	14.58%	8.33%	4	50.00%	2	50.00%	5	80.00%	106	80.19%
Genetics, selection, evolution : GSE	2019	43	3.37	55.81%	0.00%	48.84%	2.33%	1	0.00%	7	28.57%	1	0.00%	122	82.79%
Genome biology	2019	125	3.70	20.80%	0.80%	53.60%	12.80%	23	43.48%	43	30.23%	99	51.52%	970	85.57%
Genome biology and evolution	2019	163	3.55	17.79%	0.61%	28.22%	5.52%	4	0.00%	11	9.09%	3	66.67%	1522	89.88%
Genome medicine	2019	29	4.28	24.14%	6.90%	44.83%	6.90%	7	57.14%	4	50.00%	17	64.71%	198	84.34%
Genomics, proteomics & bioinformatics	2019	15	4.00	33.33%	0.00%	33.33%	13.33%	3	33.33%	4	0.00%	1	0.00%	121	90.08%
Geriatric orthopaedic surgery & rehabilitation	2019	30	4.23	13.33%	6.67%	6.67%	6.67%	0	N/A	0	N/A	0	N/A	41	90.24%
Geriatrics (Basel, Switzerland)	2019	23	4.00	34.78%	4.35%	26.09%	4.35%	0	N/A	0	N/A	0	N/A	17	94.12%
Gerontology & geriatric medicine	2019	32	4.03	43.75%	3.13%	25.00%	9.38%	1	0.00%	0	N/A	0	N/A	32	75.00%
Ghana medical journal	2019	22	5.45	36.36%	0.00%	18.18%	9.09%	1	0.00%	0	N/A	0	N/A	29	100.00%
GigaScience	2019	73	3.74	10.96%	0.00%	30.14%	6.85%	1	0.00%	3	0.00%	13	46.15%	611	88.71%
Glia	2019	23	4.17	30.43%	21.74%	30.43%	4.35%	57	66.67%	43	11.63%	7	57.14%	109	86.24%
Global advances in health and medicine	2019	28	4.36	35.71%	7.14%	21.43%	14.29%	0	N/A	1	100.00%	0	N/A	17	76.47%
Global health action	2019	51	3.78	54.90%	3.92%	19.61%	13.73%	0	N/A	0	N/A	0	N/A	54	83.33%
Global health research and policy	2019	20	3.40	65.00%	0.00%	20.00%	5.00%	0	N/A	0	N/A	0	N/A	20	75.00%
Global health, science and practice	2019	35	4.17	82.86%	2.86%	22.86%	11.43%	0	N/A	1	0.00%	0	N/A	26	80.77%
Global mental health (Cambridge, England)	2019	14	3.50	50.00%	21.43%	28.57%	14.29%	0	N/A	0	N/A	0	N/A	11	90.91%
Global pediatric health	2019	97	4.77	20.62%	5.15%	19.59%	7.22%	1	0.00%	0	N/A	0	N/A	78	85.90%
Global spine journal	2019	79	4.27	24.05%	5.06%	18.99%	7.59%	0	N/A	0	N/A	0	N/A	144	87.50%
Globalization and health	2019	32	3.81	31.25%	3.13%	6.25%	15.63%	0	N/A	0	N/A	0	N/A	50	90.00%
GMS journal for medical education	2019	16	3.50	18.75%	0.00%	18.75%	0.00%	0	N/A	0	N/A	0	N/A	11	100.00%
Gut	2019	30	5.23	26.67%	30.00%	40.00%	13.33%	5	20.00%	14	21.43%	7	28.57%	80	83.75%
Gut and liver	2019	39	5.18	25.64%	7.69%	12.82%	17.95%	9	11.11%	3	33.33%	3	0.00%	57	92.98%
Gut pathogens	2019	42	3.57	28.57%	7.14%	9.52%	0.00%	5	0.00%	8	50.00%	10	40.00%	160	82.50%
Gynecologic oncology reports	2019	27	3.93	37.04%	7.41%	7.41%	3.70%	1	0.00%	0	N/A	0	N/A	22	100.00%
Haematologica	2019	159	4.19	19.50%	3.14%	11.95%	5.66%	51	11.76%	62	14.52%	71	49.30%	232	86.21%
Harm reduction journal	2019	42	3.71	42.86%	0.00%	7.14%	4.76%	4	0.00%	0	N/A	1	100.00%	34	79.41%
Head & face medicine	2019	15	5.13	33.33%	6.67%	33.33%	6.67%	1	0.00%	1	0.00%	1	0.00%	20	95.00%
Head & neck	2019	23	4.78	39.13%	17.39%	26.09%	0.00%	4	50.00%	2	0.00%	1	100.00%	36	80.56%
Health & justice	2019	14	3.64	57.14%	7.14%	28.57%	7.14%	0	N/A	0	N/A	0	N/A	13	100.00%
Health and quality of life outcomes	2019	140	4.64	37.14%	7.14%	31.43%	12.14%	1	0.00%	1	0.00%	0	N/A	139	92.81%
Health equity	2019	51	3.67	52.94%	0.00%	19.61%	3.92%	0	N/A	3	0.00%	0	N/A	29	86.21%
Health expectations : an international journal of public participation in health care and health policy	2019	50	3.62	42.00%	2.00%	6.00%	6.00%	0	N/A	1	100.00%	0	N/A	36	88.89%
Health literacy research and practice	2019	15	4.27	33.33%	0.00%	6.67%	6.67%	0	N/A	1	0.00%	0	N/A	12	91.67%
Health policy and planning	2019	11	3.55	45.45%	0.00%	27.27%	9.09%	0	N/A	0	N/A	0	N/A	15	86.67%
Health promotion perspectives	2019	20	4.40	50.00%	5.00%	35.00%	15.00%	0	N/A	0	N/A	0	N/A	32	100.00%
Health psychology open	2019	30	3.90	76.67%	0.00%	6.67%	23.33%	1	0.00%	1	0.00%	0	N/A	19	100.00%
Health research policy and systems	2019	57	3.82	26.32%	3.51%	12.28%	15.79%	1	100.00%	1	100.00%	0	N/A	94	68.09%
Health science reports	2019	19	5.16	15.79%	5.26%	15.79%	5.26%	1	0.00%	0	N/A	0	N/A	24	95.83%
Health services insights	2019	13	4.15	15.38%	0.00%	23.08%	7.69%	0	N/A	0	N/A	0	N/A	22	86.36%
Health services research and managerial epidemiology	2019	20	3.95	40.00%	5.00%	25.00%	0.00%	0	N/A	0	N/A	0	N/A	15	93.33%
Healthcare (Basel, Switzerland)	2019	58	4.22	29.31%	5.17%	29.31%	10.34%	1	0.00%	0	N/A	0	N/A	69	88.41%
Healthcare informatics research	2019	19	4.63	21.05%	5.26%	21.05%	5.26%	0	N/A	0	N/A	0	N/A	28	96.43%
Heart (British Cardiac Society)	2019	18	5.06	33.33%	33.33%	44.44%	38.89%	0	N/A	2	0.00%	0	N/A	16	75.00%
Heart and vessels	2019	12	4.08	50.00%	0.00%	0.00%	8.33%	0	N/A	0	N/A	0	N/A	15	66.67%
Heliyon	2019	708	3.41	27.82%	1.55%	28.25%	11.58%	55	21.82%	118	18.64%	116	37.93%	932	84.98%
Hematology, transfusion and cell therapy	2019	20	3.80	20.00%	0.00%	5.00%	0.00%	3	66.67%	0	N/A	0	N/A	16	81.25%
Hepatology (Baltimore, Md.)	2019	36	4.56	50.00%	11.11%	22.22%	2.78%	12	8.33%	22	22.73%	30	56.67%	99	87.88%
Hepatology communications	2019	76	4.59	48.68%	11.84%	21.05%	6.58%	47	38.30%	55	20.00%	15	46.67%	152	86.18%
Hereditary cancer in clinical practice	2019	21	4.05	52.38%	0.00%	9.52%	9.52%	2	50.00%	0	N/A	0	N/A	47	80.85%
Hereditas	2019	24	3.71	12.50%	8.33%	16.67%	16.67%	4	0.00%	2	50.00%	5	20.00%	110	93.64%
Heredity	2019	11	3.09	36.36%	0.00%	54.55%	0.00%	0	N/A	0	N/A	0	N/A	35	97.14%
Hernia : the journal of hernias and abdominal wall surgery	2019	13	4.85	53.85%	7.69%	23.08%	7.69%	0	N/A	1	100.00%	0	N/A	21	90.48%
Hip & pelvis	2019	12	3.92	41.67%	8.33%	0.00%	0.00%	0	N/A	0	N/A	0	N/A	14	78.57%
HIV/AIDS (Auckland, N.Z.)	2019	19	4.58	31.58%	5.26%	36.84%	10.53%	2	0.00%	0	N/A	0	N/A	21	85.71%
Horticulture research	2019	68	3.07	2.94%	0.00%	32.35%	4.41%	5	0.00%	4	0.00%	3	0.00%	324	87.65%
Human brain mapping	2019	33	5.39	54.55%	3.03%	57.58%	18.18%	0	N/A	0	N/A	0	N/A	86	94.19%
Human genetics	2019	12	4.83	50.00%	0.00%	16.67%	8.33%	1	0.00%	1	0.00%	3	33.33%	66	83.33%
Human genomics	2019	31	4.65	32.26%	9.68%	19.35%	16.13%	3	66.67%	9	11.11%	8	50.00%	115	86.09%
Human molecular genetics	2019	48	4.23	41.67%	12.50%	20.83%	12.50%	28	42.86%	32	12.50%	20	45.00%	251	84.06%
Human mutation	2019	11	4.00	27.27%	0.00%	18.18%	0.00%	3	33.33%	1	100.00%	3	33.33%	62	87.10%
Human reproduction (Oxford, England)	2019	24	4.50	58.33%	20.83%	29.17%	20.83%	5	40.00%	1	0.00%	1	100.00%	30	80.00%
Human reproduction open	2019	16	4.38	81.25%	18.75%	50.00%	18.75%	0	N/A	1	0.00%	0	N/A	27	85.19%
Human resources for health	2019	52	3.79	28.85%	3.85%	23.08%	5.77%	0	N/A	1	0.00%	1	100.00%	51	88.24%
Human vaccines & immunotherapeutics	2019	43	4.58	34.88%	9.30%	37.21%	13.95%	18	11.11%	2	50.00%	6	50.00%	37	83.78%
i-Perception	2019	28	4.43	75.00%	3.57%	67.86%	3.57%	0	N/A	6	16.67%	0	N/A	26	100.00%
IBRO reports	2019	22	4.55	81.82%	13.64%	31.82%	4.55%	9	33.33%	17	23.53%	2	0.00%	44	86.36%
IEEE journal of translational engineering in health and medicine	2019	19	3.68	31.58%	5.26%	52.63%	21.05%	0	N/A	1	100.00%	0	N/A	20	65.00%
Imaging science in dentistry	2019	17	4.71	41.18%	5.88%	35.29%	0.00%	0	N/A	0	N/A	0	N/A	25	92.00%
Immune network	2019	15	4.07	40.00%	6.67%	6.67%	0.00%	11	18.18%	21	0.00%	10	60.00%	40	97.50%
Immunity	2019	16	5.06	75.00%	12.50%	18.75%	0.00%	430	97.44%	71	23.94%	25	52.00%	186	87.10%
Immunity & ageing : I & A	2019	20	4.90	45.00%	10.00%	20.00%	15.00%	9	22.22%	2	0.00%	2	0.00%	48	93.75%
Immunity, inflammation and disease	2019	18	4.39	55.56%	5.56%	16.67%	11.11%	12	8.33%	7	42.86%	5	60.00%	40	87.50%
Implementation science : IS	2019	69	4.25	31.88%	13.04%	49.28%	27.54%	0	N/A	0	N/A	0	N/A	98	87.76%
Indian dermatology online journal	2019	29	3.72	20.69%	0.00%	10.34%	10.34%	2	0.00%	0	N/A	0	N/A	14	92.86%
Indian journal of anaesthesia	2019	67	6.21	17.91%	40.30%	52.24%	49.25%	0	N/A	0	N/A	0	N/A	76	94.74%
Indian journal of community medicine : official publication of Indian Association of Preventive & Social Medicine	2019	29	5.10	44.83%	3.45%	44.83%	13.79%	0	N/A	0	N/A	0	N/A	37	97.30%
Indian journal of critical care medicine : peer-reviewed, official publication of Indian Society of Critical Care Medicine	2019	35	4.63	25.71%	11.43%	20.00%	5.71%	0	N/A	0	N/A	0	N/A	35	85.71%
Indian journal of dermatology	2019	35	4.86	31.43%	8.57%	17.14%	11.43%	2	50.00%	0	N/A	2	50.00%	44	95.45%
Indian journal of endocrinology and metabolism	2019	40	4.83	42.50%	0.00%	15.00%	7.50%	5	0.00%	0	N/A	0	N/A	43	95.35%
Indian journal of nephrology	2019	25	4.60	20.00%	8.00%	12.00%	8.00%	1	0.00%	0	N/A	0	N/A	22	90.91%
Indian journal of nuclear medicine : IJNM : the official journal of the Society of Nuclear Medicine, India	2019	12	4.33	33.33%	16.67%	16.67%	0.00%	0	N/A	1	0.00%	0	N/A	14	92.86%
Indian journal of ophthalmology	2019	83	4.87	4.82%	4.82%	12.05%	13.25%	0	N/A	0	N/A	0	N/A	71	92.96%
Indian journal of orthopaedics	2019	81	4.25	50.62%	8.64%	14.81%	8.64%	0	N/A	2	0.00%	1	100.00%	63	90.48%
Indian journal of palliative care	2019	47	4.21	34.04%	0.00%	17.02%	8.51%	0	N/A	0	N/A	0	N/A	41	90.24%
Indian journal of pharmacology	2019	21	4.52	33.33%	14.29%	33.33%	14.29%	0	N/A	2	0.00%	1	100.00%	35	88.57%
Indian journal of psychiatry	2019	55	4.85	18.18%	10.91%	21.82%	5.45%	1	0.00%	0	N/A	0	N/A	57	92.98%
Indian journal of psychological medicine	2019	39	4.51	28.21%	0.00%	20.51%	2.56%	0	N/A	0	N/A	0	N/A	40	95.00%
Indian journal of urology : IJU : journal of the Urological Society of India	2019	18	4.67	16.67%	22.22%	33.33%	11.11%	0	N/A	0	N/A	0	N/A	25	92.00%
Indian pacing and electrophysiology journal	2019	15	4.20	33.33%	13.33%	0.00%	6.67%	0	N/A	0	N/A	0	N/A	15	86.67%
Industrial health	2019	28	4.71	46.43%	0.00%	25.00%	7.14%	0	N/A	0	N/A	0	N/A	29	93.10%
Infection & chemotherapy	2019	11	5.18	9.09%	0.00%	9.09%	0.00%	1	0.00%	2	0.00%	0	N/A	16	93.75%
Infection and drug resistance	2019	187	4.35	20.86%	2.14%	20.32%	2.67%	11	0.00%	28	7.14%	16	43.75%	356	85.96%
Infection and immunity	2019	35	4.29	54.29%	8.57%	20.00%	2.86%	23	13.04%	34	17.65%	14	42.86%	119	84.87%
Infectious agents and cancer	2019	15	3.80	46.67%	6.67%	20.00%	0.00%	3	0.00%	1	0.00%	2	0.00%	11	72.73%
Infectious diseases and therapy	2019	29	4.83	17.24%	13.79%	27.59%	10.34%	2	0.00%	0	N/A	1	0.00%	38	89.47%
Infectious diseases in obstetrics and gynecology	2019	12	4.58	75.00%	0.00%	16.67%	8.33%	1	0.00%	0	N/A	0	N/A	16	81.25%
Infectious diseases of poverty	2019	42	4.36	30.95%	7.14%	40.48%	9.52%	5	0.00%	0	N/A	1	100.00%	73	90.41%
Inflammation	2019	12	3.83	50.00%	25.00%	25.00%	0.00%	10	20.00%	5	20.00%	5	80.00%	29	68.97%
Inflammatory bowel diseases	2019	11	5.18	36.36%	18.18%	45.45%	9.09%	1	0.00%	2	0.00%	1	0.00%	28	85.71%
Influenza and other respiratory viruses	2019	48	4.06	22.92%	2.08%	25.00%	6.25%	4	25.00%	1	0.00%	8	75.00%	72	83.33%
Injury epidemiology	2019	32	4.28	21.88%	3.13%	25.00%	3.13%	0	N/A	1	0.00%	0	N/A	33	90.91%
Innovation in aging	2019	20	3.95	70.00%	5.00%	45.00%	10.00%	0	N/A	1	0.00%	0	N/A	23	91.30%
Inquiry : a journal of medical care organization, provision and financing	2019	34	3.35	38.24%	0.00%	14.71%	5.88%	0	N/A	0	N/A	0	N/A	35	82.86%
Insects	2019	171	3.13	39.77%	0.00%	51.46%	4.68%	2	0.00%	3	33.33%	4	25.00%	309	89.00%
Insights into imaging	2019	14	3.36	21.43%	7.14%	0.00%	7.14%	0	N/A	0	N/A	0	N/A	23	86.96%
Integrative cancer therapies	2019	57	4.67	45.61%	22.81%	50.88%	10.53%	7	14.29%	15	20.00%	20	25.00%	116	82.76%
Integrative medicine research	2019	23	5.04	39.13%	26.09%	39.13%	13.04%	4	50.00%	5	0.00%	2	0.00%	47	80.85%
Intensive care medicine experimental	2019	31	4.77	35.48%	19.35%	38.71%	16.13%	3	33.33%	14	35.71%	3	0.00%	52	92.31%
Interactive journal of medical research	2019	17	4.35	47.06%	0.00%	35.29%	0.00%	0	N/A	0	N/A	0	N/A	12	91.67%
Internal medicine (Tokyo, Japan)	2019	78	4.67	32.05%	2.56%	7.69%	6.41%	5	0.00%	1	0.00%	0	N/A	69	94.20%
International archives of occupational and environmental health	2019	28	3.82	60.71%	3.57%	32.14%	7.14%	0	N/A	0	N/A	0	N/A	21	80.95%
International archives of otorhinolaryngology	2019	46	4.02	41.30%	8.70%	15.22%	4.35%	1	0.00%	0	N/A	0	N/A	38	84.21%
International braz j urol : official journal of the Brazilian Society of Urology	2019	33	4.12	36.36%	0.00%	9.09%	0.00%	0	N/A	1	100.00%	0	N/A	36	83.33%
International breastfeeding journal	2019	33	3.61	90.91%	0.00%	33.33%	3.03%	0	N/A	0	N/A	0	N/A	30	96.67%
International journal for equity in health	2019	105	3.40	64.76%	0.00%	18.10%	7.62%	0	N/A	2	100.00%	0	N/A	77	92.21%
International journal for parasitology. Drugs and drug resistance	2019	26	3.77	23.08%	3.85%	15.38%	0.00%	3	0.00%	12	41.67%	11	45.45%	73	93.15%
International journal for parasitology. Parasites and wildlife	2019	90	3.60	37.78%	1.11%	18.89%	1.11%	9	0.00%	7	14.29%	2	0.00%	214	89.72%
International journal of analytical chemistry	2019	22	3.00	22.73%	4.55%	9.09%	13.64%	1	0.00%	2	0.00%	1	0.00%	16	93.75%
International journal of applied & basic medical research	2019	20	4.80	40.00%	15.00%	30.00%	0.00%	1	0.00%	1	0.00%	0	N/A	23	86.96%
International journal of biological sciences	2019	52	3.71	57.69%	5.77%	36.54%	0.00%	44	22.73%	41	12.20%	98	31.63%	129	80.62%
International journal of biomaterials	2019	16	3.44	6.25%	0.00%	25.00%	12.50%	2	0.00%	0	N/A	4	100.00%	17	76.47%
International journal of bipolar disorders	2019	13	4.23	15.38%	23.08%	30.77%	23.08%	0	N/A	0	N/A	0	N/A	10	90.00%
International journal of cancer	2019	72	4.13	54.17%	9.72%	25.00%	6.94%	28	14.29%	16	12.50%	49	30.61%	214	81.78%
International journal of cardiology. Heart & vasculature	2019	75	5.52	30.67%	20.00%	30.67%	12.00%	3	0.00%	0	N/A	0	N/A	113	92.04%
International journal of chronic obstructive pulmonary disease	2019	136	5.08	16.91%	10.29%	27.21%	11.03%	8	12.50%	5	40.00%	2	0.00%	205	89.27%
International journal of circumpolar health	2019	39	3.72	51.28%	2.56%	17.95%	10.26%	1	0.00%	0	N/A	0	N/A	38	94.74%
International journal of clinical and health psychology : IJCHP	2019	20	5.35	70.00%	0.00%	25.00%	10.00%	0	N/A	0	N/A	0	N/A	20	90.00%
International journal of clinical oncology	2019	20	4.85	25.00%	0.00%	25.00%	5.00%	1	100.00%	0	N/A	0	N/A	25	96.00%
International journal of clinical pharmacy	2019	22	4.09	9.09%	4.55%	27.27%	18.18%	1	0.00%	0	N/A	0	N/A	32	87.50%
International journal of community based nursing and midwifery	2019	24	5.29	41.67%	8.33%	33.33%	4.17%	0	N/A	0	N/A	0	N/A	18	94.44%
International journal of dentistry	2019	37	4.54	29.73%	8.11%	27.03%	10.81%	0	N/A	2	0.00%	0	N/A	35	94.29%
International journal of emergency medicine	2019	17	4.82	5.88%	5.88%	17.65%	11.76%	0	N/A	0	N/A	0	N/A	18	94.44%
International journal of endocrinology	2019	68	4.82	54.41%	5.88%	20.59%	5.88%	21	23.81%	13	30.77%	8	50.00%	134	91.04%
International journal of environmental research and public health	2019	2158	4.29	39.99%	2.69%	30.68%	9.22%	38	10.53%	47	27.66%	35	34.29%	2608	88.84%
International journal of epidemiology	2019	40	3.40	67.50%	0.00%	40.00%	12.50%	0	N/A	2	0.00%	2	0.00%	37	75.68%
International journal of exercise science	2019	40	5.55	82.50%	7.50%	37.50%	37.50%	0	N/A	0	N/A	0	N/A	49	89.80%
International journal of fertility & sterility	2019	33	5.12	90.91%	9.09%	27.27%	9.09%	4	0.00%	6	0.00%	0	N/A	52	90.38%
International journal of food science	2019	24	3.75	12.50%	0.00%	45.83%	4.17%	1	0.00%	1	100.00%	4	25.00%	32	93.75%
International journal of general medicine	2019	25	5.08	36.00%	0.00%	36.00%	4.00%	2	0.00%	1	100.00%	0	N/A	21	90.48%
International journal of genomics	2019	30	3.57	10.00%	0.00%	20.00%	0.00%	3	33.33%	2	0.00%	3	33.33%	226	86.28%
International journal of geriatric psychiatry	2019	17	4.29	17.65%	17.65%	11.76%	11.76%	0	N/A	0	N/A	0	N/A	18	94.44%
International journal of health geographics	2019	16	3.44	37.50%	0.00%	56.25%	0.00%	0	N/A	0	N/A	0	N/A	18	83.33%
International journal of health policy and management	2019	32	3.31	28.13%	0.00%	31.25%	6.25%	0	N/A	1	0.00%	0	N/A	30	90.00%
International journal of health sciences	2019	31	4.13	38.71%	6.45%	32.26%	6.45%	3	0.00%	4	25.00%	8	62.50%	38	89.47%
International journal of hypertension	2019	22	4.64	59.09%	4.55%	31.82%	4.55%	1	100.00%	1	0.00%	0	N/A	22	90.91%
International journal of immunopathology and pharmacology	2019	42	4.17	38.10%	2.38%	11.90%	0.00%	25	48.00%	10	20.00%	19	31.58%	91	84.62%
International journal of implant dentistry	2019	26	4.88	26.92%	15.38%	30.77%	11.54%	1	0.00%	0	N/A	1	0.00%	49	85.71%
International journal of integrated care	2019	19	3.21	10.53%	5.26%	26.32%	21.05%	0	N/A	0	N/A	0	N/A	19	84.21%
International journal of medical sciences	2019	105	4.41	48.57%	11.43%	29.52%	9.52%	48	31.25%	35	14.29%	61	29.51%	226	85.84%
International journal of mental health systems	2019	50	4.20	32.00%	2.00%	28.00%	8.00%	0	N/A	0	N/A	0	N/A	50	92.00%
International journal of microbiology	2019	24	3.33	16.67%	0.00%	20.83%	8.33%	1	0.00%	2	0.00%	4	75.00%	34	88.24%
International journal of molecular sciences	2019	2378	3.66	29.90%	5.59%	21.87%	4.46%	1055	29.00%	808	21.91%	1308	43.50%	7631	84.83%
International journal of nanomedicine	2019	346	3.89	47.11%	4.34%	38.44%	9.83%	119	12.61%	233	30.47%	323	41.49%	533	81.43%
International journal of nursing sciences	2019	28	4.68	25.00%	3.57%	14.29%	7.14%	0	N/A	0	N/A	0	N/A	26	100.00%
International journal of obesity (2005)	2019	48	4.96	89.58%	14.58%	37.50%	20.83%	6	50.00%	17	23.53%	4	25.00%	79	93.67%
International journal of oncology	2019	125	4.23	56.00%	8.80%	47.20%	4.00%	112	43.75%	49	18.37%	267	34.83%	568	89.79%
International journal of oral science	2019	13	4.54	46.15%	7.69%	23.08%	7.69%	8	25.00%	9	22.22%	13	61.54%	39	94.87%
International journal of pediatrics	2019	23	5.35	43.48%	4.35%	30.43%	17.39%	2	0.00%	0	N/A	1	100.00%	27	96.30%
International journal of preventive medicine	2019	99	4.81	47.47%	7.07%	36.36%	6.06%	2	0.00%	7	28.57%	0	N/A	137	93.43%
International journal of public health	2019	16	3.69	62.50%	0.00%	37.50%	6.25%	0	N/A	0	N/A	0	N/A	16	75.00%
International journal of qualitative studies on health and well-being	2019	41	3.20	70.73%	0.00%	7.32%	2.44%	0	N/A	0	N/A	0	N/A	4	50.00%
International journal of reproductive biomedicine (Yazd, Iran)	2019	33	5.21	84.85%	9.09%	33.33%	15.15%	2	0.00%	9	11.11%	0	N/A	58	91.38%
International journal of retina and vitreous	2019	14	4.36	0.00%	14.29%	14.29%	7.14%	0	N/A	0	N/A	0	N/A	15	80.00%
International journal of stem cells	2019	27	4.37	40.74%	14.81%	25.93%	0.00%	17	29.41%	7	0.00%	5	20.00%	78	75.64%
International journal of surgery case reports	2019	12	3.08	50.00%	0.00%	0.00%	0.00%	0	N/A	0	N/A	0	N/A	5	100.00%
International journal of trichology	2019	11	4.82	45.45%	9.09%	27.27%	0.00%	2	0.00%	0	N/A	0	N/A	11	90.91%
International journal of women's health	2019	37	4.97	81.08%	8.11%	37.84%	13.51%	1	0.00%	1	0.00%	0	N/A	41	95.12%
International journal of yoga	2019	20	4.65	40.00%	10.00%	55.00%	25.00%	0	N/A	0	N/A	0	N/A	23	91.30%
International neurourology journal	2019	21	4.48	47.62%	9.52%	14.29%	4.76%	4	0.00%	5	40.00%	1	100.00%	23	91.30%
International orthopaedics	2019	14	4.36	42.86%	14.29%	14.29%	7.14%	0	N/A	0	N/A	0	N/A	22	72.73%
International urogynecology journal	2019	23	4.35	60.87%	13.04%	17.39%	21.74%	0	N/A	0	N/A	0	N/A	18	94.44%
International urology and nephrology	2019	17	4.71	58.82%	0.00%	35.29%	5.88%	5	0.00%	4	50.00%	2	0.00%	21	95.24%
Internet interventions	2019	38	4.95	47.37%	31.58%	71.05%	44.74%	0	N/A	0	N/A	0	N/A	28	78.57%
Intestinal research	2019	33	5.67	21.21%	12.12%	24.24%	9.09%	7	14.29%	1	100.00%	0	N/A	42	95.24%
Investigational new drugs	2019	11	3.27	18.18%	0.00%	0.00%	0.00%	5	0.00%	0	N/A	9	11.11%	13	69.23%
Investigative and clinical urology	2019	40	5.08	32.50%	5.00%	15.00%	7.50%	2	0.00%	2	0.00%	0	N/A	61	85.25%
Investigative ophthalmology & visual science	2019	106	4.54	38.68%	8.49%	26.42%	4.72%	65	55.38%	75	29.33%	17	64.71%	243	85.19%
Iranian biomedical journal	2019	37	3.81	40.54%	2.70%	16.22%	8.11%	12	25.00%	13	7.69%	14	21.43%	75	86.67%
Iranian journal of basic medical sciences	2019	83	4.18	66.27%	10.84%	37.35%	2.41%	28	28.57%	56	23.21%	23	26.09%	115	90.43%
Iranian journal of biotechnology	2019	21	2.86	28.57%	0.00%	28.57%	0.00%	3	0.00%	5	20.00%	9	44.44%	25	76.00%
Iranian journal of child neurology	2019	21	5.57	28.57%	0.00%	33.33%	9.52%	1	0.00%	0	N/A	0	N/A	23	95.65%
Iranian journal of medical sciences	2019	30	4.77	53.33%	10.00%	43.33%	0.00%	6	16.67%	7	0.00%	4	75.00%	51	88.24%
Iranian journal of microbiology	2019	19	3.74	31.58%	5.26%	21.05%	0.00%	4	25.00%	3	0.00%	1	100.00%	33	75.76%
Iranian journal of nursing and midwifery research	2019	48	5.85	50.00%	10.42%	50.00%	33.33%	0	N/A	0	N/A	0	N/A	52	94.23%
Iranian journal of otorhinolaryngology	2019	22	5.18	13.64%	9.09%	18.18%	0.00%	1	100.00%	0	N/A	0	N/A	21	85.71%
Iranian journal of parasitology	2019	18	4.39	33.33%	0.00%	0.00%	5.56%	6	16.67%	3	33.33%	2	0.00%	24	95.83%
Iranian journal of pharmaceutical research : IJPR	2019	40	3.20	37.50%	0.00%	22.50%	5.00%	6	0.00%	9	11.11%	34	35.29%	38	78.95%
Iranian journal of psychiatry	2019	18	4.50	50.00%	5.56%	38.89%	5.56%	0	N/A	0	N/A	0	N/A	14	92.86%
Iranian journal of public health	2019	89	4.60	42.70%	6.74%	23.60%	5.62%	3	0.00%	1	0.00%	1	100.00%	123	91.06%
Israel journal of health policy research	2019	25	3.88	40.00%	4.00%	4.00%	16.00%	0	N/A	0	N/A	0	N/A	24	91.67%
Italian journal of food safety	2019	11	3.09	0.00%	0.00%	45.45%	9.09%	0	N/A	1	0.00%	0	N/A	16	81.25%
Italian journal of pediatrics	2019	70	4.34	38.57%	10.00%	12.86%	14.29%	5	20.00%	4	0.00%	1	100.00%	95	86.32%
IUCrJ	2019	27	2.48	0.00%	0.00%	18.52%	7.41%	0	N/A	0	N/A	3	66.67%	29	79.31%
JACC. Basic to translational science	2019	30	5.17	63.33%	23.33%	36.67%	20.00%	26	53.85%	20	35.00%	5	0.00%	74	93.24%
JAMA network open	2019	429	5.46	32.40%	9.09%	38.93%	12.35%	7	0.00%	3	0.00%	0	N/A	729	82.85%
JAMA psychiatry	2019	12	4.92	50.00%	0.00%	16.67%	25.00%	0	N/A	0	N/A	1	100.00%	26	92.31%
Jamba (Potchefstroom, South Africa)	2019	27	2.63	29.63%	3.70%	37.04%	7.41%	0	N/A	0	N/A	0	N/A	24	83.33%
JB & JS open access	2019	15	5.00	26.67%	6.67%	40.00%	26.67%	0	N/A	1	100.00%	0	N/A	19	89.47%
JBMR plus	2019	38	4.39	68.42%	13.16%	28.95%	21.05%	8	0.00%	17	17.65%	8	50.00%	80	80.00%
JBRA assisted reproduction	2019	19	4.16	68.42%	5.26%	36.84%	15.79%	2	0.00%	4	75.00%	0	N/A	19	78.95%
JCI insight	2019	23	5.35	65.22%	39.13%	52.17%	13.04%	18	22.22%	27	14.81%	11	36.36%	107	84.11%
JGH open : an open access journal of gastroenterology and hepatology	2019	41	4.66	31.71%	9.76%	12.20%	0.00%	2	0.00%	2	50.00%	0	N/A	43	95.35%
JIMD reports	2019	14	3.79	28.57%	0.00%	0.00%	0.00%	1	100.00%	0	N/A	1	100.00%	26	73.08%
JMIR cancer	2019	18	4.33	38.89%	0.00%	44.44%	5.56%	0	N/A	0	N/A	0	N/A	19	84.21%
JMIR diabetes	2019	19	4.37	36.84%	10.53%	21.05%	15.79%	0	N/A	0	N/A	0	N/A	14	85.71%
JMIR formative research	2019	56	4.45	42.86%	3.57%	30.36%	8.93%	0	N/A	1	0.00%	0	N/A	48	79.17%
JMIR human factors	2019	23	3.83	34.78%	0.00%	34.78%	0.00%	0	N/A	0	N/A	0	N/A	14	78.57%
JMIR medical education	2019	21	4.48	9.52%	0.00%	23.81%	0.00%	0	N/A	0	N/A	0	N/A	32	93.75%
JMIR mental health	2019	47	4.23	44.68%	2.13%	34.04%	8.51%	0	N/A	1	100.00%	0	N/A	54	88.89%
JMIR mHealth and uHealth	2019	240	4.90	38.75%	9.17%	40.00%	15.42%	0	N/A	0	N/A	2	50.00%	304	89.14%
JMIR public health and surveillance	2019	43	3.53	55.81%	0.00%	30.23%	4.65%	0	N/A	0	N/A	0	N/A	39	87.18%
JMIR research protocols	2019	226	5.60	38.05%	32.74%	61.95%	51.77%	16	0.00%	6	50.00%	2	0.00%	339	79.94%
JMIR serious games	2019	26	5.00	34.62%	7.69%	50.00%	15.38%	0	N/A	0	N/A	0	N/A	30	83.33%
JNCI cancer spectrum	2019	25	4.32	72.00%	12.00%	24.00%	8.00%	1	0.00%	0	N/A	0	N/A	36	80.56%
Jornal brasileiro de nefrologia : 'orgao oficial de Sociedades Brasileira e Latino-Americana de Nefrologia	2019	18	4.72	22.22%	0.00%	5.56%	16.67%	2	0.00%	0	N/A	0	N/A	15	93.33%
Jornal vascular brasileiro	2019	13	3.15	30.77%	0.00%	23.08%	7.69%	0	N/A	1	0.00%	0	N/A	6	83.33%
Journal for immunotherapy of cancer	2019	172	3.88	38.37%	11.05%	24.42%	5.23%	110	20.00%	131	19.85%	186	45.70%	490	87.35%
Journal of abnormal child psychology	2019	18	4.56	77.78%	16.67%	50.00%	22.22%	0	N/A	1	0.00%	0	N/A	8	100.00%
Journal of acquired immune deficiency syndromes (1999)	2019	19	4.05	57.89%	10.53%	57.89%	10.53%	2	0.00%	0	N/A	0	N/A	11	90.91%
Journal of advanced pharmaceutical technology & research	2019	19	4.00	26.32%	5.26%	21.05%	0.00%	1	0.00%	5	40.00%	2	50.00%	22	95.45%
Journal of advanced research	2019	47	3.32	31.91%	6.38%	34.04%	6.38%	12	0.00%	16	25.00%	17	17.65%	103	88.35%
Journal of advanced veterinary and animal research	2019	33	3.73	27.27%	3.03%	45.45%	0.00%	2	0.00%	10	40.00%	1	0.00%	27	88.89%
Journal of advances in medical education & professionalism	2019	11	4.00	27.27%	0.00%	18.18%	0.00%	0	N/A	0	N/A	0	N/A	8	87.50%
Journal of aging research	2019	12	5.00	66.67%	16.67%	25.00%	8.33%	1	0.00%	1	0.00%	0	N/A	22	86.36%
Journal of alternative and complementary medicine (New York, N.Y.)	2019	11	4.45	54.55%	27.27%	45.45%	0.00%	0	N/A	0	N/A	0	N/A	17	76.47%
Journal of Alzheimer's disease : JAD	2019	62	4.92	45.16%	14.52%	40.32%	16.13%	4	25.00%	4	75.00%	2	50.00%	161	84.47%
Journal of anaesthesiology, clinical pharmacology	2019	40	6.00	27.50%	37.50%	62.50%	45.00%	0	N/A	0	N/A	0	N/A	42	90.48%
Journal of analytical methods in chemistry	2019	43	2.56	9.30%	0.00%	32.56%	11.63%	1	0.00%	4	25.00%	8	25.00%	40	75.00%
Journal of anatomy	2019	13	3.92	38.46%	7.69%	7.69%	0.00%	16	75.00%	8	0.00%	0	N/A	22	90.91%
Journal of animal science and biotechnology	2019	58	4.57	44.83%	5.17%	62.07%	6.90%	12	33.33%	11	81.82%	11	45.45%	179	91.62%
Journal of animal science and technology	2019	22	4.14	27.27%	0.00%	63.64%	4.55%	1	0.00%	1	0.00%	0	N/A	20	100.00%
Journal of applied clinical medical physics	2019	116	3.14	19.83%	1.72%	18.97%	2.59%	0	N/A	2	0.00%	0	N/A	119	84.87%
Journal of applied genetics	2019	11	3.36	18.18%	0.00%	18.18%	0.00%	1	0.00%	1	0.00%	2	50.00%	30	86.67%
Journal of applied oral science : revista FOB	2019	31	5.03	38.71%	29.03%	45.16%	9.68%	5	0.00%	2	0.00%	0	N/A	37	83.78%
Journal of arrhythmia	2019	43	4.58	13.95%	9.30%	13.95%	18.60%	1	0.00%	0	N/A	1	100.00%	63	73.02%
Journal of arthropod-borne diseases	2019	11	3.45	45.45%	0.00%	18.18%	0.00%	1	0.00%	0	N/A	0	N/A	15	80.00%
Journal of assisted reproduction and genetics	2019	16	5.06	81.25%	6.25%	12.50%	6.25%	2	0.00%	2	50.00%	1	100.00%	28	92.86%
Journal of asthma and allergy	2019	15	4.13	33.33%	6.67%	26.67%	6.67%	0	N/A	0	N/A	0	N/A	16	75.00%
Journal of atherosclerosis and thrombosis	2019	45	5.29	46.67%	17.78%	22.22%	8.89%	3	0.00%	7	0.00%	0	N/A	86	90.70%
Journal of audiology & otology	2019	21	5.14	33.33%	9.52%	23.81%	0.00%	1	0.00%	1	0.00%	0	N/A	20	100.00%
Journal of autism and developmental disorders	2019	58	4.29	70.69%	18.97%	39.66%	8.62%	0	N/A	1	100.00%	1	0.00%	64	93.75%
Journal of Ayurveda and integrative medicine	2019	13	3.46	38.46%	0.00%	15.38%	7.69%	1	100.00%	5	20.00%	6	66.67%	16	81.25%
Journal of bacteriology	2019	20	2.85	5.00%	5.00%	10.00%	5.00%	8	12.50%	1	0.00%	2	0.00%	72	83.33%
Journal of biological engineering	2019	36	3.39	16.67%	0.00%	19.44%	2.78%	16	43.75%	10	0.00%	20	45.00%	100	88.00%
Journal of biomedical physics & engineering	2019	27	3.41	29.63%	11.11%	25.93%	7.41%	1	0.00%	1	0.00%	1	0.00%	25	88.00%
Journal of biomedical science	2019	34	3.97	58.82%	11.76%	35.29%	5.88%	23	30.43%	25	20.00%	28	35.71%	81	79.01%
Journal of blood medicine	2019	22	4.09	22.73%	9.09%	9.09%	0.00%	4	25.00%	1	0.00%	3	33.33%	26	84.62%
Journal of bone and joint infection	2019	17	4.47	17.65%	5.88%	11.76%	5.88%	0	N/A	1	0.00%	0	N/A	24	83.33%
Journal of bone metabolism	2019	12	5.25	41.67%	0.00%	0.00%	8.33%	1	0.00%	0	N/A	0	N/A	16	100.00%
Journal of bone oncology	2019	44	4.32	54.55%	9.09%	11.36%	2.27%	9	22.22%	7	42.86%	23	43.48%	75	80.00%
Journal of breast cancer	2019	22	4.32	40.91%	4.55%	13.64%	0.00%	11	9.09%	3	33.33%	22	36.36%	48	97.92%
Journal of cachexia, sarcopenia and muscle	2019	64	5.03	65.63%	25.00%	40.63%	18.75%	18	16.67%	42	28.57%	12	58.33%	131	81.68%
Journal of Cancer	2019	432	4.60	26.16%	12.04%	26.39%	4.63%	174	26.44%	66	19.70%	390	45.64%	1086	89.59%
Journal of cancer prevention	2019	12	3.67	41.67%	0.00%	0.00%	0.00%	4	25.00%	4	0.00%	8	25.00%	13	69.23%
Journal of cancer research and clinical oncology	2019	35	4.14	42.86%	11.43%	34.29%	5.71%	17	17.65%	8	12.50%	36	41.67%	69	86.96%
Journal of cardiothoracic surgery	2019	86	5.01	44.19%	12.79%	12.79%	5.81%	2	0.00%	4	25.00%	0	N/A	106	91.51%
Journal of cardiovascular and thoracic research	2019	19	4.68	36.84%	15.79%	26.32%	10.53%	1	100.00%	2	0.00%	0	N/A	22	90.91%
Journal of cardiovascular magnetic resonance : official journal of the Society for Cardiovascular Magnetic Resonance	2019	29	5.28	41.38%	24.14%	34.48%	3.45%	1	100.00%	0	N/A	0	N/A	41	92.68%
Journal of caring sciences	2019	17	6.35	47.06%	29.41%	64.71%	41.18%	0	N/A	2	100.00%	0	N/A	22	90.91%
Journal of cell science	2019	36	3.11	11.11%	2.78%	19.44%	0.00%	32	43.75%	37	10.81%	87	31.03%	179	74.86%
Journal of cellular and molecular medicine	2019	479	4.15	52.19%	10.86%	38.00%	1.88%	398	24.87%	339	23.60%	449	35.19%	1278	79.73%
Journal of cellular biochemistry	2019	18	4.22	50.00%	0.00%	44.44%	5.56%	11	27.27%	6	16.67%	25	36.00%	50	80.00%
Journal of cellular physiology	2019	43	4.05	37.21%	9.30%	37.21%	2.33%	62	59.68%	30	16.67%	33	18.18%	144	81.25%
Journal of cerebral blood flow and metabolism : official journal of the International Society of Cerebral Blood Flow and Metabolism	2019	17	5.59	64.71%	47.06%	29.41%	41.18%	5	40.00%	18	11.11%	0	N/A	46	89.13%
Journal of chemical ecology	2019	16	3.25	62.50%	6.25%	50.00%	0.00%	0	N/A	0	N/A	0	N/A	31	80.65%
Journal of cheminformatics	2019	34	3.47	0.00%	5.88%	47.06%	11.76%	0	N/A	3	0.00%	9	22.22%	133	88.72%
Journal of children's orthopaedics	2019	45	4.24	24.44%	15.56%	13.33%	4.44%	0	N/A	0	N/A	0	N/A	42	92.86%
Journal of clinical & translational endocrinology	2019	33	4.09	57.58%	12.12%	18.18%	0.00%	0	N/A	6	33.33%	0	N/A	33	81.82%
Journal of clinical and experimental dentistry	2019	64	4.47	18.75%	6.25%	48.44%	14.06%	1	0.00%	2	0.00%	0	N/A	69	97.10%
Journal of clinical and translational hepatology	2019	14	4.14	7.14%	7.14%	0.00%	0.00%	4	0.00%	1	0.00%	3	66.67%	21	95.24%
Journal of clinical biochemistry and nutrition	2019	41	4.80	51.22%	14.63%	31.71%	17.07%	10	10.00%	10	30.00%	10	60.00%	52	86.54%
Journal of clinical medicine	2019	873	4.99	37.34%	12.60%	24.97%	12.03%	141	17.73%	74	33.78%	123	49.59%	1695	88.85%
Journal of clinical medicine research	2019	72	4.74	44.44%	9.72%	16.67%	11.11%	7	14.29%	1	100.00%	0	N/A	97	87.63%
Journal of clinical microbiology	2019	39	4.64	17.95%	23.08%	12.82%	7.69%	7	0.00%	2	50.00%	3	33.33%	90	85.56%
Journal of clinical neurology (Seoul, Korea)	2019	45	5.31	22.22%	11.11%	13.33%	2.22%	5	20.00%	0	N/A	0	N/A	71	92.96%
Journal of clinical pharmacology	2019	24	4.21	62.50%	4.17%	41.67%	12.50%	2	0.00%	2	100.00%	1	100.00%	28	82.14%
Journal of clinical research in pediatric endocrinology	2019	19	4.95	47.37%	5.26%	10.53%	0.00%	2	0.00%	0	N/A	0	N/A	42	71.43%
Journal of community hospital internal medicine perspectives	2019	18	4.17	16.67%	11.11%	27.78%	0.00%	1	0.00%	0	N/A	0	N/A	30	86.67%
Journal of conservative dentistry : JCD	2019	47	4.17	8.51%	10.64%	57.45%	8.51%	0	N/A	2	0.00%	2	0.00%	41	90.24%
Journal of contemporary brachytherapy	2019	30	3.90	33.33%	10.00%	6.67%	3.33%	0	N/A	0	N/A	0	N/A	23	82.61%
Journal of craniovertebral junction & spine	2019	18	4.33	33.33%	11.11%	5.56%	0.00%	0	N/A	0	N/A	0	N/A	14	100.00%
Journal of Crohn's & colitis	2019	11	5.27	9.09%	27.27%	54.55%	0.00%	3	0.00%	1	0.00%	1	100.00%	33	87.88%
Journal of current ophthalmology	2019	30	5.20	3.33%	13.33%	26.67%	10.00%	0	N/A	0	N/A	0	N/A	37	94.59%
Journal of cutaneous and aesthetic surgery	2019	14	3.64	50.00%	7.14%	21.43%	7.14%	0	N/A	0	N/A	0	N/A	8	100.00%
Journal of cytology	2019	27	3.93	55.56%	3.70%	11.11%	0.00%	5	0.00%	0	N/A	0	N/A	27	96.30%
Journal of dental anesthesia and pain medicine	2019	12	5.50	16.67%	25.00%	50.00%	41.67%	1	0.00%	0	N/A	1	100.00%	10	90.00%
Journal of dental research, dental clinics, dental prospects	2019	12	4.33	16.67%	16.67%	25.00%	16.67%	0	N/A	2	0.00%	0	N/A	15	86.67%
Journal of dental sciences	2019	24	4.54	54.17%	0.00%	25.00%	4.17%	2	0.00%	1	0.00%	0	N/A	34	79.41%
Journal of dentistry (Shiraz, Iran)	2019	20	4.00	15.00%	0.00%	50.00%	5.00%	1	100.00%	0	N/A	0	N/A	15	93.33%
Journal of diabetes investigation	2019	131	5.24	56.49%	7.63%	36.64%	9.92%	24	16.67%	22	27.27%	9	0.00%	210	84.76%
Journal of diabetes research	2019	109	4.89	54.13%	12.84%	35.78%	2.75%	36	22.22%	38	26.32%	13	46.15%	195	87.69%
Journal of digital imaging	2019	14	4.14	35.71%	14.29%	71.43%	0.00%	0	N/A	0	N/A	0	N/A	13	100.00%
Journal of drug assessment	2019	16	4.19	31.25%	25.00%	37.50%	0.00%	1	0.00%	0	N/A	0	N/A	19	84.21%
Journal of eating disorders	2019	23	4.09	65.22%	0.00%	13.04%	0.00%	0	N/A	0	N/A	0	N/A	17	82.35%
Journal of economic entomology	2019	11	3.18	27.27%	0.00%	63.64%	0.00%	0	N/A	1	0.00%	0	N/A	18	88.89%
Journal of education and health promotion	2019	139	4.71	41.01%	2.88%	34.53%	7.91%	1	0.00%	0	N/A	0	N/A	153	94.77%
Journal of educational evaluation for health professions	2019	11	5.00	27.27%	9.09%	9.09%	0.00%	0	N/A	1	0.00%	0	N/A	8	100.00%
Journal of emergencies, trauma, and shock	2019	19	4.74	15.79%	15.79%	21.05%	10.53%	0	N/A	0	N/A	0	N/A	20	80.00%
Journal of environmental and public health	2019	34	4.06	14.71%	0.00%	38.24%	2.94%	0	N/A	0	N/A	1	100.00%	42	92.86%
Journal of enzyme inhibition and medicinal chemistry	2019	117	3.05	22.22%	0.85%	12.82%	5.13%	23	34.78%	28	25.00%	127	35.43%	241	84.23%
Journal of epidemiology	2019	44	5.09	68.18%	0.00%	25.00%	9.09%	0	N/A	0	N/A	0	N/A	46	86.96%
Journal of epidemiology and community health	2019	21	3.14	76.19%	9.52%	38.10%	4.76%	0	N/A	1	0.00%	0	N/A	9	88.89%
Journal of ethnobiology and ethnomedicine	2019	39	3.15	82.05%	0.00%	25.64%	2.56%	0	N/A	0	N/A	1	0.00%	24	75.00%
Journal of evidence-based integrative medicine	2019	13	4.08	46.15%	23.08%	46.15%	0.00%	1	0.00%	4	0.00%	0	N/A	18	94.44%
Journal of exercise nutrition & biochemistry	2019	15	5.07	66.67%	13.33%	33.33%	6.67%	4	75.00%	3	33.33%	2	50.00%	26	73.08%
Journal of exercise rehabilitation	2019	70	5.19	71.43%	7.14%	51.43%	17.14%	6	33.33%	8	37.50%	1	100.00%	91	85.71%
Journal of exercise science and fitness	2019	13	4.77	61.54%	15.38%	53.85%	15.38%	0	N/A	0	N/A	0	N/A	15	93.33%
Journal of experimental & clinical cancer research : CR	2019	337	4.09	63.50%	11.57%	52.52%	2.37%	300	30.33%	283	22.97%	1112	38.58%	1131	84.79%
Journal of experimental botany	2019	147	3.03	2.72%	0.68%	27.21%	1.36%	39	25.64%	11	18.18%	14	7.14%	512	90.82%
Journal of experimental neuroscience	2019	16	4.19	50.00%	25.00%	31.25%	12.50%	2	0.00%	9	22.22%	0	N/A	24	100.00%
Journal of experimental orthopaedics	2019	27	4.81	44.44%	18.52%	29.63%	22.22%	1	100.00%	1	100.00%	0	N/A	23	95.65%
Journal of exposure science & environmental epidemiology	2019	25	4.20	48.00%	12.00%	32.00%	8.00%	1	0.00%	4	0.00%	0	N/A	20	85.00%
Journal of extracellular vesicles	2019	43	3.65	34.88%	4.65%	4.65%	9.30%	36	44.44%	14	14.29%	65	40.00%	166	83.13%
Journal of family & community medicine	2019	16	5.56	43.75%	12.50%	31.25%	6.25%	0	N/A	2	50.00%	0	N/A	20	95.00%
Journal of family medicine and primary care	2019	351	4.71	38.18%	5.13%	33.62%	6.55%	7	0.00%	1	0.00%	0	N/A	328	93.29%
Journal of food science and technology	2019	14	2.57	28.57%	0.00%	35.71%	21.43%	0	N/A	0	N/A	0	N/A	10	80.00%
Journal of foot and ankle research	2019	43	5.05	34.88%	9.30%	23.26%	16.28%	0	N/A	0	N/A	0	N/A	76	92.11%
Journal of functional biomaterials	2019	14	4.21	28.57%	14.29%	28.57%	14.29%	1	100.00%	2	0.00%	4	25.00%	17	94.12%
Journal of fungi (Basel, Switzerland)	2019	20	3.70	20.00%	0.00%	5.00%	0.00%	2	0.00%	3	33.33%	3	0.00%	55	94.55%
Journal of gastric cancer	2019	13	5.46	15.38%	7.69%	15.38%	15.38%	1	0.00%	0	N/A	0	N/A	12	100.00%
Journal of gastroenterology	2019	14	4.79	35.71%	14.29%	57.14%	21.43%	2	0.00%	2	0.00%	1	0.00%	15	73.33%
Journal of geriatric cardiology : JGC	2019	34	5.68	20.59%	23.53%	14.71%	0.00%	1	0.00%	1	100.00%	0	N/A	57	96.49%
Journal of ginseng research	2019	44	3.32	38.64%	4.55%	11.36%	0.00%	23	13.04%	13	38.46%	28	35.71%	84	83.33%
Journal of global health	2019	68	4.12	50.00%	0.00%	42.65%	13.24%	0	N/A	0	N/A	0	N/A	106	90.57%
Journal of global infectious diseases	2019	11	3.91	36.36%	9.09%	18.18%	0.00%	3	0.00%	0	N/A	0	N/A	13	92.31%
Journal of global oncology	2019	76	4.33	36.84%	2.63%	9.21%	1.32%	5	40.00%	0	N/A	0	N/A	76	90.79%
Journal of gynecologic oncology	2019	61	4.79	45.90%	8.20%	11.48%	8.20%	5	0.00%	0	N/A	9	55.56%	85	92.94%
Journal of health, population, and nutrition	2019	15	4.53	86.67%	0.00%	46.67%	20.00%	0	N/A	0	N/A	0	N/A	10	90.00%
Journal of healthcare engineering	2019	54	3.19	31.48%	7.41%	31.48%	11.11%	0	N/A	0	N/A	0	N/A	44	81.82%
Journal of hematology & oncology	2019	41	4.37	31.71%	4.88%	36.59%	0.00%	25	20.00%	15	26.67%	98	36.73%	117	87.18%
Journal of human kinetics	2019	23	5.22	65.22%	8.70%	39.13%	8.70%	0	N/A	0	N/A	0	N/A	29	89.66%
Journal of human reproductive sciences	2019	20	4.20	75.00%	0.00%	20.00%	10.00%	2	0.00%	0	N/A	0	N/A	19	94.74%
Journal of hypertension	2019	13	5.23	61.54%	23.08%	46.15%	7.69%	0	N/A	2	100.00%	0	N/A	23	91.30%
Journal of immunology (Baltimore, Md. : 1950)	2019	14	3.93	21.43%	7.14%	0.00%	0.00%	4	0.00%	15	6.67%	7	71.43%	59	93.22%
Journal of immunology research	2019	118	4.44	48.31%	7.63%	17.80%	2.54%	89	26.97%	83	28.92%	42	50.00%	255	85.88%
Journal of Indian Association of Pediatric Surgeons	2019	14	3.43	14.29%	0.00%	21.43%	0.00%	1	0.00%	0	N/A	0	N/A	7	100.00%
Journal of Indian Society of Periodontology	2019	45	5.13	66.67%	15.56%	51.11%	17.78%	1	0.00%	2	50.00%	0	N/A	53	81.13%
Journal of inflammation (London, England)	2019	16	4.44	62.50%	25.00%	31.25%	12.50%	10	50.00%	9	0.00%	6	66.67%	25	76.00%
Journal of inflammation research	2019	16	4.13	56.25%	18.75%	18.75%	18.75%	7	0.00%	6	33.33%	1	100.00%	26	92.31%
Journal of injury & violence research	2019	18	3.89	55.56%	5.56%	33.33%	5.56%	0	N/A	0	N/A	0	N/A	21	85.71%
Journal of insect science (Online)	2019	76	3.34	61.84%	0.00%	39.47%	1.32%	4	25.00%	0	N/A	4	25.00%	137	90.51%
Journal of intensive care	2019	30	4.50	16.67%	16.67%	20.00%	13.33%	2	0.00%	3	0.00%	1	100.00%	49	89.80%
Journal of International Society of Preventive & Community Dentistry	2019	44	5.32	25.00%	11.36%	50.00%	27.27%	2	0.00%	0	N/A	0	N/A	59	93.22%
Journal of Korean medical science	2019	138	5.17	32.61%	5.07%	15.22%	3.62%	8	0.00%	14	7.14%	4	50.00%	168	93.45%
Journal of Korean Neurosurgical Society	2019	35	5.11	28.57%	8.57%	17.14%	0.00%	2	0.00%	2	0.00%	0	N/A	37	91.89%
Journal of laboratory physicians	2019	22	3.91	22.73%	4.55%	9.09%	9.09%	2	0.00%	2	0.00%	0	N/A	25	84.00%
Journal of lipid research	2019	23	4.30	52.17%	13.04%	26.09%	4.35%	12	50.00%	35	20.00%	21	38.10%	81	88.89%
Journal of magnetic resonance imaging : JMRI	2019	17	5.76	58.82%	11.76%	11.76%	11.76%	0	N/A	2	50.00%	0	N/A	31	90.32%
Journal of market access & health policy	2019	12	3.08	8.33%	0.00%	25.00%	0.00%	0	N/A	0	N/A	0	N/A	23	73.91%
Journal of medical biochemistry	2019	34	5.15	35.29%	5.88%	14.71%	2.94%	5	0.00%	1	0.00%	0	N/A	43	86.05%
Journal of medical education and curricular development	2019	29	4.21	6.90%	3.45%	13.79%	3.45%	0	N/A	0	N/A	0	N/A	29	93.10%
Journal of medical genetics	2019	11	3.82	36.36%	18.18%	18.18%	0.00%	2	50.00%	2	0.00%	7	28.57%	38	81.58%
Journal of medical Internet research	2019	160	4.46	26.88%	7.50%	50.63%	10.63%	1	0.00%	0	N/A	0	N/A	237	86.08%
Journal of medical radiation sciences	2019	13	4.62	7.69%	30.77%	30.77%	15.38%	0	N/A	0	N/A	0	N/A	11	90.91%
Journal of medical signals and sensors	2019	15	3.20	20.00%	6.67%	53.33%	26.67%	0	N/A	1	0.00%	2	50.00%	16	68.75%
Journal of medical ultrasound	2019	12	4.58	33.33%	25.00%	8.33%	0.00%	0	N/A	0	N/A	0	N/A	16	75.00%
Journal of medicinal chemistry	2019	16	3.06	25.00%	0.00%	12.50%	0.00%	5	40.00%	8	25.00%	23	39.13%	54	88.89%
Journal of medicine and life	2019	19	3.95	31.58%	5.26%	21.05%	0.00%	1	0.00%	0	N/A	0	N/A	25	88.00%
Journal of microbiology & biology education	2019	12	4.33	8.33%	8.33%	25.00%	0.00%	0	N/A	0	N/A	0	N/A	15	80.00%
Journal of microscopy and ultrastructure	2019	12	3.92	75.00%	0.00%	50.00%	0.00%	2	100.00%	6	50.00%	0	N/A	11	100.00%
Journal of minimal access surgery	2019	17	3.53	23.53%	0.00%	0.00%	0.00%	0	N/A	0	N/A	0	N/A	16	100.00%
Journal of molecular medicine (Berlin, Germany)	2019	18	4.56	66.67%	22.22%	44.44%	5.56%	10	20.00%	25	24.00%	11	45.45%	53	90.57%
Journal of movement disorders	2019	12	4.83	16.67%	0.00%	8.33%	0.00%	0	N/A	0	N/A	0	N/A	18	100.00%
Journal of multidisciplinary healthcare	2019	44	3.86	34.09%	0.00%	22.73%	11.36%	0	N/A	0	N/A	0	N/A	28	92.86%
Journal of musculoskeletal & neuronal interactions	2019	25	4.96	80.00%	28.00%	48.00%	8.00%	0	N/A	4	25.00%	0	N/A	41	80.49%
Journal of nanobiotechnology	2019	73	3.56	43.84%	6.85%	34.25%	8.22%	28	21.43%	43	37.21%	84	40.48%	127	81.89%
Journal of neural transmission (Vienna, Austria : 1996)	2019	12	4.08	66.67%	33.33%	41.67%	8.33%	2	50.00%	1	0.00%	0	N/A	16	87.50%
Journal of neuro-oncology	2019	22	3.73	13.64%	4.55%	13.64%	4.55%	7	28.57%	2	0.00%	7	57.14%	43	88.37%
Journal of neurodevelopmental disorders	2019	17	3.88	64.71%	5.88%	11.76%	17.65%	0	N/A	1	100.00%	1	0.00%	21	95.24%
Journal of neuroengineering and rehabilitation	2019	94	5.37	41.49%	10.64%	48.94%	24.47%	0	N/A	6	66.67%	1	100.00%	120	90.83%
Journal of neurogastroenterology and motility	2019	34	5.00	35.29%	17.65%	23.53%	14.71%	3	66.67%	4	0.00%	0	N/A	47	55.32%
Journal of neuroinflammation	2019	157	4.70	73.89%	36.31%	42.04%	10.83%	181	49.17%	228	23.68%	41	53.66%	520	87.31%
Journal of neurointerventional surgery	2019	11	4.45	0.00%	18.18%	9.09%	9.09%	0	N/A	1	100.00%	0	N/A	9	88.89%
Journal of neurology	2019	45	4.22	31.11%	15.56%	13.33%	2.22%	5	20.00%	1	100.00%	0	N/A	56	92.86%
Journal of neurology, neurosurgery, and psychiatry	2019	24	3.58	25.00%	16.67%	4.17%	20.83%	3	33.33%	2	50.00%	0	N/A	42	90.48%
Journal of neurosciences in rural practice	2019	32	4.25	31.25%	3.13%	15.63%	6.25%	2	0.00%	0	N/A	0	N/A	28	92.86%
Journal of neurotrauma	2019	15	5.80	73.33%	26.67%	53.33%	26.67%	18	83.33%	5	20.00%	2	100.00%	50	92.00%
Journal of nuclear medicine : official publication, Society of Nuclear Medicine	2019	16	4.38	37.50%	0.00%	18.75%	6.25%	4	25.00%	4	25.00%	7	57.14%	28	78.57%
Journal of nutrition and metabolism	2019	37	5.00	70.27%	2.70%	51.35%	21.62%	3	33.33%	6	0.00%	4	0.00%	47	89.36%
Journal of nutritional science	2019	26	5.46	73.08%	15.38%	53.85%	46.15%	1	0.00%	2	50.00%	0	N/A	42	80.95%
Journal of obesity	2019	27	5.11	62.96%	7.41%	37.04%	11.11%	2	50.00%	0	N/A	0	N/A	37	91.89%
Journal of occupational health	2019	36	4.31	50.00%	5.56%	25.00%	11.11%	1	0.00%	1	100.00%	0	N/A	36	83.33%
Journal of occupational medicine and toxicology (London, England)	2019	19	4.53	57.89%	0.00%	26.32%	0.00%	0	N/A	1	0.00%	0	N/A	28	92.86%
Journal of occupational rehabilitation	2019	16	5.19	56.25%	18.75%	37.50%	12.50%	0	N/A	1	100.00%	0	N/A	21	95.24%
Journal of oncology	2019	106	4.04	27.36%	1.89%	17.92%	4.72%	38	26.32%	13	30.77%	74	40.54%	252	88.89%
Journal of ophthalmic & vision research	2019	20	4.55	5.00%	5.00%	20.00%	10.00%	1	0.00%	0	N/A	0	N/A	19	89.47%
Journal of ophthalmology	2019	167	4.74	17.96%	7.19%	17.37%	8.98%	14	7.14%	3	33.33%	2	100.00%	210	90.00%
Journal of optometry	2019	20	4.90	25.00%	5.00%	50.00%	20.00%	0	N/A	0	N/A	0	N/A	21	100.00%
Journal of oral and maxillofacial pathology : JOMFP	2019	24	4.54	16.67%	4.17%	29.17%	12.50%	6	16.67%	0	N/A	1	100.00%	23	86.96%
Journal of oral microbiology	2019	36	4.61	41.67%	2.78%	22.22%	11.11%	5	0.00%	7	14.29%	3	33.33%	114	86.84%
Journal of orthopaedic research : official publication of the Orthopaedic Research Society	2019	16	4.81	56.25%	25.00%	50.00%	18.75%	3	0.00%	1	0.00%	0	N/A	28	75.00%
Journal of orthopaedic surgery and research	2019	253	4.60	54.15%	12.65%	24.90%	7.51%	17	23.53%	15	26.67%	3	33.33%	388	88.14%
Journal of orthopaedic translation	2019	15	4.40	60.00%	20.00%	33.33%	0.00%	2	100.00%	7	14.29%	1	0.00%	21	100.00%
Journal of orthopaedics and traumatology : official journal of the Italian Society of Orthopaedics and Traumatology	2019	16	4.19	43.75%	6.25%	18.75%	18.75%	0	N/A	0	N/A	0	N/A	21	95.24%
Journal of otolaryngology - head & neck surgery = Le Journal d'oto-rhino-laryngologie et de chirurgie cervico-faciale	2019	37	4.54	13.51%	10.81%	10.81%	8.11%	3	0.00%	0	N/A	0	N/A	39	89.74%
Journal of otology	2019	12	4.92	25.00%	8.33%	8.33%	0.00%	1	100.00%	1	0.00%	0	N/A	15	80.00%
Journal of ovarian research	2019	69	4.35	39.13%	8.70%	20.29%	11.59%	17	17.65%	13	30.77%	22	68.18%	140	90.71%
Journal of pain research	2019	182	5.32	36.26%	26.37%	42.86%	14.29%	18	22.22%	30	10.00%	5	60.00%	290	88.28%
Journal of parasitology research	2019	16	4.38	68.75%	12.50%	25.00%	12.50%	2	0.00%	4	50.00%	1	0.00%	36	91.67%
Journal of Parkinson's disease	2019	13	4.54	0.00%	23.08%	38.46%	15.38%	3	0.00%	1	0.00%	1	100.00%	19	100.00%
Journal of pathology and translational medicine	2019	17	5.41	17.65%	17.65%	5.88%	5.88%	12	33.33%	0	N/A	3	33.33%	23	82.61%
Journal of pathology informatics	2019	13	4.08	23.08%	15.38%	46.15%	7.69%	4	0.00%	1	0.00%	0	N/A	19	84.21%
Journal of patient experience	2019	18	4.33	22.22%	0.00%	27.78%	0.00%	0	N/A	0	N/A	0	N/A	15	86.67%
Journal of patient-reported outcomes	2019	52	4.27	42.31%	0.00%	28.85%	1.92%	0	N/A	1	0.00%	2	50.00%	50	72.00%
Journal of perinatology : official journal of the California Perinatal Association	2019	16	4.94	25.00%	18.75%	18.75%	12.50%	0	N/A	0	N/A	0	N/A	12	100.00%
Journal of periodontal & implant science	2019	21	5.90	52.38%	19.05%	28.57%	23.81%	3	0.00%	3	33.33%	1	100.00%	32	96.88%
Journal of personalized medicine	2019	14	4.57	28.57%	0.00%	21.43%	14.29%	1	100.00%	2	0.00%	1	0.00%	43	79.07%
Journal of pharmaceutical analysis	2019	16	3.25	18.75%	0.00%	18.75%	12.50%	3	66.67%	3	33.33%	9	66.67%	31	83.87%
Journal of pharmaceutical health care and sciences	2019	17	4.06	23.53%	5.88%	0.00%	5.88%	0	N/A	0	N/A	0	N/A	21	95.24%
Journal of pharmaceutical policy and practice	2019	17	3.82	5.88%	0.00%	35.29%	0.00%	0	N/A	0	N/A	0	N/A	24	87.50%
Journal of pharmacopuncture	2019	11	3.45	72.73%	0.00%	36.36%	9.09%	1	0.00%	7	0.00%	11	72.73%	10	90.00%
Journal of pharmacy & bioallied sciences	2019	80	4.03	23.75%	6.25%	35.00%	5.00%	1	0.00%	12	16.67%	2	100.00%	76	90.79%
Journal of physical therapy science	2019	111	5.30	64.86%	5.41%	32.43%	15.32%	0	N/A	1	100.00%	1	0.00%	116	89.66%
Journal of postgraduate medicine	2019	14	4.93	28.57%	7.14%	21.43%	21.43%	0	N/A	0	N/A	0	N/A	23	82.61%
Journal of pregnancy	2019	26	4.65	96.15%	0.00%	19.23%	11.54%	2	0.00%	1	0.00%	0	N/A	38	94.74%
Journal of preventive medicine and hygiene	2019	19	4.21	36.84%	0.00%	36.84%	10.53%	0	N/A	1	100.00%	0	N/A	17	94.12%
Journal of preventive medicine and public health = Yebang Uihakhoe chi	2019	32	4.38	34.38%	3.13%	18.75%	9.38%	0	N/A	0	N/A	0	N/A	32	93.75%
Journal of primary care & community health	2019	30	4.43	23.33%	3.33%	23.33%	3.33%	0	N/A	1	0.00%	0	N/A	22	95.45%
Journal of proteome research	2019	12	3.58	16.67%	0.00%	8.33%	8.33%	3	66.67%	0	N/A	2	50.00%	57	84.21%
Journal of public health management and practice : JPHMP	2019	16	3.13	12.50%	0.00%	25.00%	0.00%	0	N/A	0	N/A	0	N/A	11	100.00%
Journal of radiation research	2019	54	4.31	35.19%	7.41%	18.52%	1.85%	14	35.71%	8	37.50%	13	23.08%	50	94.00%
Journal of rehabilitation and assistive technologies engineering	2019	16	4.06	50.00%	6.25%	37.50%	12.50%	0	N/A	0	N/A	0	N/A	10	80.00%
Journal of reproduction & infertility	2019	21	4.86	80.95%	4.76%	33.33%	0.00%	1	0.00%	0	N/A	0	N/A	21	90.48%
Journal of research in medical sciences : the official journal of Isfahan University of Medical Sciences	2019	46	5.09	34.78%	15.22%	30.43%	4.35%	7	42.86%	3	0.00%	2	50.00%	88	88.64%
Journal of research in pharmacy practice	2019	13	4.69	30.77%	0.00%	30.77%	7.69%	0	N/A	0	N/A	0	N/A	18	88.89%
Journal of rural medicine : JRM	2019	13	4.62	53.85%	0.00%	0.00%	0.00%	0	N/A	0	N/A	0	N/A	8	100.00%
Journal of sport and health science	2019	38	5.82	55.26%	10.53%	50.00%	21.05%	2	0.00%	1	0.00%	1	100.00%	57	96.49%
Journal of stroke	2019	11	5.55	18.18%	27.27%	45.45%	9.09%	0	N/A	0	N/A	0	N/A	16	75.00%
Journal of synchrotron radiation	2019	13	2.08	0.00%	7.69%	7.69%	23.08%	0	N/A	1	0.00%	0	N/A	11	63.64%
Journal of Taibah University Medical Sciences	2019	44	4.82	40.91%	2.27%	27.27%	6.82%	2	0.00%	4	0.00%	0	N/A	55	96.36%
Journal of the American Academy of Orthopaedic Surgeons. Global research & reviews	2019	12	3.83	33.33%	0.00%	8.33%	8.33%	0	N/A	0	N/A	0	N/A	10	100.00%
Journal of the American Chemical Society	2019	12	2.75	0.00%	0.00%	8.33%	8.33%	0	N/A	0	N/A	1	0.00%	19	84.21%
Journal of the American Heart Association	2019	173	5.16	42.20%	20.23%	35.84%	8.09%	28	25.00%	59	20.34%	12	25.00%	339	84.96%
Journal of the American Medical Informatics Association : JAMIA	2019	12	3.17	8.33%	0.00%	66.67%	8.33%	0	N/A	0	N/A	0	N/A	18	72.22%
Journal of the American Society for Mass Spectrometry	2019	16	2.81	0.00%	0.00%	6.25%	6.25%	1	100.00%	2	0.00%	0	N/A	43	79.07%
Journal of the Canadian Association of Gastroenterology	2019	18	4.61	16.67%	11.11%	22.22%	11.11%	1	0.00%	0	N/A	0	N/A	42	83.33%
Journal of the Endocrine Society	2019	101	4.79	56.44%	7.92%	19.80%	5.94%	69	84.06%	24	29.17%	16	50.00%	216	91.20%
Journal of the European Academy of Dermatology and Venereology : JEADV	2019	19	4.26	36.84%	5.26%	36.84%	10.53%	2	0.00%	0	N/A	0	N/A	24	91.67%
Journal of the International AIDS Society	2019	106	4.52	64.15%	5.66%	28.30%	4.72%	12	8.33%	0	N/A	2	50.00%	138	89.13%
Journal of the International Society of Sports Nutrition	2019	33	5.76	84.85%	24.24%	66.67%	45.45%	2	0.00%	0	N/A	0	N/A	47	93.62%
Journal of the Korean Association of Oral and Maxillofacial Surgeons	2019	16	5.19	56.25%	12.50%	31.25%	6.25%	0	N/A	1	100.00%	0	N/A	18	94.44%
Journal of the Medical Library Association : JMLA	2019	24	4.17	4.17%	4.17%	16.67%	0.00%	0	N/A	0	N/A	0	N/A	50	92.00%
Journal of the renin-angiotensin-aldosterone system : JRAAS	2019	12	4.08	41.67%	0.00%	0.00%	0.00%	1	0.00%	2	50.00%	1	0.00%	24	95.83%
Journal of the Royal Society, Interface	2019	26	2.62	23.08%	0.00%	38.46%	11.54%	3	0.00%	1	0.00%	0	N/A	28	75.00%
Journal of the science of food and agriculture	2019	11	3.27	27.27%	0.00%	27.27%	9.09%	0	N/A	0	N/A	0	N/A	18	77.78%
Journal of the Turkish German Gynecological Association	2019	14	4.93	64.29%	14.29%	21.43%	7.14%	0	N/A	2	0.00%	0	N/A	15	93.33%
Journal of thrombosis and thrombolysis	2019	17	4.47	17.65%	11.76%	23.53%	0.00%	2	0.00%	0	N/A	0	N/A	26	88.46%
Journal of tissue engineering	2019	23	3.87	21.74%	0.00%	21.74%	13.04%	10	20.00%	5	20.00%	5	40.00%	49	73.47%
Journal of toxicologic pathology	2019	12	4.50	100.00%	8.33%	41.67%	0.00%	12	25.00%	11	45.45%	2	100.00%	22	95.45%
Journal of toxicology	2019	15	4.47	80.00%	20.00%	80.00%	0.00%	1	0.00%	9	0.00%	1	100.00%	18	100.00%
Journal of traditional and complementary medicine	2019	44	4.27	52.27%	11.36%	43.18%	9.09%	3	33.33%	23	8.70%	11	54.55%	54	92.59%
Journal of translational medicine	2019	151	4.36	44.37%	9.93%	30.46%	8.61%	74	20.27%	39	15.38%	74	35.14%	452	85.18%
Journal of tropical medicine	2019	28	4.50	53.57%	10.71%	35.71%	3.57%	2	0.00%	3	33.33%	0	N/A	31	93.55%
Journal of veterinary internal medicine	2019	159	4.64	21.38%	21.38%	27.04%	15.09%	18	27.78%	2	50.00%	0	N/A	232	87.93%
Journal of veterinary research	2019	27	2.85	51.85%	0.00%	33.33%	3.70%	3	0.00%	7	14.29%	3	66.67%	31	83.87%
Journal of veterinary science	2019	40	3.88	40.00%	2.50%	17.50%	5.00%	12	8.33%	10	30.00%	11	9.09%	72	80.56%
Journal of virology	2019	91	3.45	26.37%	4.40%	12.09%	2.20%	63	22.22%	34	11.76%	186	39.25%	360	86.94%
Journal of virus eradication	2019	12	3.58	41.67%	8.33%	16.67%	8.33%	2	0.00%	0	N/A	1	0.00%	12	100.00%
Journal of vision	2019	28	5.68	50.00%	0.00%	92.86%	25.00%	0	N/A	0	N/A	0	N/A	35	91.43%
Journal of youth and adolescence	2019	14	4.36	71.43%	0.00%	42.86%	21.43%	0	N/A	0	N/A	0	N/A	16	93.75%
JRSM cardiovascular disease	2019	17	3.47	17.65%	0.00%	11.76%	23.53%	0	N/A	0	N/A	3	33.33%	15	93.33%
JSES open access	2019	16	3.88	43.75%	18.75%	12.50%	6.25%	0	N/A	0	N/A	0	N/A	20	90.00%
JSLS : Journal of the Society of Laparoendoscopic Surgeons	2019	39	4.46	41.03%	2.56%	12.82%	7.69%	0	N/A	1	100.00%	0	N/A	34	94.12%
Kansas journal of medicine	2019	13	4.38	15.38%	7.69%	7.69%	15.38%	0	N/A	0	N/A	0	N/A	13	84.62%
Kardiochirurgia i torakochirurgia polska = Polish journal of cardio-thoracic surgery	2019	11	3.55	72.73%	0.00%	18.18%	0.00%	0	N/A	1	0.00%	0	N/A	7	85.71%
Kidney international reports	2019	74	4.76	22.97%	5.41%	24.32%	5.41%	12	0.00%	1	100.00%	2	0.00%	106	91.51%
Kidney research and clinical practice	2019	19	5.00	31.58%	5.26%	15.79%	10.53%	3	0.00%	1	0.00%	0	N/A	21	90.48%
Knee surgery & related research	2019	13	4.77	38.46%	15.38%	15.38%	23.08%	0	N/A	0	N/A	0	N/A	29	79.31%
Knee surgery, sports traumatology, arthroscopy : official journal of the ESSKA	2019	38	5.16	34.21%	21.05%	18.42%	47.37%	0	N/A	0	N/A	0	N/A	50	84.00%
Korean circulation journal	2019	33	5.36	33.33%	6.06%	21.21%	6.06%	2	50.00%	1	100.00%	1	100.00%	51	92.16%
Korean journal of anesthesiology	2019	26	6.27	26.92%	42.31%	57.69%	42.31%	1	0.00%	4	25.00%	0	N/A	32	100.00%
Korean journal of family medicine	2019	33	5.52	48.48%	3.03%	15.15%	12.12%	1	0.00%	0	N/A	0	N/A	39	92.31%
Korean journal of medical education	2019	22	4.86	18.18%	0.00%	18.18%	4.55%	0	N/A	0	N/A	0	N/A	18	94.44%
Korean journal of ophthalmology : KJO	2019	43	5.63	4.65%	2.33%	9.30%	11.63%	1	100.00%	0	N/A	0	N/A	50	92.00%
Korean journal of orthodontics	2019	21	5.29	42.86%	9.52%	47.62%	28.57%	0	N/A	0	N/A	0	N/A	27	96.30%
Korean journal of pediatrics	2019	31	5.39	22.58%	0.00%	9.68%	0.00%	3	0.00%	1	100.00%	0	N/A	36	97.22%
Korean journal of radiology	2019	96	5.77	73.96%	42.71%	23.96%	6.25%	2	0.00%	2	50.00%	0	N/A	147	93.20%
Laboratory investigation; a journal of technical methods and pathology	2019	18	4.11	55.56%	16.67%	22.22%	0.00%	16	25.00%	30	23.33%	7	57.14%	55	81.82%
Lancet (London, England)	2019	38	4.66	60.53%	15.79%	63.16%	50.00%	1	0.00%	1	0.00%	1	100.00%	40	82.50%
Laryngoscope investigative otolaryngology	2019	57	4.60	21.05%	10.53%	21.05%	7.02%	10	40.00%	2	0.00%	1	100.00%	62	93.55%
Leukemia	2019	43	3.84	30.23%	9.30%	16.28%	11.63%	18	16.67%	39	17.95%	36	41.67%	133	81.95%
Life (Basel, Switzerland)	2019	15	2.40	6.67%	0.00%	33.33%	20.00%	0	N/A	0	N/A	0	N/A	27	81.48%
Life science alliance	2019	114	3.43	24.56%	7.89%	20.18%	5.26%	80	36.25%	163	14.11%	145	28.97%	646	85.91%
Light, science & applications	2019	26	2.50	7.69%	0.00%	19.23%	46.15%	0	N/A	1	100.00%	0	N/A	18	94.44%
Lipids in health and disease	2019	152	4.62	59.87%	11.18%	29.61%	5.26%	26	19.23%	39	17.95%	18	50.00%	295	86.10%
Lung India : official organ of Indian Chest Society	2019	25	3.92	16.00%	12.00%	12.00%	8.00%	1	0.00%	1	100.00%	0	N/A	24	91.67%
Lupus science & medicine	2019	18	3.50	27.78%	11.11%	22.22%	0.00%	7	14.29%	6	33.33%	2	0.00%	27	88.89%
mAbs	2019	38	2.68	21.05%	0.00%	15.79%	2.63%	38	31.58%	20	15.00%	61	55.74%	103	82.52%
Magma (New York, N.Y.)	2019	13	4.54	38.46%	7.69%	7.69%	7.69%	0	N/A	1	0.00%	2	100.00%	24	87.50%
Magnetic resonance in medical sciences : MRMS : an official journal of Japan Society of Magnetic Resonance in Medicine	2019	26	4.81	76.92%	11.54%	23.08%	3.85%	0	N/A	2	0.00%	2	0.00%	34	79.41%
Magnetic resonance in medicine	2019	72	5.15	58.33%	5.56%	31.94%	1.39%	0	N/A	3	0.00%	0	N/A	100	89.00%
Malaria journal	2019	262	3.90	48.09%	4.20%	37.40%	6.87%	26	11.54%	18	22.22%	14	35.71%	464	85.78%
Malawi medical journal : the journal of Medical Association of Malawi	2019	18	4.17	50.00%	11.11%	33.33%	11.11%	1	0.00%	0	N/A	0	N/A	21	90.48%
Marine drugs	2019	312	3.09	18.91%	1.28%	17.63%	4.49%	87	32.18%	81	24.69%	321	36.14%	759	84.06%
Materia socio-medica	2019	24	4.17	45.83%	0.00%	12.50%	0.00%	0	N/A	0	N/A	0	N/A	19	94.74%
Materials (Basel, Switzerland)	2019	654	2.58	6.57%	1.53%	17.58%	27.06%	28	39.29%	40	25.00%	99	37.37%	591	78.00%
Maternal & child nutrition	2019	33	4.09	66.67%	0.00%	36.36%	24.24%	0	N/A	0	N/A	0	N/A	40	77.50%
Maternal health, neonatology and perinatology	2019	12	4.08	66.67%	25.00%	16.67%	25.00%	1	0.00%	0	N/A	0	N/A	12	91.67%
Maxillofacial plastic and reconstructive surgery	2019	16	5.06	68.75%	6.25%	25.00%	12.50%	0	N/A	2	100.00%	0	N/A	20	90.00%
Mayo Clinic proceedings. Innovations, quality & outcomes	2019	28	4.75	42.86%	3.57%	21.43%	0.00%	0	N/A	0	N/A	0	N/A	38	89.47%
mBio	2019	368	3.42	21.47%	3.80%	13.59%	3.80%	179	20.67%	168	20.24%	271	40.96%	1593	88.51%
MDM policy & practice	2019	22	4.23	45.45%	9.09%	59.09%	4.55%	0	N/A	0	N/A	0	N/A	30	90.00%
MedEdPORTAL : the journal of teaching and learning resources	2019	23	2.91	34.78%	17.39%	17.39%	4.35%	0	N/A	0	N/A	0	N/A	5	60.00%
Mediators of inflammation	2019	32	4.56	43.75%	18.75%	15.63%	12.50%	20	25.00%	7	14.29%	11	45.45%	66	92.42%
Medical archives (Sarajevo, Bosnia and Herzegovina)	2019	35	4.09	45.71%	2.86%	20.00%	0.00%	1	0.00%	1	0.00%	0	N/A	26	100.00%
Medical devices (Auckland, N.Z.)	2019	17	4.24	35.29%	11.76%	35.29%	23.53%	0	N/A	0	N/A	0	N/A	16	100.00%
Medical education online	2019	25	4.32	16.00%	4.00%	16.00%	8.00%	0	N/A	0	N/A	0	N/A	27	92.59%
Medical hypothesis, discovery & innovation ophthalmology journal	2019	16	4.88	18.75%	0.00%	12.50%	6.25%	1	0.00%	0	N/A	0	N/A	13	100.00%
Medical journal of the Islamic Republic of Iran	2019	60	4.33	30.00%	3.33%	28.33%	10.00%	5	0.00%	0	N/A	6	50.00%	86	89.53%
Medical science monitor : international medical journal of experimental and clinical research	2019	639	4.67	39.44%	7.82%	32.55%	4.07%	224	20.98%	128	33.59%	241	49.38%	1265	90.36%
Medical science monitor basic research	2019	16	3.94	31.25%	6.25%	37.50%	12.50%	11	36.36%	1	0.00%	17	52.94%	26	73.08%
Medical sciences (Basel, Switzerland)	2019	42	4.33	35.71%	7.14%	14.29%	4.76%	4	50.00%	8	12.50%	5	40.00%	60	88.33%
Medicina (Kaunas, Lithuania)	2019	315	4.94	42.22%	6.03%	19.68%	10.48%	22	40.91%	28	25.00%	12	41.67%	488	90.78%
Medicina oral, patologia oral y cirugia bucal	2019	68	4.82	20.59%	20.59%	27.94%	16.18%	5	20.00%	3	33.33%	1	100.00%	117	88.89%
Medicine	2019	1515	5.16	29.31%	21.25%	32.81%	9.04%	66	7.58%	15	6.67%	13	61.54%	3494	84.63%
Medicine and pharmacy reports	2019	34	4.15	17.65%	0.00%	29.41%	8.82%	4	0.00%	1	0.00%	0	N/A	32	87.50%
Medicine and science in sports and exercise	2019	17	5.88	82.35%	5.88%	76.47%	47.06%	2	0.00%	1	0.00%	0	N/A	28	71.43%
Medicines (Basel, Switzerland)	2019	34	3.68	23.53%	5.88%	17.65%	8.82%	7	28.57%	7	0.00%	27	55.56%	53	90.57%
Mediterranean journal of hematology and infectious diseases	2019	29	4.03	27.59%	6.90%	6.90%	3.45%	2	0.00%	0	N/A	0	N/A	29	89.66%
Membranes	2019	22	2.00	0.00%	0.00%	13.64%	9.09%	0	N/A	2	0.00%	2	0.00%	20	65.00%
Memorias do Instituto Oswaldo Cruz	2019	33	4.06	33.33%	3.03%	15.15%	12.12%	14	7.14%	9	44.44%	10	30.00%	118	75.42%
Memory & cognition	2019	11	5.00	63.64%	0.00%	81.82%	63.64%	0	N/A	0	N/A	0	N/A	9	88.89%
Metabolic engineering communications	2019	11	2.73	0.00%	0.00%	9.09%	0.00%	1	100.00%	1	0.00%	0	N/A	26	80.77%
Metabolites	2019	117	3.91	35.90%	3.42%	35.90%	11.11%	4	25.00%	22	63.64%	14	14.29%	303	88.12%
Metabolomics : Official journal of the Metabolomic Society	2019	22	3.77	40.91%	0.00%	31.82%	13.64%	1	100.00%	5	20.00%	1	100.00%	75	82.67%
Methods and protocols	2019	27	3.48	18.52%	7.41%	18.52%	22.22%	3	33.33%	5	20.00%	7	28.57%	28	92.86%
MethodsX	2019	88	2.55	15.91%	2.27%	19.32%	20.45%	7	14.29%	13	15.38%	9	44.44%	99	73.74%
Microbes and environments	2019	18	3.22	5.56%	0.00%	33.33%	0.00%	0	N/A	1	0.00%	0	N/A	60	88.33%
Microbial biotechnology	2019	47	3.09	8.51%	0.00%	21.28%	4.26%	6	16.67%	7	28.57%	2	0.00%	147	83.67%
Microbial cell factories	2019	102	2.51	3.92%	0.00%	16.67%	2.94%	20	10.00%	24	12.50%	15	20.00%	238	84.45%
Microbial ecology	2019	13	3.38	7.69%	0.00%	53.85%	0.00%	1	0.00%	1	0.00%	0	N/A	64	93.75%
Microbial genomics	2019	35	3.06	8.57%	0.00%	28.57%	0.00%	0	N/A	4	0.00%	1	100.00%	247	79.35%
MicrobiologyOpen	2019	151	3.48	11.26%	0.00%	23.84%	1.32%	19	42.11%	24	4.17%	10	30.00%	537	90.13%
Microbiome	2019	109	4.06	28.44%	5.50%	44.04%	3.67%	6	16.67%	27	25.93%	9	55.56%	896	89.51%
Micromachines	2019	142	2.27	7.75%	1.41%	9.86%	35.21%	9	22.22%	7	28.57%	41	43.90%	88	80.68%
Microorganisms	2019	136	3.35	10.29%	2.21%	22.06%	4.41%	12	33.33%	12	25.00%	28	39.29%	448	87.50%
Microsystems & nanoengineering	2019	13	2.92	7.69%	0.00%	15.38%	23.08%	3	0.00%	2	0.00%	4	75.00%	18	94.44%
Military Medical Research	2019	15	5.07	60.00%	6.67%	40.00%	13.33%	1	0.00%	1	0.00%	0	N/A	17	94.12%
Mobile DNA	2019	31	3.06	12.90%	0.00%	16.13%	3.23%	4	50.00%	11	18.18%	16	37.50%	212	84.91%
Molecular & cellular proteomics : MCP	2019	33	3.70	12.12%	6.06%	21.21%	9.09%	15	26.67%	5	60.00%	30	26.67%	218	88.53%
Molecular and cellular biochemistry	2019	15	3.40	53.33%	0.00%	20.00%	6.67%	11	9.09%	8	12.50%	5	40.00%	36	80.56%
Molecular and clinical oncology	2019	32	4.38	28.13%	3.13%	25.00%	3.13%	6	33.33%	1	0.00%	8	50.00%	43	93.02%
Molecular autism	2019	33	4.39	72.73%	36.36%	30.30%	18.18%	8	25.00%	30	10.00%	2	0.00%	71	94.37%
Molecular biology and evolution	2019	73	3.48	23.29%	0.00%	30.14%	8.22%	7	28.57%	13	15.38%	3	66.67%	494	89.27%
Molecular biology of the cell	2019	110	3.11	10.00%	5.45%	11.82%	5.45%	101	43.56%	97	6.19%	129	28.68%	434	85.02%
Molecular brain	2019	56	4.29	75.00%	14.29%	26.79%	1.79%	59	59.32%	103	20.39%	17	41.18%	149	95.97%
Molecular cancer	2019	57	4.12	68.42%	10.53%	40.35%	3.51%	49	28.57%	50	24.00%	173	37.57%	189	79.89%
Molecular cell	2019	49	3.94	22.45%	2.04%	30.61%	8.16%	548	95.62%	63	6.35%	157	36.94%	578	87.20%
Molecular cytogenetics	2019	23	3.39	47.83%	4.35%	0.00%	0.00%	1	0.00%	10	10.00%	3	33.33%	62	70.97%
Molecular ecology	2019	12	3.83	50.00%	0.00%	66.67%	16.67%	0	N/A	3	33.33%	1	100.00%	60	88.33%
Molecular genetics & genomic medicine	2019	281	4.56	32.38%	2.14%	14.23%	3.20%	36	13.89%	16	12.50%	36	36.11%	1032	84.50%
Molecular genetics and metabolism reports	2019	27	3.63	37.04%	0.00%	11.11%	0.00%	5	0.00%	10	50.00%	2	50.00%	38	86.84%
Molecular medicine (Cambridge, Mass.)	2019	41	4.37	63.41%	17.07%	24.39%	7.32%	24	37.50%	46	4.35%	18	33.33%	124	85.48%
Molecular medicine reports	2019	550	4.34	52.36%	6.73%	38.73%	2.00%	406	50.49%	211	18.01%	427	38.64%	2351	92.43%
Molecular metabolism	2019	80	4.38	81.25%	12.50%	27.50%	5.00%	70	41.43%	168	17.86%	45	33.33%	329	88.45%
Molecular neurobiology	2019	66	4.27	53.03%	18.18%	21.21%	10.61%	60	48.33%	93	26.88%	27	48.15%	247	81.38%
Molecular neurodegeneration	2019	18	4.17	44.44%	22.22%	16.67%	5.56%	15	40.00%	33	27.27%	11	63.64%	118	84.75%
Molecular oncology	2019	102	4.19	43.14%	10.78%	27.45%	1.96%	75	36.00%	32	31.25%	192	36.98%	384	83.85%
Molecular pain	2019	61	4.95	86.89%	42.62%	44.26%	8.20%	38	31.58%	76	14.47%	15	60.00%	150	89.33%
Molecular psychiatry	2019	40	4.80	62.50%	52.50%	40.00%	32.50%	14	35.71%	45	15.56%	14	42.86%	139	76.26%
Molecular systems biology	2019	28	4.21	14.29%	3.57%	60.71%	14.29%	8	12.50%	13	23.08%	16	43.75%	211	84.36%
Molecular therapy oncolytics	2019	52	4.02	53.85%	11.54%	34.62%	0.00%	43	32.56%	43	30.23%	159	35.22%	160	86.25%
Molecular therapy. Methods & clinical development	2019	79	3.78	49.37%	10.13%	13.92%	2.53%	69	28.99%	76	23.68%	123	43.90%	183	83.06%
Molecular therapy. Nucleic acids	2019	183	3.88	50.27%	4.92%	28.96%	1.64%	135	27.41%	110	35.45%	354	33.90%	615	83.25%
Molecular vision	2019	29	4.62	48.28%	0.00%	10.34%	3.45%	13	15.38%	12	25.00%	10	50.00%	98	81.63%
Molecules (Basel, Switzerland)	2019	1718	3.09	19.32%	1.98%	21.13%	9.20%	281	23.49%	393	20.87%	974	40.55%	3217	84.86%
Molecules and cells	2019	47	3.11	21.28%	4.26%	14.89%	0.00%	31	29.03%	41	17.07%	69	17.39%	145	90.34%
Movement disorders : official journal of the Movement Disorder Society	2019	13	4.54	46.15%	23.08%	38.46%	7.69%	2	0.00%	1	0.00%	1	100.00%	17	94.12%
Movement ecology	2019	21	2.67	52.38%	0.00%	61.90%	9.52%	0	N/A	1	0.00%	0	N/A	10	80.00%
mSphere	2019	170	3.32	18.24%	2.35%	18.24%	0.59%	63	20.63%	95	6.32%	48	29.17%	687	77.87%
mSystems	2019	108	3.81	17.59%	2.78%	25.00%	0.93%	9	33.33%	16	12.50%	11	9.09%	691	90.01%
Mucosal immunology	2019	29	4.07	41.38%	20.69%	6.90%	0.00%	28	17.86%	101	17.82%	10	60.00%	118	91.53%
Multidisciplinary respiratory medicine	2019	15	4.07	20.00%	13.33%	26.67%	13.33%	0	N/A	0	N/A	0	N/A	21	90.48%
Multiple sclerosis (Houndmills, Basingstoke, England)	2019	11	4.91	27.27%	36.36%	27.27%	0.00%	1	0.00%	0	N/A	2	0.00%	20	95.00%
Multiple sclerosis journal - experimental, translational and clinical	2019	28	4.89	17.86%	14.29%	32.14%	17.86%	2	0.00%	0	N/A	1	100.00%	24	79.17%
Mycobiology	2019	25	2.88	0.00%	0.00%	24.00%	0.00%	2	50.00%	9	11.11%	2	50.00%	73	94.52%
MycoKeys	2019	64	3.25	0.00%	0.00%	37.50%	0.00%	41	100.00%	13	0.00%	27	0.00%	368	94.29%
Mycology	2019	12	3.17	16.67%	0.00%	16.67%	0.00%	7	100.00%	1	0.00%	13	7.69%	41	87.80%
Nagoya journal of medical science	2019	24	4.63	33.33%	0.00%	33.33%	4.17%	2	0.00%	0	N/A	4	0.00%	23	95.65%
Nanomaterials (Basel, Switzerland)	2019	357	2.29	7.28%	0.84%	8.96%	28.01%	29	6.90%	36	27.78%	134	41.79%	342	75.73%
Nanoscale research letters	2019	87	2.13	13.79%	0.00%	10.34%	36.78%	12	8.33%	16	31.25%	34	32.35%	54	83.33%
Nanotheranostics	2019	18	3.72	61.11%	0.00%	44.44%	27.78%	7	14.29%	16	18.75%	33	45.45%	25	80.00%
Natural products and bioprospecting	2019	14	2.50	21.43%	0.00%	7.14%	0.00%	1	100.00%	3	0.00%	17	23.53%	13	76.92%
Nature	2019	53	4.74	54.72%	28.30%	66.04%	18.87%	41	51.22%	158	8.23%	85	47.06%	373	89.01%
Nature chemical biology	2019	15	3.00	0.00%	0.00%	13.33%	6.67%	7	42.86%	4	0.00%	23	65.22%	76	84.21%
Nature communications	2019	2801	3.77	30.63%	10.82%	34.38%	15.07%	1368	47.59%	2963	16.47%	2601	38.06%	12434	82.90%
Nature genetics	2019	25	4.32	32.00%	4.00%	60.00%	24.00%	6	33.33%	12	8.33%	23	34.78%	178	70.22%
Nature immunology	2019	18	4.44	50.00%	16.67%	38.89%	5.56%	17	35.29%	78	10.26%	24	37.50%	133	84.21%
Nature medicine	2019	18	5.44	61.11%	38.89%	44.44%	11.11%	18	44.44%	36	27.78%	32	53.13%	178	86.52%
Nature methods	2019	12	3.92	16.67%	8.33%	33.33%	8.33%	4	50.00%	6	66.67%	14	50.00%	66	81.82%
Nature microbiology	2019	22	4.14	27.27%	18.18%	31.82%	18.18%	10	50.00%	17	5.88%	39	33.33%	139	84.89%
Nature neuroscience	2019	27	6.04	77.78%	92.59%	100.00%	25.93%	30	63.33%	80	13.75%	16	56.25%	193	81.87%
Nature structural & molecular biology	2019	11	3.27	36.36%	9.09%	27.27%	9.09%	4	0.00%	7	28.57%	12	8.33%	50	88.00%
Neoplasia (New York, N.Y.)	2019	84	3.68	34.52%	11.90%	19.05%	1.19%	67	38.81%	67	29.85%	192	32.81%	270	85.19%
Nephrology, dialysis, transplantation : official publication of the European Dialysis and Transplant Association - European Renal Association	2019	13	5.46	23.08%	15.38%	38.46%	7.69%	3	0.00%	0	N/A	0	N/A	18	88.89%
Netherlands heart journal : monthly journal of the Netherlands Society of Cardiology and the Netherlands Heart Foundation	2019	27	4.70	29.63%	7.41%	18.52%	7.41%	0	N/A	0	N/A	0	N/A	28	92.86%
Network neuroscience (Cambridge, Mass.)	2019	36	5.00	38.89%	2.78%	72.22%	13.89%	0	N/A	1	100.00%	0	N/A	79	89.87%
Neural plasticity	2019	70	5.41	67.14%	12.86%	55.71%	14.29%	12	41.67%	23	17.39%	5	40.00%	172	91.86%
Neural regeneration research	2019	119	5.15	70.59%	21.85%	59.66%	2.52%	76	27.63%	64	14.06%	12	75.00%	299	91.64%
Neurobiology of pain (Cambridge, Mass.)	2019	14	5.29	71.43%	64.29%	42.86%	28.57%	6	50.00%	23	26.09%	4	0.00%	31	90.32%
Neurobiology of stress	2019	33	4.91	72.73%	33.33%	39.39%	12.12%	11	18.18%	26	23.08%	1	0.00%	66	92.42%
Neurochemical research	2019	11	3.55	63.64%	9.09%	9.09%	0.00%	6	33.33%	11	27.27%	4	25.00%	17	82.35%
NeuroImage	2019	46	5.00	69.57%	6.52%	65.22%	19.57%	0	N/A	7	14.29%	0	N/A	96	87.50%
NeuroImage. Clinical	2019	349	5.60	52.72%	15.19%	36.96%	11.46%	1	0.00%	10	50.00%	2	100.00%	836	89.95%
Neurologia medico-chirurgica	2019	27	4.15	51.85%	18.52%	7.41%	7.41%	3	33.33%	3	33.33%	0	N/A	20	95.00%
Neurology	2019	75	5.07	21.33%	21.33%	29.33%	14.67%	9	0.00%	1	100.00%	2	100.00%	126	81.75%
Neurology research international	2019	13	4.15	7.69%	7.69%	15.38%	7.69%	2	50.00%	1	0.00%	0	N/A	8	87.50%
Neurology. Genetics	2019	32	4.63	12.50%	6.25%	18.75%	0.00%	13	46.15%	2	50.00%	9	22.22%	64	78.13%
Neurology(R) neuroimmunology & neuroinflammation	2019	40	4.50	20.00%	12.50%	15.00%	5.00%	16	12.50%	7	0.00%	4	50.00%	64	87.50%
Neuron	2019	17	6.24	76.47%	58.82%	70.59%	11.76%	115	95.65%	114	48.25%	9	77.78%	137	83.94%
Neuropsychiatric disease and treatment	2019	175	4.90	44.00%	15.43%	27.43%	7.43%	17	17.65%	17	17.65%	4	25.00%	274	90.15%
Neuropsychologia	2019	14	5.36	64.29%	21.43%	71.43%	7.14%	0	N/A	0	N/A	0	N/A	25	96.00%
Neuropsychopharmacology : official publication of the American College of Neuropsychopharmacology	2019	16	5.38	87.50%	12.50%	25.00%	12.50%	4	75.00%	17	11.76%	0	N/A	44	95.45%
Neuroradiology	2019	11	4.55	36.36%	45.45%	0.00%	0.00%	0	N/A	1	0.00%	0	N/A	20	90.00%
Neurospine	2019	25	5.08	44.00%	8.00%	12.00%	0.00%	0	N/A	1	0.00%	0	N/A	23	95.65%
Neurosurgery	2019	14	5.64	35.71%	7.14%	35.71%	21.43%	1	0.00%	0	N/A	0	N/A	17	94.12%
Neurotoxicity research	2019	16	4.00	81.25%	12.50%	25.00%	0.00%	8	12.50%	16	31.25%	1	0.00%	36	86.11%
New microbes and new infections	2019	29	3.24	10.34%	0.00%	3.45%	0.00%	2	0.00%	1	0.00%	3	0.00%	63	77.78%
Nicotine & tobacco research : official journal of the Society for Research on Nicotine and Tobacco	2019	14	3.79	50.00%	0.00%	64.29%	21.43%	0	N/A	0	N/A	0	N/A	7	71.43%
Nigerian journal of surgery : official publication of the Nigerian Surgical Research Society	2019	13	3.31	7.69%	0.00%	15.38%	7.69%	0	N/A	0	N/A	0	N/A	10	70.00%
Nigerian medical journal : journal of the Nigeria Medical Association	2019	14	5.29	50.00%	7.14%	21.43%	14.29%	2	50.00%	0	N/A	0	N/A	12	100.00%
NMR in biomedicine	2019	18	4.56	61.11%	11.11%	5.56%	16.67%	1	100.00%	4	25.00%	0	N/A	23	91.30%
Non-coding RNA	2019	12	3.92	50.00%	8.33%	0.00%	8.33%	1	100.00%	6	50.00%	6	33.33%	52	88.46%
Northern clinics of Istanbul	2019	25	5.20	36.00%	12.00%	8.00%	0.00%	1	0.00%	0	N/A	0	N/A	24	91.67%
NPJ biofilms and microbiomes	2019	19	3.58	10.53%	0.00%	26.32%	5.26%	5	20.00%	6	0.00%	0	N/A	80	91.25%
NPJ breast cancer	2019	21	4.48	47.62%	4.76%	23.81%	9.52%	9	33.33%	5	40.00%	23	21.74%	45	75.56%
NPJ digital medicine	2019	55	4.96	25.45%	9.09%	52.73%	10.91%	1	0.00%	2	50.00%	0	N/A	64	85.94%
NPJ genomic medicine	2019	15	5.07	26.67%	0.00%	26.67%	20.00%	3	66.67%	0	N/A	4	100.00%	90	78.89%
NPJ microgravity	2019	14	3.86	42.86%	7.14%	28.57%	35.71%	1	100.00%	6	16.67%	1	0.00%	41	85.37%
NPJ Parkinson's disease	2019	15	5.73	33.33%	26.67%	53.33%	13.33%	3	66.67%	0	N/A	5	20.00%	40	87.50%
NPJ precision oncology	2019	13	4.00	23.08%	15.38%	23.08%	0.00%	6	50.00%	2	50.00%	20	40.00%	45	82.22%
NPJ primary care respiratory medicine	2019	28	4.68	7.14%	7.14%	25.00%	14.29%	0	N/A	0	N/A	0	N/A	52	78.85%
NPJ Regenerative medicine	2019	13	4.38	76.92%	53.85%	46.15%	0.00%	10	50.00%	20	15.00%	8	12.50%	44	86.36%
NPJ schizophrenia	2019	12	5.75	33.33%	16.67%	16.67%	25.00%	4	100.00%	3	33.33%	1	100.00%	37	97.30%
NPJ systems biology and applications	2019	21	3.33	4.76%	0.00%	42.86%	0.00%	4	25.00%	2	0.00%	14	35.71%	100	91.00%
NPJ vaccines	2019	29	4.41	65.52%	17.24%	41.38%	10.34%	25	16.00%	33	30.30%	28	39.29%	75	80.00%
Nuclear medicine communications	2019	15	4.87	46.67%	6.67%	20.00%	0.00%	2	0.00%	1	100.00%	0	N/A	21	95.24%
Nucleic acids research	2019	672	3.08	9.52%	0.89%	23.36%	4.46%	255	31.76%	182	26.92%	548	37.04%	2791	86.60%
Nursing open	2019	84	4.19	45.24%	2.38%	13.10%	7.14%	1	0.00%	1	0.00%	0	N/A	87	96.55%
Nutrients	2019	1334	4.98	60.72%	10.64%	43.93%	17.32%	192	28.65%	264	26.89%	176	36.93%	2380	88.53%
Nutrition & diabetes	2019	23	5.17	52.17%	30.43%	43.48%	26.09%	3	0.00%	4	50.00%	2	0.00%	34	91.18%
Nutrition & metabolism	2019	59	4.53	77.97%	6.78%	49.15%	8.47%	24	33.33%	41	12.20%	15	26.67%	143	86.71%
Nutrition and metabolic insights	2019	14	4.57	64.29%	7.14%	35.71%	7.14%	0	N/A	0	N/A	1	100.00%	17	94.12%
Nutrition journal	2019	50	4.62	60.00%	16.00%	48.00%	18.00%	1	0.00%	1	0.00%	0	N/A	80	83.75%
Nutrition research and practice	2019	39	5.15	58.97%	0.00%	15.38%	7.69%	6	16.67%	10	50.00%	7	71.43%	52	92.31%
Obesity (Silver Spring, Md.)	2019	32	4.91	84.38%	6.25%	40.63%	21.88%	4	50.00%	5	20.00%	1	100.00%	41	82.93%
Obesity science & practice	2019	35	4.46	48.57%	8.57%	48.57%	8.57%	1	0.00%	2	50.00%	0	N/A	32	87.50%
Obstetrics & gynecology science	2019	22	3.77	63.64%	0.00%	0.00%	0.00%	1	0.00%	1	100.00%	1	100.00%	22	90.91%
Occupational and environmental medicine	2019	22	2.82	63.64%	13.64%	27.27%	13.64%	0	N/A	0	N/A	2	50.00%	23	86.96%
Occupational therapy international	2019	17	4.12	17.65%	5.88%	29.41%	11.76%	0	N/A	0	N/A	0	N/A	11	81.82%
Oecologia	2019	14	3.14	64.29%	7.14%	57.14%	14.29%	0	N/A	1	100.00%	0	N/A	9	100.00%
Oman journal of ophthalmology	2019	15	5.00	13.33%	13.33%	13.33%	20.00%	0	N/A	0	N/A	0	N/A	12	100.00%
Oman medical journal	2019	32	5.06	31.25%	9.38%	34.38%	15.63%	1	0.00%	0	N/A	0	N/A	41	90.24%
Oncogene	2019	102	4.62	56.86%	31.37%	46.08%	15.69%	81	35.80%	94	22.34%	302	41.06%	358	84.36%
Oncogenesis	2019	44	4.45	50.00%	36.36%	25.00%	13.64%	42	47.62%	36	25.00%	95	35.79%	130	83.08%
Oncoimmunology	2019	81	4.30	40.74%	11.11%	22.22%	3.70%	57	24.56%	71	28.17%	123	36.59%	253	85.77%
Oncology letters	2019	724	4.48	46.82%	6.77%	25.28%	1.24%	382	47.64%	78	25.64%	667	45.13%	2151	92.24%
Oncology reports	2019	172	4.19	51.16%	7.56%	38.37%	2.33%	128	51.56%	54	25.93%	285	40.00%	783	90.55%
Oncotarget	2019	311	3.92	33.12%	5.14%	16.08%	3.86%	198	36.36%	133	27.82%	475	44.84%	854	84.66%
OncoTargets and therapy	2019	409	4.11	34.23%	7.09%	36.67%	1.96%	278	31.65%	102	31.37%	680	39.56%	1062	87.76%
One health (Amsterdam, Netherlands)	2019	11	3.73	36.36%	0.00%	36.36%	0.00%	0	N/A	0	N/A	0	N/A	12	100.00%
Open access Macedonian journal of medical sciences	2019	309	4.27	43.69%	7.12%	23.30%	8.74%	23	13.04%	15	6.67%	8	62.50%	298	91.61%
Open access rheumatology : research and reviews	2019	13	4.15	38.46%	0.00%	23.08%	23.08%	3	0.00%	0	N/A	0	N/A	15	93.33%
Open biology	2019	16	3.31	18.75%	12.50%	25.00%	12.50%	8	25.00%	23	4.35%	14	28.57%	37	86.49%
Open forum infectious diseases	2019	237	4.39	21.94%	4.64%	18.99%	5.91%	34	2.94%	5	0.00%	13	69.23%	380	85.26%
Open heart	2019	85	4.14	21.18%	22.35%	15.29%	10.59%	1	0.00%	0	N/A	0	N/A	122	82.79%
Open medicine (Warsaw, Poland)	2019	53	4.43	22.64%	9.43%	32.08%	5.66%	10	50.00%	2	0.00%	17	47.06%	75	84.00%
Open veterinary journal	2019	11	3.18	45.45%	18.18%	18.18%	0.00%	3	0.00%	1	100.00%	1	0.00%	10	100.00%
Ophthalmology and therapy	2019	30	4.03	20.00%	3.33%	20.00%	0.00%	0	N/A	0	N/A	2	100.00%	23	82.61%
Orphanet journal of rare diseases	2019	155	3.94	27.74%	8.39%	7.10%	3.23%	13	15.38%	3	33.33%	1	0.00%	281	82.92%
Orthopaedic journal of sports medicine	2019	201	4.63	31.34%	15.42%	19.90%	18.41%	0	N/A	2	100.00%	0	N/A	261	90.04%
Orthopedic reviews	2019	14	4.00	28.57%	14.29%	14.29%	14.29%	0	N/A	0	N/A	0	N/A	21	90.48%
Osong public health and research perspectives	2019	22	5.27	45.45%	0.00%	13.64%	9.09%	1	0.00%	1	0.00%	1	0.00%	27	100.00%
Osteoporosis international : a journal established as result of cooperation between the European Foundation for Osteoporosis and the National Osteoporosis Foundation of the USA	2019	27	3.81	77.78%	0.00%	25.93%	14.81%	0	N/A	0	N/A	0	N/A	24	83.33%
OTO open	2019	16	3.81	12.50%	0.00%	6.25%	6.25%	0	N/A	0	N/A	0	N/A	8	87.50%
Otology & neurotology : official publication of the American Otological Society, American Neurotology Society [and] European Academy of Otology and Neurotology	2019	11	4.00	36.36%	0.00%	18.18%	27.27%	1	0.00%	0	N/A	0	N/A	7	100.00%
Oxidative medicine and cellular longevity	2019	90	4.03	51.11%	13.33%	43.33%	8.89%	57	19.30%	48	22.92%	48	45.83%	214	86.92%
Pacific Symposium on Biocomputing. Pacific Symposium on Biocomputing	2019	22	3.09	13.64%	0.00%	50.00%	13.64%	0	N/A	0	N/A	1	100.00%	49	85.71%
Pain	2019	20	6.05	70.00%	55.00%	55.00%	40.00%	8	25.00%	26	23.08%	3	66.67%	60	91.67%
Pain medicine (Malden, Mass.)	2019	11	4.64	27.27%	18.18%	72.73%	9.09%	0	N/A	0	N/A	0	N/A	26	69.23%
Pain reports	2019	18	4.72	61.11%	22.22%	33.33%	27.78%	2	0.00%	2	0.00%	4	0.00%	29	93.10%
Pain research & management	2019	57	4.61	42.11%	22.81%	29.82%	7.02%	7	42.86%	7	0.00%	4	25.00%	65	90.77%
Pakistan journal of medical sciences	2019	255	5.25	40.00%	4.71%	18.82%	6.67%	10	10.00%	0	N/A	0	N/A	251	96.41%
Palliative medicine	2019	28	3.71	28.57%	3.57%	17.86%	3.57%	0	N/A	0	N/A	0	N/A	43	95.35%
Papillomavirus research (Amsterdam, Netherlands)	2019	29	4.55	65.52%	13.79%	24.14%	10.34%	2	0.00%	1	100.00%	1	100.00%	51	88.24%
Parasite (Paris, France)	2019	43	3.67	39.53%	6.98%	20.93%	2.33%	5	0.00%	3	0.00%	1	0.00%	100	88.00%
Parasite epidemiology and control	2019	24	3.83	33.33%	0.00%	25.00%	4.17%	4	0.00%	1	0.00%	0	N/A	38	92.11%
Parasites & vectors	2019	382	3.41	52.09%	3.40%	28.27%	4.45%	59	13.56%	59	22.03%	47	53.19%	991	91.02%
Parasitology research	2019	16	3.81	37.50%	0.00%	0.00%	0.00%	3	0.00%	1	0.00%	0	N/A	22	95.45%
Parkinson's disease	2019	48	4.69	25.00%	8.33%	27.08%	2.08%	6	16.67%	6	50.00%	1	100.00%	70	95.71%
Particle and fibre toxicology	2019	27	4.63	77.78%	22.22%	48.15%	22.22%	11	90.91%	23	26.09%	13	15.38%	96	83.33%
Pathogens (Basel, Switzerland)	2019	53	4.00	7.55%	0.00%	15.09%	0.00%	12	33.33%	8	12.50%	15	40.00%	138	92.03%
Pathology oncology research : POR	2019	19	4.16	52.63%	15.79%	0.00%	0.00%	9	22.22%	0	N/A	4	25.00%	31	93.55%
Patient preference and adherence	2019	112	5.04	28.57%	9.82%	25.89%	10.71%	1	0.00%	2	100.00%	0	N/A	120	91.67%
Patient related outcome measures	2019	13	4.46	38.46%	7.69%	15.38%	15.38%	0	N/A	0	N/A	0	N/A	21	85.71%
Patient safety in surgery	2019	17	4.24	5.88%	5.88%	17.65%	5.88%	0	N/A	0	N/A	0	N/A	14	100.00%
Pediatric gastroenterology, hepatology & nutrition	2019	22	5.82	18.18%	9.09%	18.18%	9.09%	0	N/A	0	N/A	0	N/A	27	100.00%
Pediatric quality & safety	2019	16	4.06	12.50%	0.00%	6.25%	0.00%	0	N/A	0	N/A	0	N/A	9	100.00%
Pediatric research	2019	29	5.24	37.93%	17.24%	37.93%	10.34%	4	25.00%	6	50.00%	0	N/A	53	84.91%
Pediatric rheumatology online journal	2019	42	4.62	19.05%	4.76%	16.67%	11.90%	8	0.00%	1	0.00%	4	25.00%	50	90.00%
PeerJ	2019	1174	3.90	26.92%	2.30%	34.58%	6.47%	85	27.06%	105	23.81%	110	36.36%	3850	89.35%
Perspectives on medical education	2019	21	4.62	28.57%	9.52%	19.05%	4.76%	0	N/A	0	N/A	0	N/A	17	88.24%
Pharmaceutical biology	2019	62	4.05	70.97%	6.45%	50.00%	0.00%	21	14.29%	42	7.14%	23	39.13%	89	84.27%
Pharmaceutical research	2019	14	3.00	28.57%	0.00%	21.43%	14.29%	5	20.00%	3	100.00%	6	33.33%	15	80.00%
Pharmaceuticals (Basel, Switzerland)	2019	47	3.02	25.53%	0.00%	10.64%	4.26%	9	22.22%	21	28.57%	26	34.62%	106	83.02%
Pharmaceutics	2019	231	3.43	39.39%	1.73%	19.48%	8.23%	35	2.86%	99	26.26%	155	42.58%	339	76.11%
PharmacoEconomics - open	2019	28	3.79	28.57%	3.57%	35.71%	7.14%	0	N/A	0	N/A	1	0.00%	38	92.11%
Pharmacoepidemiology and drug safety	2019	13	3.15	30.77%	7.69%	23.08%	7.69%	1	0.00%	0	N/A	0	N/A	16	68.75%
Pharmacology research & perspectives	2019	56	4.29	57.14%	16.07%	39.29%	10.71%	15	13.33%	21	23.81%	22	27.27%	118	77.97%
Pharmacy (Basel, Switzerland)	2019	47	3.79	21.28%	2.13%	14.89%	2.13%	0	N/A	0	N/A	0	N/A	43	83.72%
Pharmacy practice	2019	27	4.63	18.52%	3.70%	11.11%	18.52%	0	N/A	0	N/A	0	N/A	30	93.33%
Philosophical transactions of the Royal Society of London. Series B, Biological sciences	2019	35	2.83	22.86%	0.00%	62.86%	14.29%	2	50.00%	3	33.33%	6	66.67%	102	91.18%
Photoacoustics	2019	15	4.13	20.00%	6.67%	26.67%	13.33%	2	0.00%	7	57.14%	3	33.33%	15	86.67%
Physiological reports	2019	215	4.67	72.56%	12.09%	34.42%	9.77%	77	29.87%	124	21.77%	15	26.67%	388	84.28%
PhytoKeys	2019	25	2.72	4.00%	0.00%	24.00%	0.00%	3	100.00%	1	0.00%	0	N/A	53	86.79%
Pilot and feasibility studies	2019	98	5.60	27.55%	41.84%	61.22%	29.59%	1	0.00%	2	100.00%	0	N/A	113	87.61%
Plant biotechnology journal	2019	126	3.05	13.49%	0.79%	29.37%	2.38%	43	18.60%	12	16.67%	9	11.11%	571	86.87%
Plant direct	2019	49	2.80	4.08%	2.04%	16.33%	2.04%	12	33.33%	3	0.00%	0	N/A	167	83.83%
Plant diversity	2019	12	2.83	0.00%	0.00%	50.00%	0.00%	0	N/A	0	N/A	0	N/A	24	95.83%
Plant methods	2019	75	2.83	0.00%	0.00%	34.67%	8.00%	3	33.33%	4	0.00%	1	0.00%	183	81.42%
Plants (Basel, Switzerland)	2019	162	3.02	3.09%	0.00%	38.27%	3.09%	5	40.00%	7	0.00%	8	25.00%	491	87.17%
Plastic and reconstructive surgery. Global open	2019	94	4.22	29.79%	7.45%	11.70%	12.77%	1	0.00%	1	0.00%	0	N/A	102	91.18%
PLoS biology	2019	234	3.83	38.03%	9.83%	32.91%	11.11%	126	42.06%	384	18.23%	123	33.33%	1129	87.42%
PLoS computational biology	2019	325	3.42	15.69%	1.85%	60.00%	9.23%	22	54.55%	51	19.61%	80	46.25%	750	85.73%
PLoS genetics	2019	321	3.60	34.27%	5.61%	24.30%	6.23%	195	34.87%	864	18.87%	137	33.58%	1722	87.86%
PLoS medicine	2019	57	5.00	57.89%	24.56%	47.37%	29.82%	2	0.00%	2	0.00%	0	N/A	91	85.71%
PLoS neglected tropical diseases	2019	447	4.43	38.03%	8.28%	27.74%	9.40%	125	10.40%	105	24.76%	137	41.61%	1235	84.62%
PloS one	2019	8660	4.36	40.57%	7.94%	33.60%	9.99%	1425	32.21%	1767	21.51%	1483	38.71%	17893	86.99%
PLoS pathogens	2019	308	3.54	31.17%	6.82%	12.34%	3.90%	243	28.81%	349	15.47%	531	37.48%	1372	86.37%
Polish journal of radiology	2019	25	4.68	52.00%	16.00%	8.00%	0.00%	0	N/A	1	0.00%	0	N/A	22	100.00%
Polymers	2019	104	2.23	2.88%	0.96%	19.23%	14.42%	1	0.00%	10	50.00%	14	14.29%	87	73.56%
Porcine health management	2019	17	3.12	11.76%	0.00%	52.94%	11.76%	4	0.00%	2	50.00%	3	0.00%	18	94.44%
Postepy dermatologii i alergologii	2019	35	4.20	45.71%	0.00%	17.14%	0.00%	4	0.00%	0	N/A	1	100.00%	30	86.67%
Postepy w kardiologii interwencyjnej = Advances in interventional cardiology	2019	11	5.09	27.27%	27.27%	18.18%	0.00%	0	N/A	0	N/A	0	N/A	9	100.00%
Poultry science	2019	46	4.46	52.17%	10.87%	65.22%	8.70%	3	0.00%	4	25.00%	1	100.00%	70	91.43%
Practical laboratory medicine	2019	14	4.00	21.43%	7.14%	14.29%	7.14%	1	0.00%	0	N/A	0	N/A	18	88.89%
Preventing chronic disease	2019	76	4.08	36.84%	0.00%	21.05%	3.95%	1	0.00%	1	0.00%	0	N/A	82	85.37%
Preventive medicine reports	2019	192	4.51	51.04%	2.08%	39.58%	10.42%	0	N/A	7	28.57%	0	N/A	214	91.59%
Preventive nutrition and food science	2019	27	4.04	48.15%	3.70%	29.63%	0.00%	3	0.00%	8	37.50%	7	14.29%	39	89.74%
Primary health care research & development	2019	17	3.53	41.18%	0.00%	17.65%	0.00%	0	N/A	0	N/A	0	N/A	16	81.25%
Proceedings of the National Academy of Sciences of the United States of America	2019	554	3.42	26.53%	4.33%	24.19%	7.22%	142	40.14%	239	19.25%	204	40.69%	1104	88.59%
Proceedings. Biological sciences	2019	61	2.75	40.98%	4.92%	49.18%	13.11%	2	0.00%	2	50.00%	0	N/A	92	85.87%
Progress in orthodontics	2019	29	5.66	51.72%	20.69%	62.07%	34.48%	0	N/A	0	N/A	0	N/A	55	89.09%
Prostate international	2019	17	4.18	23.53%	5.88%	11.76%	0.00%	0	N/A	0	N/A	0	N/A	20	95.00%
Protein & cell	2019	24	3.79	37.50%	8.33%	25.00%	4.17%	29	68.97%	42	28.57%	31	32.26%	88	89.77%
Protein science : a publication of the Protein Society	2019	13	2.62	7.69%	0.00%	15.38%	15.38%	3	0.00%	0	N/A	3	33.33%	46	86.96%
Proteomes	2019	17	4.12	17.65%	0.00%	35.29%	0.00%	3	66.67%	2	0.00%	3	33.33%	83	90.36%
Przeglad menopauzalny = Menopause review	2019	12	4.17	75.00%	0.00%	25.00%	0.00%	0	N/A	0	N/A	0	N/A	12	91.67%
Psychiatry investigation	2019	72	5.29	37.50%	6.94%	18.06%	9.72%	1	0.00%	1	0.00%	0	N/A	110	84.55%
Psychiatry journal	2019	15	5.27	20.00%	0.00%	33.33%	6.67%	0	N/A	0	N/A	0	N/A	15	93.33%
Psycho-oncology	2019	13	4.15	46.15%	0.00%	38.46%	0.00%	0	N/A	0	N/A	0	N/A	17	100.00%
Psychologica Belgica	2019	11	3.18	72.73%	0.00%	36.36%	9.09%	0	N/A	0	N/A	0	N/A	4	100.00%
Psychological medicine	2019	37	4.92	48.65%	8.11%	43.24%	13.51%	1	0.00%	0	N/A	0	N/A	61	93.44%
Psychological research	2019	25	3.76	84.00%	0.00%	72.00%	16.00%	0	N/A	0	N/A	0	N/A	8	100.00%
Psychology research and behavior management	2019	48	5.46	45.83%	6.25%	29.17%	10.42%	0	N/A	0	N/A	0	N/A	54	92.59%
Psychonomic bulletin & review	2019	11	3.73	63.64%	0.00%	90.91%	27.27%	0	N/A	0	N/A	0	N/A	7	100.00%
Psychopharmacology	2019	37	4.43	72.97%	10.81%	62.16%	13.51%	2	50.00%	12	16.67%	0	N/A	71	94.37%
Public health nutrition	2019	17	4.41	47.06%	5.88%	35.29%	5.88%	0	N/A	0	N/A	0	N/A	21	90.48%
Pulmonary circulation	2019	49	4.90	36.73%	18.37%	22.45%	2.04%	9	33.33%	13	15.38%	0	N/A	67	89.55%
Quality of life research : an international journal of quality of life aspects of treatment, care and rehabilitation	2019	51	3.98	35.29%	1.96%	29.41%	15.69%	0	N/A	0	N/A	2	0.00%	59	83.05%
Radiation oncology (London, England)	2019	137	4.33	28.47%	5.11%	18.98%	6.57%	8	62.50%	6	33.33%	13	46.15%	178	84.27%
Radiation oncology journal	2019	13	4.69	15.38%	0.00%	7.69%	0.00%	1	100.00%	0	N/A	0	N/A	13	100.00%
Radiologia brasileira	2019	20	4.50	45.00%	30.00%	5.00%	0.00%	1	0.00%	0	N/A	0	N/A	17	88.24%
Radiology and oncology	2019	25	4.88	32.00%	8.00%	4.00%	8.00%	1	0.00%	1	100.00%	4	25.00%	27	77.78%
Radiology research and practice	2019	11	5.00	45.45%	0.00%	9.09%	0.00%	0	N/A	0	N/A	0	N/A	10	90.00%
Redox biology	2019	195	3.87	52.82%	14.87%	28.72%	4.10%	150	31.33%	209	18.66%	160	33.75%	520	85.19%
Regenerative biomaterials	2019	16	3.63	37.50%	0.00%	18.75%	0.00%	8	12.50%	6	50.00%	2	0.00%	26	76.92%
Regenerative therapy	2019	30	4.00	66.67%	6.67%	16.67%	3.33%	16	62.50%	9	22.22%	2	50.00%	39	64.10%
Renal failure	2019	80	4.69	51.25%	7.50%	25.00%	3.75%	25	20.00%	24	20.83%	7	28.57%	122	92.62%
Reproductive biology and endocrinology : RB&E	2019	63	4.67	90.48%	9.52%	28.57%	7.94%	23	21.74%	17	17.65%	4	50.00%	142	84.51%
Reproductive health	2019	120	4.33	89.17%	2.50%	35.00%	12.50%	1	0.00%	3	33.33%	0	N/A	127	94.49%
Reproductive medicine and biology	2019	20	3.60	65.00%	0.00%	30.00%	0.00%	4	25.00%	6	50.00%	0	N/A	11	72.73%
Research and practice in thrombosis and haemostasis	2019	32	4.31	31.25%	3.13%	25.00%	0.00%	10	0.00%	2	50.00%	3	0.00%	51	86.27%
Research and reports in urology	2019	16	4.13	25.00%	6.25%	12.50%	0.00%	2	50.00%	0	N/A	0	N/A	12	91.67%
Research in pharmaceutical sciences	2019	19	3.53	36.84%	5.26%	36.84%	10.53%	4	25.00%	6	0.00%	17	23.53%	25	96.00%
Research integrity and peer review	2019	11	3.73	36.36%	18.18%	9.09%	9.09%	0	N/A	0	N/A	0	N/A	12	91.67%
Respiratory research	2019	176	4.71	39.20%	20.45%	35.80%	8.52%	49	26.53%	59	10.17%	25	40.00%	383	87.21%
Restorative dentistry & endodontics	2019	24	4.92	4.17%	8.33%	58.33%	20.83%	0	N/A	1	0.00%	1	100.00%	26	96.15%
Retina (Philadelphia, Pa.)	2019	16	5.31	6.25%	0.00%	43.75%	6.25%	0	N/A	0	N/A	0	N/A	25	88.00%
Revista brasileira de ortopedia	2019	55	3.89	32.73%	1.82%	10.91%	3.64%	0	N/A	0	N/A	0	N/A	47	93.62%
Revista Brasileira de terapia intensiva	2019	29	4.93	17.24%	10.34%	13.79%	13.79%	1	0.00%	0	N/A	0	N/A	42	85.71%
Revista de saude publica	2019	40	3.93	60.00%	0.00%	15.00%	15.00%	1	0.00%	0	N/A	0	N/A	33	75.76%
Revista do Instituto de Medicina Tropical de Sao Paulo	2019	22	3.36	27.27%	0.00%	4.55%	4.55%	6	0.00%	3	0.00%	0	N/A	29	82.76%
Revista espanola de quimioterapia : publicacion oficial de la Sociedad Espanola de Quimioterapia	2019	12	4.08	8.33%	8.33%	16.67%	16.67%	0	N/A	3	0.00%	0	N/A	7	100.00%
Revista latino-americana de enfermagem	2019	35	4.77	25.71%	8.57%	14.29%	8.57%	0	N/A	0	N/A	0	N/A	29	89.66%
Revista panamericana de salud publica = Pan American journal of public health	2019	26	3.23	34.62%	0.00%	7.69%	0.00%	1	0.00%	0	N/A	0	N/A	28	92.86%
Revista paulista de pediatria : orgao oficial da Sociedade de Pediatria de Sao Paulo	2019	24	4.79	25.00%	0.00%	16.67%	12.50%	1	0.00%	1	0.00%	0	N/A	36	83.33%
Rheumatology (Oxford, England)	2019	28	5.14	14.29%	25.00%	28.57%	17.86%	4	25.00%	0	N/A	1	100.00%	31	87.10%
Rheumatology advances in practice	2019	14	4.00	14.29%	0.00%	0.00%	14.29%	3	33.33%	0	N/A	0	N/A	10	90.00%
Rheumatology and therapy	2019	28	4.32	25.00%	17.86%	39.29%	14.29%	4	0.00%	0	N/A	0	N/A	20	85.00%
Rice (New York, N.Y.)	2019	53	3.19	11.32%	0.00%	35.85%	1.89%	3	0.00%	0	N/A	6	0.00%	213	88.73%
Risk management and healthcare policy	2019	12	4.17	8.33%	0.00%	25.00%	0.00%	0	N/A	0	N/A	0	N/A	14	92.86%
RMD open	2019	56	3.70	25.00%	32.14%	28.57%	7.14%	14	0.00%	6	33.33%	1	100.00%	72	90.28%
RNA biology	2019	27	2.70	7.41%	0.00%	14.81%	0.00%	10	20.00%	4	25.00%	14	35.71%	101	85.15%
Romanian journal of ophthalmology	2019	16	3.81	37.50%	0.00%	12.50%	12.50%	0	N/A	2	0.00%	0	N/A	16	93.75%
Royal Society open science	2019	241	3.10	35.68%	4.98%	40.25%	16.60%	5	0.00%	15	40.00%	19	21.05%	357	86.83%
Safety and health at work	2019	24	4.42	45.83%	4.17%	33.33%	8.33%	0	N/A	0	N/A	0	N/A	26	96.15%
SAGE open medicine	2019	117	4.47	37.61%	5.13%	25.64%	22.22%	2	50.00%	2	0.00%	0	N/A	139	85.61%
Sarcoma	2019	20	3.90	20.00%	5.00%	5.00%	5.00%	3	0.00%	8	0.00%	7	85.71%	26	80.77%
Saudi journal of anaesthesia	2019	27	5.37	14.81%	18.52%	37.04%	29.63%	0	N/A	0	N/A	0	N/A	34	82.35%
Saudi journal of biological sciences	2019	119	3.24	34.45%	0.84%	34.45%	3.36%	10	20.00%	28	17.86%	10	40.00%	152	92.76%
Saudi journal of gastroenterology : official journal of the Saudi Gastroenterology Association	2019	23	4.00	4.35%	13.04%	21.74%	13.04%	5	0.00%	0	N/A	4	25.00%	39	87.18%
Saudi medical journal	2019	57	5.07	28.07%	5.26%	22.81%	15.79%	2	50.00%	1	100.00%	0	N/A	74	90.54%
Scandinavian journal of primary health care	2019	36	3.72	61.11%	13.89%	33.33%	19.44%	1	0.00%	1	0.00%	0	N/A	21	85.71%
Scandinavian journal of trauma, resuscitation and emergency medicine	2019	67	4.28	25.37%	8.96%	14.93%	8.96%	2	0.00%	0	N/A	0	N/A	83	89.16%
Schizophrenia bulletin	2019	20	5.15	55.00%	15.00%	25.00%	15.00%	0	N/A	0	N/A	0	N/A	33	87.88%
Schizophrenia research. Cognition	2019	15	5.20	60.00%	13.33%	13.33%	13.33%	0	N/A	1	100.00%	0	N/A	23	91.30%
Science advances	2019	508	3.35	30.31%	7.09%	33.86%	19.49%	155	34.84%	411	16.55%	299	36.79%	1531	87.26%
Science and technology of advanced materials	2019	15	2.47	6.67%	0.00%	6.67%	33.33%	2	100.00%	1	0.00%	3	0.00%	25	80.00%
Scientific data	2019	165	3.64	27.27%	1.21%	30.91%	6.67%	11	54.55%	37	32.43%	20	30.00%	671	83.61%
Scientific reports	2019	9728	4.00	34.00%	7.01%	29.67%	9.99%	2739	33.19%	3259	20.34%	3518	38.26%	25301	85.85%
Scientifica	2019	13	3.85	53.85%	0.00%	30.77%	7.69%	0	N/A	1	100.00%	0	N/A	14	92.86%
Sensors (Basel, Switzerland)	2019	1258	2.77	13.83%	1.75%	35.14%	24.32%	19	26.32%	81	9.88%	31	48.39%	1102	84.12%
Sexual medicine	2019	26	4.85	76.92%	7.69%	30.77%	11.54%	2	50.00%	3	33.33%	1	100.00%	31	87.10%
Sexually transmitted infections	2019	19	3.84	68.42%	10.53%	5.26%	0.00%	3	0.00%	0	N/A	0	N/A	25	84.00%
SICOT-J	2019	18	5.06	16.67%	11.11%	11.11%	5.56%	0	N/A	0	N/A	0	N/A	17	100.00%
Skeletal muscle	2019	21	3.86	57.14%	14.29%	33.33%	4.76%	20	35.00%	24	29.17%	22	50.00%	70	92.86%
Sleep	2019	15	5.47	80.00%	13.33%	60.00%	20.00%	1	0.00%	16	31.25%	1	100.00%	32	93.75%
Sleep & breathing = Schlaf & Atmung	2019	14	4.36	64.29%	21.43%	35.71%	14.29%	3	0.00%	2	0.00%	0	N/A	21	85.71%
Social cognitive and affective neuroscience	2019	57	5.12	84.21%	8.77%	78.95%	15.79%	0	N/A	1	0.00%	0	N/A	97	93.81%
Social science & medicine (1982)	2019	15	4.13	80.00%	0.00%	20.00%	26.67%	0	N/A	1	100.00%	0	N/A	8	75.00%
South Asian journal of cancer	2019	33	4.55	21.21%	3.03%	6.06%	3.03%	4	25.00%	1	0.00%	0	N/A	35	97.14%
Southern African journal of HIV medicine	2019	20	4.15	50.00%	0.00%	25.00%	5.00%	0	N/A	0	N/A	0	N/A	23	91.30%
Spine surgery and related research	2019	27	4.44	59.26%	18.52%	11.11%	3.70%	1	0.00%	1	0.00%	1	0.00%	26	96.15%
Sports (Basel, Switzerland)	2019	152	5.11	70.39%	6.58%	32.89%	20.39%	1	0.00%	3	0.00%	1	100.00%	165	90.30%
Sports medicine - open	2019	25	4.16	68.00%	8.00%	16.00%	16.00%	0	N/A	0	N/A	0	N/A	49	85.71%
Sports medicine (Auckland, N.Z.)	2019	15	4.13	26.67%	13.33%	46.67%	33.33%	0	N/A	1	0.00%	0	N/A	41	87.80%
SSM - population health	2019	120	3.09	73.33%	1.67%	35.00%	5.83%	1	0.00%	7	14.29%	0	N/A	79	88.61%
Stem cell reports	2019	121	3.82	22.31%	5.79%	4.13%	1.65%	46	45.65%	142	22.54%	34	47.06%	279	85.66%
Stem cell research	2019	12	3.58	16.67%	0.00%	41.67%	0.00%	9	11.11%	2	0.00%	1	100.00%	21	85.71%
Stem cell research & therapy	2019	234	4.37	60.26%	12.82%	41.88%	2.56%	192	28.13%	142	33.10%	126	38.89%	744	84.68%
Stem cells and development	2019	11	4.45	18.18%	18.18%	18.18%	9.09%	7	28.57%	3	0.00%	1	0.00%	31	77.42%
Stem cells international	2019	160	4.19	35.63%	5.63%	27.50%	0.00%	133	27.82%	84	35.71%	57	42.11%	431	81.67%
Stem cells translational medicine	2019	65	4.62	58.46%	23.08%	44.62%	3.08%	44	22.73%	41	17.07%	10	20.00%	209	81.82%
Stroke	2019	22	4.91	27.27%	22.73%	40.91%	9.09%	3	66.67%	3	0.00%	2	0.00%	34	85.29%
Substance abuse : research and treatment	2019	21	4.05	71.43%	4.76%	33.33%	4.76%	0	N/A	1	0.00%	0	N/A	16	87.50%
Substance abuse treatment, prevention, and policy	2019	34	4.68	41.18%	5.88%	26.47%	17.65%	0	N/A	0	N/A	0	N/A	39	97.44%
Supportive care in cancer : official journal of the Multinational Association of Supportive Care in Cancer	2019	38	4.47	28.95%	7.89%	31.58%	10.53%	0	N/A	0	N/A	2	0.00%	47	89.36%
Surgical and radiologic anatomy : SRA	2019	16	3.25	75.00%	0.00%	6.25%	0.00%	0	N/A	0	N/A	0	N/A	12	66.67%
Surgical endoscopy	2019	40	4.58	17.50%	7.50%	22.50%	10.00%	0	N/A	1	100.00%	0	N/A	66	89.39%
Synthetic and systems biotechnology	2019	13	3.15	0.00%	0.00%	7.69%	0.00%	0	N/A	0	N/A	0	N/A	40	85.00%
Systematic reviews	2019	207	3.86	24.15%	21.74%	51.21%	3.38%	1	0.00%	4	100.00%	1	0.00%	1057	79.75%
TAG. Theoretical and applied genetics. Theoretische und angewandte Genetik	2019	32	3.19	21.88%	0.00%	56.25%	0.00%	0	N/A	2	0.00%	3	66.67%	129	86.05%
Targeted oncology	2019	12	3.92	8.33%	8.33%	8.33%	16.67%	1	0.00%	1	0.00%	1	0.00%	14	78.57%
Techniques in coloproctology	2019	15	4.60	20.00%	13.33%	26.67%	0.00%	0	N/A	0	N/A	0	N/A	18	100.00%
Technology and health care : official journal of the European Society for Engineering and Medicine	2019	25	4.04	44.00%	8.00%	36.00%	8.00%	5	20.00%	6	16.67%	2	50.00%	26	96.15%
Technology in cancer research & treatment	2019	76	4.24	28.95%	2.63%	19.74%	7.89%	20	25.00%	3	66.67%	50	22.00%	129	90.70%
TH open : companion journal to thrombosis and haemostasis	2019	25	4.56	16.00%	8.00%	8.00%	16.00%	9	22.22%	4	50.00%	6	33.33%	34	85.29%
The AAPS journal	2019	11	3.36	18.18%	0.00%	36.36%	36.36%	2	0.00%	1	0.00%	3	33.33%	12	91.67%
The American journal of clinical nutrition	2019	34	5.76	82.35%	32.35%	64.71%	52.94%	1	0.00%	0	N/A	0	N/A	75	82.67%
The American journal of tropical medicine and hygiene	2019	71	4.52	29.58%	9.86%	26.76%	5.63%	12	0.00%	2	50.00%	13	30.77%	103	85.44%
The application of clinical genetics	2019	11	4.82	36.36%	0.00%	18.18%	0.00%	2	0.00%	0	N/A	0	N/A	22	77.27%
The Biochemical journal	2019	16	2.81	6.25%	0.00%	6.25%	6.25%	7	14.29%	9	0.00%	14	42.86%	59	88.14%
The British journal of general practice : the journal of the Royal College of General Practitioners	2019	19	3.21	15.79%	0.00%	10.53%	5.26%	0	N/A	0	N/A	0	N/A	20	85.00%
The British journal of ophthalmology	2019	28	4.18	32.14%	10.71%	28.57%	10.71%	1	0.00%	0	N/A	2	0.00%	47	80.85%
The British journal of surgery	2019	24	5.38	12.50%	8.33%	41.67%	16.67%	0	N/A	0	N/A	0	N/A	38	100.00%
The Canadian journal of infectious diseases & medical microbiology = Journal canadien des maladies infectieuses et de la microbiologie medicale	2019	32	3.56	15.63%	3.13%	9.38%	3.13%	3	0.00%	2	50.00%	3	33.33%	38	76.32%
The Cochrane database of systematic reviews	2019	16	4.69	18.75%	62.50%	75.00%	25.00%	1	0.00%	0	N/A	0	N/A	93	65.59%
The EMBO journal	2019	77	3.65	28.57%	19.48%	20.78%	9.09%	135	63.70%	130	13.08%	97	23.71%	472	83.47%
The European journal of general practice	2019	15	5.00	26.67%	0.00%	20.00%	0.00%	0	N/A	0	N/A	0	N/A	27	100.00%
The European journal of health economics : HEPAC : health economics in prevention and care	2019	35	3.60	37.14%	5.71%	57.14%	14.29%	0	N/A	0	N/A	1	0.00%	37	89.19%
The European journal of neuroscience	2019	16	4.63	87.50%	12.50%	43.75%	0.00%	5	40.00%	7	0.00%	2	100.00%	29	89.66%
The European respiratory journal	2019	17	5.18	23.53%	23.53%	35.29%	29.41%	3	0.00%	7	28.57%	0	N/A	30	90.00%
The Indian journal of medical research	2019	48	4.13	22.92%	2.08%	10.42%	4.17%	10	10.00%	5	20.00%	3	66.67%	72	77.78%
The Indian journal of radiology & imaging	2019	15	5.00	33.33%	40.00%	6.67%	6.67%	1	0.00%	0	N/A	0	N/A	18	100.00%
The international journal of behavioral nutrition and physical activity	2019	66	4.76	45.45%	15.15%	62.12%	16.67%	0	N/A	3	100.00%	0	N/A	110	79.09%
The international journal of cardiovascular imaging	2019	29	5.76	20.69%	37.93%	31.03%	3.45%	0	N/A	1	0.00%	0	N/A	42	95.24%
The international journal of neuropsychopharmacology	2019	41	4.93	70.73%	29.27%	39.02%	12.20%	13	38.46%	21	23.81%	7	57.14%	74	91.89%
The international journal of occupational and environmental medicine	2019	15	3.40	66.67%	13.33%	33.33%	13.33%	0	N/A	0	N/A	0	N/A	4	75.00%
The ISME journal	2019	28	3.21	3.57%	3.57%	39.29%	0.00%	0	N/A	2	0.00%	6	33.33%	177	88.70%
The journal of advanced prosthodontics	2019	22	4.23	18.18%	4.55%	50.00%	9.09%	0	N/A	0	N/A	0	N/A	23	95.65%
The Journal of allergy and clinical immunology	2019	14	4.07	42.86%	14.29%	7.14%	0.00%	7	0.00%	7	14.29%	2	0.00%	34	94.12%
The Journal of antimicrobial chemotherapy	2019	49	4.20	28.57%	6.12%	34.69%	4.08%	1	0.00%	4	25.00%	5	40.00%	113	77.88%
The Journal of biological chemistry	2019	90	3.19	13.33%	1.11%	7.78%	5.56%	65	47.69%	36	33.33%	98	43.88%	352	88.07%
The Journal of cell biology	2019	77	3.51	18.18%	12.99%	24.68%	15.58%	149	81.88%	154	11.04%	124	29.84%	414	83.57%
The Journal of clinical endocrinology and metabolism	2019	22	5.32	59.09%	13.64%	27.27%	13.64%	4	25.00%	0	N/A	1	100.00%	27	88.89%
The Journal of clinical investigation	2019	16	4.69	50.00%	37.50%	50.00%	0.00%	13	38.46%	60	10.00%	17	23.53%	104	84.62%
The Journal of experimental medicine	2019	46	4.65	65.22%	23.91%	41.30%	6.52%	49	46.94%	181	17.13%	81	44.44%	337	90.21%
The Journal of general physiology	2019	16	3.31	31.25%	0.00%	0.00%	6.25%	3	0.00%	9	11.11%	7	28.57%	36	88.89%
The Journal of infectious diseases	2019	72	4.72	36.11%	11.11%	34.72%	8.33%	22	27.27%	8	25.00%	25	40.00%	125	88.80%
The Journal of international medical research	2019	275	5.34	28.36%	13.82%	20.36%	6.18%	44	20.45%	24	20.83%	27	40.74%	445	88.76%
The Journal of neuroscience : the official journal of the Society for Neuroscience	2019	44	5.39	84.09%	15.91%	61.36%	34.09%	91	92.31%	59	45.76%	4	0.00%	154	92.86%
The journal of nursing research : JNR	2019	18	5.28	22.22%	11.11%	16.67%	33.33%	0	N/A	0	N/A	0	N/A	22	90.91%
The Journal of nutrition	2019	37	5.70	86.49%	29.73%	81.08%	35.14%	2	50.00%	3	66.67%	0	N/A	64	89.06%
The Journal of pathology	2019	21	4.43	42.86%	28.57%	9.52%	0.00%	16	37.50%	17	11.76%	17	41.18%	57	89.47%
The journal of pathology. Clinical research	2019	15	4.73	20.00%	26.67%	13.33%	0.00%	9	22.22%	1	100.00%	2	0.00%	49	87.76%
The Journal of physiology	2019	24	5.33	66.67%	20.83%	41.67%	12.50%	36	80.56%	20	35.00%	4	75.00%	93	84.95%
The Journal of reproduction and development	2019	41	3.68	53.66%	2.44%	19.51%	0.00%	25	52.00%	26	26.92%	6	33.33%	60	86.67%
The journal of venomous animals and toxins including tropical diseases	2019	16	2.94	37.50%	0.00%	6.25%	0.00%	2	50.00%	6	16.67%	6	16.67%	28	82.14%
The Journal of veterinary medical science	2019	91	4.21	48.35%	5.49%	27.47%	4.40%	23	21.74%	32	25.00%	12	25.00%	146	83.56%
The journals of gerontology. Series A, Biological sciences and medical sciences	2019	18	4.61	55.56%	5.56%	27.78%	5.56%	0	N/A	7	0.00%	0	N/A	30	93.33%
The Korean journal of internal medicine	2019	90	5.49	22.22%	7.78%	13.33%	6.67%	15	6.67%	3	0.00%	1	0.00%	117	90.60%
The Korean journal of pain	2019	17	5.47	35.29%	29.41%	47.06%	17.65%	1	100.00%	5	20.00%	0	N/A	16	100.00%
The Korean journal of parasitology	2019	17	3.65	52.94%	5.88%	17.65%	0.00%	8	0.00%	6	33.33%	4	0.00%	42	66.67%
The Korean journal of physiology & pharmacology : official journal of the Korean Physiological Society and the Korean Society of Pharmacology	2019	26	4.08	50.00%	3.85%	23.08%	3.85%	16	31.25%	18	33.33%	9	66.67%	50	88.00%
The Korean journal of thoracic and cardiovascular surgery	2019	18	5.44	11.11%	0.00%	22.22%	0.00%	0	N/A	0	N/A	0	N/A	32	90.63%
The Lancet. Global health	2019	45	3.78	53.33%	6.67%	48.89%	24.44%	1	0.00%	0	N/A	0	N/A	39	84.62%
The Lancet. Infectious diseases	2019	16	4.44	25.00%	6.25%	43.75%	18.75%	1	0.00%	0	N/A	0	N/A	23	69.57%
The lancet. Psychiatry	2019	11	3.73	27.27%	9.09%	36.36%	0.00%	1	0.00%	0	N/A	0	N/A	18	94.44%
The Lancet. Public health	2019	15	3.67	40.00%	0.00%	33.33%	13.33%	0	N/A	1	100.00%	0	N/A	16	81.25%
The Libyan journal of medicine	2019	14	5.00	28.57%	7.14%	14.29%	7.14%	3	0.00%	1	0.00%	0	N/A	15	93.33%
The Malaysian journal of medical sciences : MJMS	2019	31	5.03	19.35%	0.00%	29.03%	25.81%	0	N/A	2	0.00%	2	50.00%	38	94.74%
The mental health clinician	2019	21	3.95	9.52%	0.00%	23.81%	9.52%	0	N/A	0	N/A	0	N/A	17	88.24%
The New phytologist	2019	39	3.10	2.56%	0.00%	35.90%	7.69%	6	50.00%	3	33.33%	0	N/A	81	90.12%
The oncologist	2019	14	3.07	28.57%	0.00%	14.29%	0.00%	0	N/A	0	N/A	0	N/A	12	58.33%
The Onderstepoort journal of veterinary research	2019	16	4.38	31.25%	6.25%	31.25%	0.00%	2	0.00%	1	100.00%	3	33.33%	25	100.00%
The Pan African medical journal	2019	143	4.51	43.36%	2.10%	27.97%	6.99%	10	10.00%	1	0.00%	1	100.00%	132	91.67%
The patient	2019	15	4.40	13.33%	0.00%	13.33%	6.67%	0	N/A	0	N/A	0	N/A	26	92.31%
The plant pathology journal	2019	26	3.19	3.85%	0.00%	57.69%	0.00%	0	N/A	0	N/A	1	100.00%	67	83.58%
The Prostate	2019	15	4.73	53.33%	13.33%	26.67%	0.00%	10	50.00%	8	25.00%	8	25.00%	40	92.50%
The South African journal of physiotherapy	2019	22	4.18	50.00%	0.00%	13.64%	13.64%	0	N/A	0	N/A	0	N/A	23	78.26%
The South African journal of psychiatry : SAJP : the journal of the Society of Psychiatrists of South Africa	2019	12	4.17	33.33%	0.00%	16.67%	0.00%	0	N/A	0	N/A	0	N/A	9	88.89%
The western journal of emergency medicine	2019	50	4.54	12.00%	14.00%	12.00%	10.00%	0	N/A	0	N/A	0	N/A	61	86.89%
The World Allergy Organization journal	2019	32	4.75	21.88%	12.50%	28.13%	12.50%	4	25.00%	5	20.00%	3	33.33%	55	90.91%
The world journal of men's health	2019	23	5.04	86.96%	4.35%	26.09%	8.70%	5	20.00%	4	50.00%	0	N/A	39	94.87%
Theoretical biology & medical modelling	2019	11	3.18	36.36%	0.00%	18.18%	9.09%	1	0.00%	1	0.00%	2	0.00%	11	100.00%
Theranostics	2019	317	4.16	62.46%	12.30%	48.90%	5.68%	226	28.76%	319	20.38%	591	36.21%	857	83.08%
Therapeutic advances in chronic disease	2019	23	4.43	39.13%	4.35%	30.43%	17.39%	4	25.00%	2	0.00%	1	100.00%	41	80.49%
Therapeutic advances in drug safety	2019	27	4.11	14.81%	7.41%	40.74%	14.81%	0	N/A	1	100.00%	0	N/A	43	74.42%
Therapeutic advances in endocrinology and metabolism	2019	18	4.61	50.00%	5.56%	27.78%	16.67%	1	0.00%	1	0.00%	0	N/A	19	94.74%
Therapeutic advances in gastroenterology	2019	37	4.97	21.62%	13.51%	16.22%	10.81%	8	25.00%	0	N/A	3	100.00%	64	87.50%
Therapeutic advances in infectious disease	2019	15	4.07	6.67%	6.67%	13.33%	13.33%	1	0.00%	1	0.00%	0	N/A	18	94.44%
Therapeutic advances in medical oncology	2019	50	4.52	36.00%	12.00%	30.00%	8.00%	19	26.32%	16	25.00%	48	43.75%	116	87.07%
Therapeutic advances in neurological disorders	2019	27	5.48	18.52%	22.22%	29.63%	11.11%	2	0.00%	0	N/A	0	N/A	52	86.54%
Therapeutic advances in ophthalmology	2019	20	4.55	10.00%	5.00%	10.00%	10.00%	0	N/A	0	N/A	0	N/A	31	100.00%
Therapeutic advances in respiratory disease	2019	19	4.42	10.53%	0.00%	31.58%	10.53%	1	100.00%	1	0.00%	2	0.00%	23	95.65%
Therapeutic advances in urology	2019	24	4.17	25.00%	8.33%	37.50%	0.00%	2	50.00%	2	50.00%	2	100.00%	34	79.41%
Therapeutics and clinical risk management	2019	69	4.75	17.39%	13.04%	21.74%	4.35%	2	0.00%	0	N/A	0	N/A	106	78.30%
TheScientificWorldJournal	2019	57	3.47	21.05%	3.51%	26.32%	10.53%	5	20.00%	2	0.00%	5	40.00%	71	87.32%
Thoracic cancer	2019	189	4.58	22.75%	8.99%	14.29%	3.17%	41	14.63%	20	15.00%	60	31.67%	297	89.23%
Thorax	2019	20	4.05	25.00%	15.00%	15.00%	15.00%	1	0.00%	2	100.00%	4	0.00%	32	93.75%
Tobacco control	2019	15	2.93	40.00%	0.00%	46.67%	13.33%	0	N/A	1	100.00%	0	N/A	19	100.00%
Tobacco use insights	2019	12	4.00	33.33%	0.00%	33.33%	8.33%	0	N/A	1	0.00%	0	N/A	7	71.43%
Tomography (Ann Arbor, Mich.)	2019	27	4.26	29.63%	3.70%	37.04%	7.41%	0	N/A	3	33.33%	0	N/A	31	96.77%
Toxicological research	2019	22	3.95	68.18%	0.00%	40.91%	0.00%	6	0.00%	13	46.15%	9	33.33%	25	92.00%
Toxicological sciences : an official journal of the Society of Toxicology	2019	17	4.29	41.18%	29.41%	52.94%	5.88%	4	50.00%	6	83.33%	9	44.44%	80	86.25%
Toxicology reports	2019	88	3.99	56.82%	5.68%	45.45%	2.27%	14	7.14%	61	22.95%	16	31.25%	101	89.11%
Toxics	2019	16	4.25	31.25%	6.25%	50.00%	12.50%	3	0.00%	6	50.00%	1	0.00%	27	88.89%
Toxins	2019	309	3.61	23.30%	1.94%	23.30%	4.53%	72	18.06%	60	36.67%	84	44.05%	743	86.00%
Transgender health	2019	21	3.81	66.67%	0.00%	28.57%	0.00%	0	N/A	0	N/A	0	N/A	14	85.71%
Translational medicine @ UniSa	2019	12	4.00	33.33%	8.33%	16.67%	16.67%	0	N/A	0	N/A	0	N/A	18	94.44%
Translational neurodegeneration	2019	18	4.44	50.00%	44.44%	27.78%	0.00%	14	14.29%	14	14.29%	6	33.33%	59	79.66%
Translational neuroscience	2019	15	4.33	73.33%	20.00%	40.00%	6.67%	4	50.00%	7	0.00%	0	N/A	21	90.48%
Translational oncology	2019	148	4.26	44.59%	5.41%	29.05%	5.41%	82	30.49%	58	29.31%	169	51.48%	370	82.97%
Translational psychiatry	2019	181	5.35	67.96%	25.41%	41.44%	24.31%	37	48.65%	78	28.21%	15	33.33%	540	87.78%
Translational vision science & technology	2019	131	5.21	21.37%	3.05%	35.11%	14.50%	22	63.64%	6	33.33%	7	71.43%	183	90.16%
Transplantation direct	2019	44	4.50	22.73%	9.09%	27.27%	9.09%	12	0.00%	7	57.14%	1	100.00%	65	84.62%
Trauma surgery & acute care open	2019	36	3.92	8.33%	2.78%	8.33%	2.78%	0	N/A	0	N/A	0	N/A	38	92.11%
Tremor and other hyperkinetic movements (New York, N.Y.)	2019	11	3.82	9.09%	0.00%	18.18%	0.00%	0	N/A	0	N/A	0	N/A	14	92.86%
Trends in hearing	2019	33	5.61	78.79%	9.09%	63.64%	18.18%	1	0.00%	2	0.00%	0	N/A	44	93.18%
Trials	2019	502	6.45	46.41%	69.32%	91.24%	68.13%	18	0.00%	11	36.36%	6	16.67%	668	86.68%
Tropical animal health and production	2019	16	3.94	37.50%	6.25%	75.00%	12.50%	0	N/A	0	N/A	0	N/A	22	81.82%
Tropical diseases, travel medicine and vaccines	2019	13	4.00	23.08%	0.00%	15.38%	7.69%	1	0.00%	0	N/A	0	N/A	15	100.00%
Tropical medicine and health	2019	39	3.82	56.41%	2.56%	23.08%	10.26%	3	0.00%	7	28.57%	2	0.00%	57	82.46%
Tropical medicine and infectious disease	2019	39	4.10	23.08%	7.69%	17.95%	7.69%	7	0.00%	0	N/A	7	28.57%	39	87.18%
Tuberculosis and respiratory diseases	2019	22	5.00	27.27%	9.09%	4.55%	0.00%	3	0.00%	3	33.33%	2	100.00%	25	92.00%
Turkish journal of biology = Turk biyoloji dergisi	2019	19	3.21	21.05%	0.00%	15.79%	0.00%	7	14.29%	4	0.00%	9	22.22%	37	91.89%
Turkish journal of emergency medicine	2019	12	6.08	16.67%	16.67%	33.33%	41.67%	0	N/A	0	N/A	0	N/A	21	90.48%
Turkish journal of haematology : official journal of Turkish Society of Haematology	2019	16	4.94	25.00%	0.00%	6.25%	0.00%	3	33.33%	0	N/A	2	50.00%	20	90.00%
Turkish journal of obstetrics and gynecology	2019	18	5.11	88.89%	16.67%	16.67%	16.67%	1	0.00%	1	0.00%	0	N/A	25	88.00%
Turkish journal of ophthalmology	2019	18	5.72	5.56%	0.00%	11.11%	5.56%	1	0.00%	1	0.00%	0	N/A	19	100.00%
Ultrasonography (Seoul, Korea)	2019	21	5.05	61.90%	9.52%	19.05%	4.76%	0	N/A	0	N/A	0	N/A	19	100.00%
Ultrasound in obstetrics & gynecology : the official journal of the International Society of Ultrasound in Obstetrics and Gynecology	2019	11	4.27	72.73%	18.18%	36.36%	9.09%	0	N/A	0	N/A	0	N/A	22	90.91%
United European gastroenterology journal	2019	11	4.82	18.18%	18.18%	27.27%	0.00%	1	0.00%	0	N/A	0	N/A	16	100.00%
Urology annals	2019	42	4.10	40.48%	2.38%	11.90%	7.14%	0	N/A	0	N/A	0	N/A	41	80.49%
Vaccine	2019	29	4.41	48.28%	10.34%	48.28%	10.34%	11	18.18%	3	33.33%	9	55.56%	35	91.43%
Vaccine: X	2019	22	4.09	36.36%	4.55%	27.27%	4.55%	7	0.00%	5	60.00%	17	29.41%	41	78.05%
Vaccines	2019	29	4.45	51.72%	3.45%	20.69%	0.00%	18	22.22%	24	20.83%	29	41.38%	63	85.71%
Vascular health and risk management	2019	16	4.50	12.50%	0.00%	6.25%	25.00%	0	N/A	0	N/A	0	N/A	22	86.36%
Veterinary medicine and science	2019	37	3.73	21.62%	2.70%	29.73%	8.11%	5	0.00%	2	50.00%	0	N/A	46	71.74%
Veterinary research	2019	58	3.53	24.14%	3.45%	41.38%	1.72%	29	24.14%	36	19.44%	41	41.46%	187	85.56%
Veterinary research forum : an international quarterly journal	2019	21	4.67	57.14%	9.52%	42.86%	4.76%	3	33.33%	5	20.00%	1	0.00%	23	95.65%
Veterinary sciences	2019	38	4.26	28.95%	2.63%	34.21%	5.26%	10	20.00%	2	0.00%	1	0.00%	71	92.96%
Veterinary world	2019	121	4.12	30.58%	0.83%	30.58%	1.65%	13	0.00%	12	33.33%	7	57.14%	126	93.65%
Virchows Archiv : an international journal of pathology	2019	16	3.69	12.50%	6.25%	6.25%	0.00%	8	50.00%	0	N/A	0	N/A	16	87.50%
Virology journal	2019	49	3.90	28.57%	4.08%	32.65%	0.00%	18	16.67%	7	14.29%	25	48.00%	130	86.15%
Virulence	2019	33	3.73	42.42%	9.09%	18.18%	0.00%	16	31.25%	33	33.33%	20	40.00%	127	91.34%
Virus evolution	2019	28	3.32	3.57%	3.57%	50.00%	0.00%	2	0.00%	18	0.00%	7	28.57%	146	95.21%
Viruses	2019	28	3.21	39.29%	7.14%	10.71%	3.57%	10	10.00%	18	16.67%	30	53.33%	107	89.72%
Wellcome open research	2019	46	3.65	39.13%	2.17%	30.43%	15.22%	5	60.00%	8	0.00%	9	44.44%	118	81.36%
Wideochirurgia i inne techniki maloinwazyjne = Videosurgery and other miniinvasive techniques	2019	39	3.90	41.03%	2.56%	7.69%	2.56%	0	N/A	0	N/A	0	N/A	26	96.15%
Wiener klinische Wochenschrift	2019	18	4.22	33.33%	0.00%	22.22%	5.56%	0	N/A	0	N/A	0	N/A	20	85.00%
World journal of clinical cases	2019	69	4.67	23.19%	7.25%	17.39%	8.70%	7	14.29%	0	N/A	1	100.00%	111	87.39%
World journal of diabetes	2019	21	5.29	47.62%	4.76%	33.33%	14.29%	2	0.00%	0	N/A	0	N/A	27	92.59%
World journal of emergency surgery : WJES	2019	33	4.52	18.18%	18.18%	18.18%	15.15%	0	N/A	0	N/A	0	N/A	62	90.32%
World journal of gastroenterology	2019	201	4.61	36.32%	16.42%	21.39%	8.96%	51	25.49%	34	8.82%	62	45.16%	425	89.65%
World journal of gastrointestinal endoscopy	2019	15	4.67	20.00%	13.33%	33.33%	6.67%	0	N/A	1	100.00%	0	N/A	29	82.76%
World journal of gastrointestinal oncology	2019	39	4.49	38.46%	5.13%	7.69%	2.56%	8	50.00%	1	0.00%	8	37.50%	59	88.14%
World journal of hepatology	2019	24	4.71	25.00%	4.17%	29.17%	8.33%	5	20.00%	2	0.00%	0	N/A	34	85.29%
World journal of nuclear medicine	2019	15	4.47	53.33%	6.67%	0.00%	6.67%	0	N/A	0	N/A	3	100.00%	13	92.31%
World journal of orthopedics	2019	15	3.93	6.67%	13.33%	26.67%	20.00%	0	N/A	0	N/A	0	N/A	23	82.61%
World journal of otorhinolaryngology - head and neck surgery	2019	16	3.88	12.50%	6.25%	6.25%	0.00%	0	N/A	1	0.00%	0	N/A	28	82.14%
World journal of plastic surgery	2019	23	4.22	60.87%	8.70%	39.13%	0.00%	0	N/A	2	0.00%	0	N/A	17	100.00%
World journal of surgical oncology	2019	111	4.28	27.03%	3.60%	14.41%	2.70%	9	22.22%	0	N/A	3	100.00%	175	92.00%
World neurosurgery: X	2019	14	4.29	35.71%	21.43%	0.00%	7.14%	0	N/A	1	100.00%	0	N/A	14	100.00%
Yearbook of medical informatics	2019	17	3.00	0.00%	0.00%	0.00%	0.00%	0	N/A	0	N/A	0	N/A	45	91.11%
Yonsei medical journal	2019	86	5.12	32.56%	9.30%	20.93%	3.49%	27	29.63%	9	44.44%	44	34.09%	149	86.58%
Zdravstveno varstvo	2019	16	4.06	43.75%	0.00%	25.00%	6.25%	0	N/A	0	N/A	0	N/A	17	94.12%
ZooKeys	2019	181	2.86	58.56%	0.55%	6.08%	1.10%	0	N/A	24	0.00%	23	0.00%	323	89.78%
Zoological letters	2019	22	3.05	36.36%	0.00%	18.18%	4.55%	6	50.00%	1	0.00%	0	N/A	69	88.41%
Zoological research	2019	20	4.05	70.00%	5.00%	25.00%	5.00%	44	97.73%	3	0.00%	2	50.00%	63	92.06%
3 Biotech	2018	13	2.62	0.00%	0.00%	23.08%	0.00%	1	0.00%	3	0.00%	1	0.00%	45	82.22%
Academic pathology	2018	11	3.82	0.00%	0.00%	9.09%	0.00%	0	N/A	0	N/A	1	100.00%	10	90.00%
ACS applied materials & interfaces	2018	27	2.44	11.11%	0.00%	29.63%	22.22%	4	0.00%	5	20.00%	10	40.00%	37	70.27%
ACS central science	2018	48	2.33	16.67%	4.17%	22.92%	14.58%	12	25.00%	11	36.36%	40	12.50%	73	45.21%
ACS chemical biology	2018	13	2.62	7.69%	0.00%	0.00%	7.69%	6	66.67%	1	0.00%	10	10.00%	27	85.19%
ACS nano	2018	28	3.32	17.86%	7.14%	21.43%	25.00%	8	12.50%	10	40.00%	14	35.71%	57	77.19%
ACS omega	2018	649	2.42	7.70%	0.62%	12.48%	16.64%	57	19.30%	124	20.16%	243	34.16%	799	75.59%
ACS synthetic biology	2018	14	2.43	0.00%	0.00%	0.00%	7.14%	5	20.00%	4	0.00%	10	20.00%	29	75.86%
Acta anaesthesiologica Scandinavica	2018	11	6.27	27.27%	36.36%	36.36%	45.45%	0	N/A	0	N/A	0	N/A	18	83.33%
Acta bio-medica : Atenei Parmensis	2018	97	3.70	23.71%	10.31%	18.56%	6.19%	2	0.00%	1	100.00%	0	N/A	90	94.44%
Acta clinica Croatica	2018	59	4.61	55.93%	6.78%	8.47%	6.78%	6	16.67%	0	N/A	0	N/A	57	92.98%
Acta crystallographica. Section D, Structural biology	2018	25	2.52	0.00%	0.00%	28.00%	4.00%	1	0.00%	1	0.00%	0	N/A	37	75.68%
Acta crystallographica. Section F, Structural biology communications	2018	11	2.64	0.00%	0.00%	0.00%	0.00%	0	N/A	1	0.00%	2	0.00%	13	100.00%
Acta diabetologica	2018	20	4.60	45.00%	5.00%	25.00%	5.00%	5	40.00%	1	0.00%	0	N/A	34	91.18%
Acta histochemica et cytochemica	2018	14	3.71	50.00%	7.14%	14.29%	0.00%	16	43.75%	7	14.29%	8	37.50%	21	80.95%
Acta informatica medica : AIM : journal of the Society for Medical Informatics of Bosnia & Herzegovina : casopis Drustva za medicinsku informatiku BiH	2018	37	3.38	18.92%	0.00%	13.51%	8.11%	3	0.00%	1	100.00%	0	N/A	50	90.00%
Acta medica Lituanica	2018	11	3.91	9.09%	0.00%	9.09%	0.00%	2	50.00%	0	N/A	1	0.00%	11	81.82%
Acta naturae	2018	33	3.24	33.33%	0.00%	6.06%	3.03%	13	30.77%	11	45.45%	15	80.00%	58	86.21%
Acta neurochirurgica	2018	28	4.21	28.57%	14.29%	0.00%	7.14%	2	0.00%	0	N/A	0	N/A	47	91.49%
Acta neuropathologica	2018	39	4.64	58.97%	38.46%	30.77%	17.95%	29	37.93%	39	28.21%	17	23.53%	181	86.74%
Acta neuropathologica communications	2018	132	4.21	43.18%	15.91%	21.21%	7.58%	119	29.41%	143	12.59%	51	37.25%	530	85.66%
Acta obstetricia et gynecologica Scandinavica	2018	12	5.25	83.33%	16.67%	41.67%	16.67%	1	0.00%	0	N/A	0	N/A	19	94.74%
Acta ophthalmologica	2018	23	4.57	34.78%	8.70%	47.83%	17.39%	1	0.00%	1	0.00%	0	N/A	26	100.00%
Acta orthopaedica	2018	91	4.69	35.16%	17.58%	32.97%	16.48%	2	50.00%	6	33.33%	0	N/A	103	88.35%
Acta orthopaedica et traumatologica turcica	2018	75	4.59	52.00%	9.33%	17.33%	16.00%	0	N/A	4	0.00%	1	0.00%	81	93.83%
Acta ortopedica brasileira	2018	66	4.45	25.76%	4.55%	13.64%	1.52%	1	0.00%	4	50.00%	0	N/A	51	90.20%
Acta otorhinolaryngologica Italica : organo ufficiale della Societa italiana di otorinolaringologia e chirurgia cervico-facciale	2018	25	4.24	28.00%	4.00%	16.00%	0.00%	0	N/A	0	N/A	0	N/A	33	90.91%
Acta paediatrica (Oslo, Norway : 1992)	2018	24	4.58	41.67%	8.33%	16.67%	4.17%	1	0.00%	0	N/A	0	N/A	24	95.83%
Acta pharmaceutica Sinica. B	2018	57	3.26	33.33%	3.51%	35.09%	3.51%	17	23.53%	29	24.14%	58	39.66%	128	85.94%
Acta psychiatrica Scandinavica	2018	11	5.00	27.27%	9.09%	27.27%	9.09%	0	N/A	0	N/A	0	N/A	14	100.00%
Acta radiologica open	2018	22	4.95	50.00%	31.82%	18.18%	13.64%	1	0.00%	0	N/A	4	0.00%	23	91.30%
Acta stomatologica Croatica	2018	31	4.77	38.71%	6.45%	32.26%	9.68%	0	N/A	0	N/A	0	N/A	29	89.66%
Acta veterinaria Scandinavica	2018	50	3.72	40.00%	24.00%	38.00%	4.00%	4	25.00%	4	25.00%	2	50.00%	69	85.51%
Acute medicine & surgery	2018	25	4.20	24.00%	0.00%	12.00%	4.00%	0	N/A	2	100.00%	0	N/A	15	93.33%
Addiction (Abingdon, England)	2018	37	3.68	56.76%	5.41%	54.05%	18.92%	0	N/A	0	N/A	0	N/A	50	74.00%
Addiction & health	2018	27	5.07	59.26%	11.11%	44.44%	18.52%	1	0.00%	3	0.00%	0	N/A	28	100.00%
Addiction science & clinical practice	2018	19	4.21	47.37%	10.53%	47.37%	10.53%	0	N/A	0	N/A	0	N/A	20	90.00%
Addictive behaviors reports	2018	46	3.96	71.74%	6.52%	36.96%	2.17%	0	N/A	1	0.00%	0	N/A	30	93.33%
Adolescent health, medicine and therapeutics	2018	14	4.07	28.57%	7.14%	28.57%	7.14%	0	N/A	0	N/A	0	N/A	29	72.41%
Advanced biomedical research	2018	126	5.16	39.68%	11.11%	46.83%	15.08%	6	0.00%	22	4.55%	11	63.64%	161	91.93%
Advanced journal of emergency medicine	2018	20	5.05	40.00%	20.00%	25.00%	10.00%	0	N/A	0	N/A	0	N/A	15	86.67%
Advanced pharmaceutical bulletin	2018	63	3.24	41.27%	12.70%	30.16%	7.94%	11	9.09%	18	16.67%	30	40.00%	99	76.77%
Advanced science (Weinheim, Baden-Wurttemberg, Germany)	2018	145	3.01	25.52%	2.07%	19.31%	23.45%	40	15.00%	51	27.45%	79	30.38%	194	67.01%
Advances in health sciences education : theory and practice	2018	13	3.46	61.54%	7.69%	23.08%	0.00%	0	N/A	0	N/A	0	N/A	4	75.00%
Advances in medical education and practice	2018	69	4.80	18.84%	1.45%	14.49%	2.90%	0	N/A	0	N/A	0	N/A	68	94.12%
Advances in medicine	2018	11	3.91	27.27%	0.00%	27.27%	0.00%	1	0.00%	1	0.00%	0	N/A	11	100.00%
Advances in orthopedics	2018	22	4.27	31.82%	18.18%	22.73%	4.55%	0	N/A	0	N/A	0	N/A	22	86.36%
Advances in pharmacological sciences	2018	15	4.53	53.33%	6.67%	46.67%	13.33%	2	50.00%	6	50.00%	7	71.43%	32	90.63%
Advances in radiation oncology	2018	62	4.53	24.19%	4.84%	14.52%	1.61%	1	0.00%	0	N/A	0	N/A	57	98.25%
Advances in simulation (London, England)	2018	15	4.00	13.33%	6.67%	20.00%	0.00%	0	N/A	0	N/A	0	N/A	11	90.91%
Advances in therapy	2018	70	4.56	35.71%	10.00%	37.14%	21.43%	7	0.00%	0	N/A	3	0.00%	75	81.33%
Advances in urology	2018	14	3.64	28.57%	7.14%	21.43%	14.29%	0	N/A	0	N/A	0	N/A	12	91.67%
Aesthetic plastic surgery	2018	12	4.50	50.00%	16.67%	41.67%	25.00%	0	N/A	0	N/A	0	N/A	13	84.62%
African health sciences	2018	131	4.69	41.22%	5.34%	16.79%	6.87%	10	20.00%	5	0.00%	1	0.00%	151	92.72%
African journal of disability	2018	19	3.58	47.37%	15.79%	15.79%	10.53%	0	N/A	0	N/A	0	N/A	28	85.71%
African journal of emergency medicine : Revue africaine de la medecine d'urgence	2018	26	4.50	7.69%	11.54%	15.38%	7.69%	0	N/A	0	N/A	0	N/A	16	87.50%
African journal of infectious diseases	2018	35	3.60	28.57%	0.00%	11.43%	2.86%	4	25.00%	3	0.00%	4	25.00%	27	81.48%
African journal of laboratory medicine	2018	20	4.80	20.00%	10.00%	35.00%	0.00%	1	0.00%	1	0.00%	0	N/A	32	81.25%
African journal of paediatric surgery : AJPS	2018	15	3.87	20.00%	0.00%	20.00%	0.00%	0	N/A	1	0.00%	0	N/A	19	100.00%
African journal of primary health care & family medicine	2018	68	4.12	48.53%	0.00%	25.00%	5.88%	0	N/A	0	N/A	0	N/A	57	91.23%
Age and ageing	2018	22	4.00	31.82%	9.09%	31.82%	13.64%	0	N/A	0	N/A	0	N/A	24	83.33%
Aging	2018	243	4.22	55.14%	7.41%	30.86%	3.29%	148	38.51%	156	22.44%	141	33.33%	740	88.24%
Aging and disease	2018	82	5.11	73.17%	25.61%	40.24%	3.66%	30	16.67%	45	20.00%	8	62.50%	167	88.02%
Aging cell	2018	126	4.11	55.56%	15.87%	28.57%	5.56%	98	44.90%	150	15.33%	36	33.33%	383	85.64%
Aging clinical and experimental research	2018	15	4.87	60.00%	0.00%	33.33%	13.33%	0	N/A	0	N/A	0	N/A	21	100.00%
Agriculture, ecosystems & environment	2018	11	2.45	9.09%	0.00%	63.64%	0.00%	0	N/A	0	N/A	0	N/A	11	81.82%
AIDS (London, England)	2018	37	4.78	43.24%	2.70%	37.84%	10.81%	2	0.00%	0	N/A	0	N/A	62	90.32%
AIDS and behavior	2018	32	4.03	68.75%	6.25%	40.63%	12.50%	4	0.00%	0	N/A	0	N/A	35	94.29%
AIDS research and therapy	2018	21	4.10	47.62%	0.00%	23.81%	4.76%	1	0.00%	1	0.00%	1	0.00%	22	100.00%
AIDS research and treatment	2018	13	4.85	46.15%	7.69%	30.77%	15.38%	0	N/A	1	0.00%	0	N/A	15	86.67%
AIMS microbiology	2018	21	3.10	14.29%	0.00%	19.05%	0.00%	0	N/A	4	0.00%	2	0.00%	60	93.33%
AIMS public health	2018	30	4.70	56.67%	3.33%	36.67%	20.00%	0	N/A	0	N/A	0	N/A	35	91.43%
Air quality, atmosphere, & health	2018	11	3.09	9.09%	0.00%	27.27%	0.00%	0	N/A	0	N/A	0	N/A	12	75.00%
AJP reports	2018	33	4.06	69.70%	6.06%	12.12%	9.09%	0	N/A	0	N/A	0	N/A	19	94.74%
Algorithms for molecular biology : AMB	2018	12	2.92	0.00%	0.00%	41.67%	25.00%	0	N/A	1	0.00%	0	N/A	20	80.00%
Alimentary pharmacology & therapeutics	2018	18	5.17	33.33%	22.22%	22.22%	22.22%	3	0.00%	0	N/A	0	N/A	29	100.00%
Allergy	2018	31	4.84	19.35%	16.13%	32.26%	16.13%	10	10.00%	3	66.67%	2	100.00%	48	89.58%
Allergy & rhinology (Providence, R.I.)	2018	16	5.56	37.50%	25.00%	37.50%	25.00%	4	0.00%	1	100.00%	0	N/A	14	100.00%
Allergy, asthma & immunology research	2018	49	5.41	20.41%	6.12%	26.53%	6.12%	13	15.38%	7	42.86%	2	50.00%	100	90.00%
Allergy, asthma, and clinical immunology : official journal of the Canadian Society of Allergy and Clinical Immunology	2018	47	4.96	34.04%	12.77%	19.15%	17.02%	8	37.50%	9	44.44%	0	N/A	65	87.69%
Alzheimer's & dementia : the journal of the Alzheimer's Association	2018	15	4.73	26.67%	13.33%	40.00%	6.67%	4	25.00%	3	0.00%	1	0.00%	51	80.39%
Alzheimer's & dementia (Amsterdam, Netherlands)	2018	80	4.55	31.25%	20.00%	35.00%	6.25%	4	0.00%	18	11.11%	1	100.00%	140	78.57%
Alzheimer's & dementia (New York, N. Y.)	2018	56	5.16	51.79%	33.93%	50.00%	30.36%	8	50.00%	10	0.00%	1	0.00%	90	83.33%
Alzheimer's research & therapy	2018	108	4.65	50.00%	28.70%	32.41%	9.26%	28	25.00%	27	11.11%	8	62.50%	266	79.32%
AMB Express	2018	135	3.23	10.37%	0.00%	20.74%	5.19%	17	29.41%	16	12.50%	13	7.69%	391	91.82%
Ambio	2018	17	2.71	11.76%	0.00%	23.53%	5.88%	0	N/A	0	N/A	0	N/A	20	70.00%
American journal of epidemiology	2018	34	4.62	52.94%	8.82%	44.12%	14.71%	1	100.00%	0	N/A	0	N/A	45	86.67%
American journal of hematology	2018	15	4.80	26.67%	0.00%	40.00%	26.67%	1	0.00%	0	N/A	0	N/A	9	88.89%
American journal of human genetics	2018	17	4.47	41.18%	0.00%	17.65%	0.00%	7	14.29%	5	0.00%	7	71.43%	124	77.42%
American journal of medical genetics. Part A	2018	13	3.62	61.54%	0.00%	0.00%	7.69%	0	N/A	3	0.00%	0	N/A	7	85.71%
American journal of men's health	2018	137	4.08	87.59%	2.92%	21.17%	4.38%	1	0.00%	3	0.00%	0	N/A	117	88.89%
American journal of ophthalmology case reports	2018	13	3.77	30.77%	7.69%	7.69%	0.00%	1	0.00%	0	N/A	0	N/A	6	100.00%
American journal of transplantation : official journal of the American Society of Transplantation and the American Society of Transplant Surgeons	2018	22	4.82	27.27%	36.36%	18.18%	9.09%	10	0.00%	6	33.33%	1	0.00%	42	85.71%
AMIA Joint Summits on Translational Science proceedings. AMIA Joint Summits on Translational Science	2018	46	3.04	13.04%	2.17%	39.13%	4.35%	0	N/A	3	33.33%	0	N/A	91	86.81%
Amino acids	2018	13	3.31	23.08%	0.00%	23.08%	0.00%	7	28.57%	3	0.00%	9	55.56%	22	81.82%
Anais brasileiros de dermatologia	2018	56	4.68	41.07%	5.36%	5.36%	3.57%	6	16.67%	0	N/A	1	0.00%	56	91.07%
Analytical and bioanalytical chemistry	2018	42	3.00	19.05%	0.00%	14.29%	14.29%	7	14.29%	5	20.00%	2	50.00%	57	77.19%
Analytical cellular pathology (Amsterdam)	2018	39	3.79	30.77%	12.82%	28.21%	5.13%	22	22.73%	6	33.33%	24	29.17%	48	77.08%
Analytical chemistry	2018	36	3.39	16.67%	2.78%	8.33%	11.11%	6	33.33%	6	33.33%	5	80.00%	71	87.32%
Anatolian journal of cardiology	2018	81	5.30	53.09%	23.46%	18.52%	17.28%	17	23.53%	11	18.18%	1	0.00%	127	92.13%
Anatomy & cell biology	2018	32	4.53	53.13%	6.25%	28.13%	3.13%	8	25.00%	7	42.86%	2	50.00%	43	90.70%
Anemia	2018	13	5.38	69.23%	0.00%	23.08%	15.38%	0	N/A	0	N/A	0	N/A	12	91.67%
Anesthesia and analgesia	2018	14	5.79	21.43%	21.43%	57.14%	57.14%	1	100.00%	1	0.00%	0	N/A	17	82.35%
Anesthesia, essays and researches	2018	161	6.63	24.84%	36.65%	78.26%	52.80%	0	N/A	0	N/A	0	N/A	184	89.67%
Anesthesiology and pain medicine	2018	43	5.93	27.91%	34.88%	62.79%	13.95%	0	N/A	0	N/A	0	N/A	39	97.44%
Anesthesiology research and practice	2018	22	5.73	9.09%	27.27%	36.36%	22.73%	0	N/A	2	100.00%	0	N/A	27	88.89%
Angiogenesis	2018	15	3.80	26.67%	0.00%	33.33%	0.00%	14	35.71%	17	23.53%	27	29.63%	48	70.83%
Animal cells and systems	2018	41	3.27	39.02%	2.44%	26.83%	0.00%	23	30.43%	23	8.70%	34	26.47%	71	85.92%
Animal cognition	2018	12	4.00	91.67%	16.67%	58.33%	0.00%	0	N/A	1	0.00%	0	N/A	9	88.89%
Animal models and experimental medicine	2018	24	4.29	66.67%	8.33%	29.17%	0.00%	6	16.67%	15	33.33%	1	0.00%	34	85.29%
Animal nutrition (Zhongguo xu mu shou yi xue hui)	2018	44	4.36	52.27%	4.55%	77.27%	2.27%	5	0.00%	7	28.57%	2	50.00%	50	80.00%
Animals : an open access journal from MDPI	2018	191	4.38	47.64%	7.33%	41.88%	4.71%	4	0.00%	13	61.54%	3	66.67%	246	87.40%
Annals of African medicine	2018	31	4.29	25.81%	0.00%	3.23%	0.00%	0	N/A	0	N/A	0	N/A	31	93.55%
Annals of biomedical engineering	2018	16	3.63	31.25%	0.00%	31.25%	6.25%	1	0.00%	0	N/A	2	0.00%	20	95.00%
Annals of botany	2018	16	3.31	12.50%	0.00%	31.25%	0.00%	5	0.00%	0	N/A	0	N/A	63	85.71%
Annals of cardiac anaesthesia	2018	36	6.17	16.67%	16.67%	41.67%	36.11%	0	N/A	0	N/A	0	N/A	40	95.00%
Annals of clinical and translational neurology	2018	142	4.96	30.99%	23.24%	27.46%	9.15%	31	12.90%	28	25.00%	10	30.00%	278	85.61%
Annals of clinical microbiology and antimicrobials	2018	32	3.91	28.13%	3.13%	12.50%	9.38%	1	0.00%	3	0.00%	7	14.29%	52	90.38%
Annals of coloproctology	2018	33	5.24	9.09%	0.00%	6.06%	0.00%	2	50.00%	0	N/A	0	N/A	32	93.75%
Annals of dermatology	2018	36	4.42	25.00%	5.56%	16.67%	0.00%	6	0.00%	3	33.33%	1	0.00%	47	87.23%
Annals of gastroenterological surgery	2018	23	4.26	8.70%	4.35%	21.74%	4.35%	9	0.00%	2	50.00%	4	50.00%	26	88.46%
Annals of gastroenterology	2018	61	4.41	14.75%	9.84%	16.39%	4.92%	4	0.00%	0	N/A	0	N/A	80	88.75%
Annals of general psychiatry	2018	42	5.00	45.24%	14.29%	21.43%	14.29%	1	0.00%	0	N/A	1	100.00%	50	94.00%
Annals of hematology	2018	29	4.10	17.24%	0.00%	20.69%	3.45%	4	25.00%	0	N/A	3	33.33%	39	87.18%
Annals of hepato-biliary-pancreatic surgery	2018	34	4.44	2.94%	8.82%	5.88%	0.00%	1	0.00%	0	N/A	2	100.00%	48	91.67%
Annals of Ibadan postgraduate medicine	2018	17	4.71	35.29%	5.88%	29.41%	5.88%	0	N/A	0	N/A	0	N/A	16	87.50%
Annals of Indian Academy of Neurology	2018	31	4.65	12.90%	9.68%	16.13%	3.23%	4	25.00%	1	0.00%	0	N/A	31	96.77%
Annals of intensive care	2018	102	5.01	16.67%	16.67%	27.45%	15.69%	3	0.00%	5	20.00%	0	N/A	147	89.12%
Annals of laboratory medicine	2018	55	5.07	30.91%	0.00%	9.09%	1.82%	10	0.00%	2	50.00%	8	0.00%	98	88.78%
Annals of maxillofacial surgery	2018	25	3.20	40.00%	4.00%	24.00%	0.00%	0	N/A	0	N/A	0	N/A	14	85.71%
Annals of medicine and surgery (2012)	2018	81	4.44	33.33%	2.47%	13.58%	9.88%	1	0.00%	2	50.00%	0	N/A	102	84.31%
Annals of neurology	2018	34	5.50	38.24%	26.47%	32.35%	17.65%	9	22.22%	14	14.29%	2	50.00%	111	84.68%
Annals of occupational and environmental medicine	2018	50	4.16	60.00%	0.00%	12.00%	8.00%	0	N/A	0	N/A	0	N/A	55	90.91%
Annals of oncology : official journal of the European Society for Medical Oncology	2018	50	4.48	16.00%	14.00%	54.00%	28.00%	4	50.00%	0	N/A	9	55.56%	54	88.89%
Annals of pediatric cardiology	2018	19	4.89	5.26%	15.79%	10.53%	5.26%	0	N/A	0	N/A	0	N/A	24	87.50%
Annals of pediatric endocrinology & metabolism	2018	17	5.71	23.53%	0.00%	0.00%	0.00%	4	25.00%	0	N/A	0	N/A	18	100.00%
Annals of rehabilitation medicine	2018	88	5.47	22.73%	13.64%	27.27%	11.36%	1	0.00%	1	0.00%	1	0.00%	110	96.36%
Annals of Saudi medicine	2018	50	5.08	26.00%	6.00%	8.00%	4.00%	3	33.33%	0	N/A	0	N/A	60	91.67%
Annals of surgical oncology	2018	36	4.83	30.56%	0.00%	8.33%	11.11%	2	0.00%	1	0.00%	0	N/A	50	94.00%
Annals of surgical treatment and research	2018	84	4.89	27.38%	10.71%	11.90%	2.38%	6	16.67%	6	0.00%	6	0.00%	87	91.95%
Annals of the rheumatic diseases	2018	59	4.08	18.64%	32.20%	28.81%	23.73%	18	0.00%	8	12.50%	10	40.00%	57	91.23%
Annals of thoracic and cardiovascular surgery : official journal of the Association of Thoracic and Cardiovascular Surgeons of Asia	2018	14	4.79	28.57%	0.00%	14.29%	7.14%	0	N/A	0	N/A	0	N/A	10	100.00%
Annals of thoracic medicine	2018	26	4.58	26.92%	7.69%	15.38%	3.85%	0	N/A	0	N/A	0	N/A	34	94.12%
Annals of transplantation	2018	85	4.92	21.18%	3.53%	16.47%	5.88%	17	11.76%	8	50.00%	4	75.00%	117	88.03%
Annals of vascular diseases	2018	21	4.62	42.86%	0.00%	9.52%	9.52%	1	0.00%	3	0.00%	0	N/A	26	96.15%
Annals of work exposures and health	2018	11	3.18	45.45%	0.00%	45.45%	9.09%	2	0.00%	0	N/A	0	N/A	10	90.00%
Antibiotics (Basel, Switzerland)	2018	59	3.24	13.56%	1.69%	10.17%	3.39%	1	0.00%	4	0.00%	3	0.00%	134	86.57%
Antimicrobial agents and chemotherapy	2018	116	3.94	40.52%	8.62%	32.76%	11.21%	16	18.75%	52	23.08%	64	46.88%	260	83.85%
Antimicrobial resistance and infection control	2018	121	3.98	13.22%	1.65%	23.14%	5.79%	1	0.00%	15	13.33%	1	0.00%	217	82.49%
Antioxidants (Basel, Switzerland)	2018	102	3.64	34.31%	8.82%	23.53%	15.69%	27	18.52%	27	22.22%	46	34.78%	179	85.47%
Antioxidants & redox signaling	2018	11	3.36	36.36%	27.27%	18.18%	9.09%	6	33.33%	7	28.57%	9	55.56%	29	86.21%
Antonie van Leeuwenhoek	2018	18	3.33	11.11%	11.11%	11.11%	5.56%	1	0.00%	3	0.00%	2	50.00%	63	90.48%
AoB PLANTS	2018	66	3.30	9.09%	1.52%	62.12%	7.58%	1	0.00%	0	N/A	1	0.00%	129	89.15%
APL bioengineering	2018	36	3.47	25.00%	2.78%	8.33%	5.56%	14	35.71%	17	29.41%	35	31.43%	92	85.87%
Applications in plant sciences	2018	80	3.06	3.75%	0.00%	21.25%	2.50%	1	0.00%	18	5.56%	0	N/A	358	89.11%
Applied and environmental microbiology	2018	78	3.46	7.69%	0.00%	17.95%	8.97%	3	0.00%	3	0.00%	7	42.86%	409	90.46%
Applied bionics and biomechanics	2018	56	3.32	46.43%	3.57%	23.21%	12.50%	0	N/A	2	0.00%	0	N/A	52	92.31%
Applied health economics and health policy	2018	14	3.71	28.57%	0.00%	28.57%	7.14%	0	N/A	0	N/A	1	0.00%	29	89.66%
Applied microbiology and biotechnology	2018	34	2.56	0.00%	0.00%	5.88%	0.00%	3	0.00%	60	0.00%	4	100.00%	90	85.56%
Applied network science	2018	16	1.94	6.25%	0.00%	81.25%	6.25%	0	N/A	0	N/A	0	N/A	9	88.89%
Arab journal of urology	2018	45	3.93	35.56%	4.44%	2.22%	2.22%	0	N/A	0	N/A	0	N/A	92	92.39%
Archives of craniofacial surgery	2018	19	3.37	42.11%	0.00%	15.79%	0.00%	1	0.00%	0	N/A	0	N/A	16	93.75%
Archives of disease in childhood	2018	28	3.64	46.43%	14.29%	21.43%	14.29%	0	N/A	0	N/A	0	N/A	24	83.33%
Archives of gynecology and obstetrics	2018	31	4.94	83.87%	3.23%	19.35%	12.90%	3	66.67%	0	N/A	4	75.00%	46	95.65%
Archives of medical science : AMS	2018	144	4.55	52.08%	15.28%	22.92%	4.17%	33	6.06%	15	26.67%	23	43.48%	192	84.38%
Archives of medical sciences. Atherosclerotic diseases	2018	21	5.19	38.10%	4.76%	19.05%	4.76%	0	N/A	0	N/A	0	N/A	21	90.48%
Archives of orthopaedic and trauma surgery	2018	19	4.47	36.84%	21.05%	31.58%	5.26%	0	N/A	0	N/A	0	N/A	29	79.31%
Archives of osteoporosis	2018	25	4.16	68.00%	0.00%	12.00%	0.00%	0	N/A	0	N/A	0	N/A	30	96.67%
Archives of plastic surgery	2018	53	4.06	26.42%	5.66%	5.66%	1.89%	2	0.00%	4	75.00%	0	N/A	39	92.31%
Archives of public health = Archives belges de sante publique	2018	62	3.95	62.90%	4.84%	32.26%	16.13%	0	N/A	0	N/A	0	N/A	66	89.39%
Archives of sexual behavior	2018	17	3.53	88.24%	11.76%	35.29%	11.76%	0	N/A	1	100.00%	0	N/A	6	83.33%
Archives of toxicology	2018	51	3.27	41.18%	5.88%	25.49%	5.88%	20	30.00%	28	17.86%	47	36.17%	160	73.75%
Archives of virology	2018	12	3.50	16.67%	0.00%	16.67%	0.00%	5	0.00%	1	0.00%	12	50.00%	23	86.96%
Archivum immunologiae et therapiae experimentalis	2018	11	4.36	72.73%	27.27%	0.00%	0.00%	7	42.86%	5	20.00%	1	0.00%	20	90.00%
Arquivos brasileiros de cardiologia	2018	108	5.02	43.52%	15.74%	23.15%	14.81%	5	60.00%	10	10.00%	3	66.67%	177	90.96%
Arquivos brasileiros de cirurgia digestiva : ABCD = Brazilian archives of digestive surgery	2018	52	4.21	28.85%	0.00%	19.23%	1.92%	3	0.00%	7	14.29%	0	N/A	48	93.75%
Arteriosclerosis, thrombosis, and vascular biology	2018	31	4.39	64.52%	25.81%	32.26%	3.23%	23	30.43%	47	23.40%	17	35.29%	89	82.02%
Arthritis & rheumatology (Hoboken, N.J.)	2018	34	5.15	17.65%	38.24%	61.76%	29.41%	20	5.00%	10	10.00%	6	33.33%	61	86.89%
Arthritis care & research	2018	22	4.32	13.64%	9.09%	45.45%	9.09%	1	0.00%	0	N/A	0	N/A	17	94.12%
Arthritis research & therapy	2018	257	4.75	42.02%	23.35%	29.57%	11.67%	125	10.40%	82	17.07%	31	48.39%	524	90.46%
Arthroplasty today	2018	43	4.05	27.91%	4.65%	9.30%	11.63%	0	N/A	0	N/A	0	N/A	31	87.10%
ARYA atherosclerosis	2018	34	5.15	35.29%	17.65%	26.47%	2.94%	1	0.00%	2	0.00%	2	50.00%	43	95.35%
Asia Oceania journal of nuclear medicine & biology	2018	14	4.21	50.00%	14.29%	7.14%	0.00%	0	N/A	1	100.00%	0	N/A	14	85.71%
Asia Pacific allergy	2018	23	4.35	8.70%	8.70%	21.74%	0.00%	2	0.00%	1	100.00%	0	N/A	25	92.00%
Asia Pacific family medicine	2018	11	4.36	27.27%	0.00%	9.09%	9.09%	0	N/A	0	N/A	0	N/A	8	100.00%
Asia-Pacific journal of oncology nursing	2018	39	4.67	43.59%	2.56%	12.82%	12.82%	0	N/A	1	0.00%	0	N/A	44	90.91%
Asian journal of andrology	2018	86	5.02	61.63%	6.98%	23.26%	4.65%	22	13.64%	27	48.15%	19	57.89%	161	88.20%
Asian journal of neurosurgery	2018	92	4.07	30.43%	6.52%	17.39%	3.26%	4	25.00%	7	28.57%	0	N/A	55	98.18%
Asian journal of transfusion science	2018	21	4.33	14.29%	4.76%	19.05%	14.29%	7	0.00%	0	N/A	1	100.00%	17	82.35%
Asian journal of urology	2018	12	3.42	50.00%	8.33%	33.33%	8.33%	0	N/A	0	N/A	0	N/A	10	100.00%
Asian Pacific journal of cancer prevention : APJCP	2018	477	4.31	37.74%	5.45%	18.66%	4.40%	80	30.00%	17	29.41%	88	35.23%	622	87.14%
Asian spine journal	2018	123	4.86	38.21%	11.38%	12.20%	5.69%	1	0.00%	4	25.00%	1	100.00%	118	94.92%
Asian-Australasian journal of animal sciences	2018	209	4.22	39.23%	0.00%	55.50%	2.39%	19	10.53%	22	27.27%	12	50.00%	362	88.95%
ASN neuro	2018	12	5.33	83.33%	41.67%	58.33%	16.67%	28	75.00%	24	29.17%	4	50.00%	42	80.95%
Astrobiology	2018	12	2.50	0.00%	0.00%	8.33%	33.33%	3	33.33%	2	0.00%	0	N/A	15	86.67%
Attention, perception & psychophysics	2018	17	4.94	76.47%	5.88%	88.24%	11.76%	0	N/A	1	0.00%	0	N/A	14	100.00%
Autism research : official journal of the International Society for Autism Research	2018	13	4.92	61.54%	15.38%	53.85%	15.38%	1	0.00%	1	0.00%	3	33.33%	19	94.74%
Autophagy	2018	22	3.45	40.91%	9.09%	27.27%	0.00%	22	72.73%	48	14.58%	31	38.71%	68	77.94%
Avicenna journal of medical biotechnology	2018	41	3.88	58.54%	0.00%	17.07%	4.88%	12	33.33%	7	28.57%	14	50.00%	64	82.81%
Avicenna journal of medicine	2018	14	3.93	28.57%	14.29%	7.14%	0.00%	1	0.00%	0	N/A	0	N/A	19	94.74%
Avicenna journal of phytomedicine	2018	51	4.84	78.43%	23.53%	70.59%	15.69%	7	28.57%	21	19.05%	8	37.50%	56	89.29%
Ayu	2018	32	3.19	50.00%	3.13%	31.25%	6.25%	0	N/A	4	50.00%	3	0.00%	15	80.00%
Balkan journal of medical genetics : BJMG	2018	14	4.43	50.00%	0.00%	21.43%	0.00%	1	0.00%	0	N/A	0	N/A	35	85.71%
Balkan medical journal	2018	38	5.18	47.37%	13.16%	26.32%	28.95%	6	0.00%	7	14.29%	1	100.00%	48	85.42%
Basic and clinical neuroscience	2018	44	4.16	77.27%	9.09%	36.36%	4.55%	1	100.00%	16	18.75%	0	N/A	51	88.24%
BDJ open	2018	14	5.36	35.71%	7.14%	28.57%	21.43%	0	N/A	0	N/A	0	N/A	13	84.62%
Behavior genetics	2018	11	3.55	63.64%	0.00%	9.09%	18.18%	0	N/A	0	N/A	0	N/A	27	70.37%
Behavior research methods	2018	17	3.76	58.82%	5.88%	76.47%	11.76%	0	N/A	0	N/A	0	N/A	13	92.31%
Behavioral and brain functions : BBF	2018	17	5.00	82.35%	11.76%	58.82%	11.76%	5	20.00%	7	28.57%	0	N/A	45	88.89%
Behavioral ecology and sociobiology	2018	13	3.92	69.23%	69.23%	30.77%	15.38%	0	N/A	1	100.00%	1	100.00%	13	92.31%
Behavioral sciences (Basel, Switzerland)	2018	85	4.34	69.41%	5.88%	24.71%	7.06%	3	33.33%	13	7.69%	0	N/A	80	88.75%
Behavioural neurology	2018	57	5.21	47.37%	21.05%	52.63%	3.51%	11	18.18%	17	11.76%	0	N/A	96	93.75%
Beilstein journal of nanotechnology	2018	81	2.21	1.23%	1.23%	11.11%	25.93%	2	0.00%	3	33.33%	27	25.93%	77	72.73%
Beilstein journal of organic chemistry	2018	27	2.22	0.00%	0.00%	7.41%	0.00%	1	0.00%	6	0.00%	16	31.25%	30	80.00%
Bio-protocol	2018	11	2.91	9.09%	0.00%	9.09%	0.00%	2	0.00%	2	0.00%	5	60.00%	27	81.48%
Bioactive materials	2018	22	3.00	22.73%	0.00%	13.64%	13.64%	2	0.00%	3	0.00%	11	27.27%	24	70.83%
Biochemia medica	2018	45	4.31	37.78%	4.44%	8.89%	8.89%	6	16.67%	2	0.00%	0	N/A	54	92.59%
Biochemical and biophysical research communications	2018	16	2.69	0.00%	0.00%	0.00%	0.00%	10	30.00%	5	20.00%	10	60.00%	22	100.00%
Biochemistry	2018	17	2.53	0.00%	0.00%	0.00%	11.76%	1	0.00%	2	0.00%	8	25.00%	36	88.89%
Biochemistry and biophysics reports	2018	74	3.00	21.62%	0.00%	10.81%	2.70%	43	13.95%	25	16.00%	69	43.48%	136	83.82%
BioData mining	2018	18	2.89	5.56%	5.56%	55.56%	16.67%	0	N/A	1	0.00%	0	N/A	37	83.78%
Biodiversity data journal	2018	38	2.61	39.47%	0.00%	23.68%	0.00%	0	N/A	1	100.00%	0	N/A	37	86.49%
Bioengineering (Basel, Switzerland)	2018	67	3.28	16.42%	0.00%	16.42%	7.46%	14	42.86%	6	0.00%	18	33.33%	106	82.08%
Bioengineering & translational medicine	2018	14	3.64	28.57%	0.00%	14.29%	14.29%	3	0.00%	6	66.67%	11	54.55%	17	64.71%
BioImpacts : BI	2018	20	3.30	20.00%	5.00%	10.00%	0.00%	4	25.00%	5	40.00%	8	12.50%	45	93.33%
Bioinformatics (Oxford, England)	2018	207	3.06	3.38%	0.48%	47.83%	7.73%	2	0.00%	4	0.00%	37	21.62%	526	87.83%
Bioinformation	2018	57	3.02	3.51%	0.00%	10.53%	0.00%	1	0.00%	3	0.00%	4	0.00%	218	87.61%
Bioinorganic chemistry and applications	2018	22	2.41	13.64%	0.00%	4.55%	0.00%	3	0.00%	7	0.00%	14	42.86%	28	67.86%
Biological procedures online	2018	18	3.11	22.22%	0.00%	16.67%	5.56%	8	0.00%	2	0.00%	14	42.86%	34	79.41%
Biological psychiatry	2018	11	3.55	36.36%	0.00%	9.09%	9.09%	0	N/A	3	0.00%	0	N/A	10	90.00%
Biological research	2018	47	3.70	42.55%	6.38%	27.66%	2.13%	29	20.69%	16	18.75%	46	21.74%	149	91.28%
Biological trace element research	2018	12	2.92	33.33%	0.00%	8.33%	8.33%	0	N/A	2	0.00%	2	100.00%	11	72.73%
Biologics : targets & therapy	2018	11	4.45	18.18%	9.09%	18.18%	0.00%	5	20.00%	4	25.00%	6	16.67%	20	75.00%
Biology	2018	26	2.81	23.08%	0.00%	7.69%	0.00%	9	44.44%	2	0.00%	4	25.00%	84	84.52%
Biology direct	2018	15	3.27	13.33%	0.00%	33.33%	13.33%	0	N/A	0	N/A	1	100.00%	70	85.71%
Biology letters	2018	17	1.71	64.71%	0.00%	5.88%	0.00%	0	N/A	2	0.00%	0	N/A	7	100.00%
Biology of reproduction	2018	11	3.64	54.55%	0.00%	18.18%	9.09%	6	66.67%	7	28.57%	8	25.00%	31	90.32%
Biology of sex differences	2018	45	4.67	93.33%	20.00%	37.78%	13.33%	14	28.57%	36	22.22%	4	25.00%	116	87.07%
Biology of sport	2018	48	5.08	72.92%	8.33%	37.50%	33.33%	2	0.00%	1	0.00%	0	N/A	64	89.06%
Biology open	2018	199	3.68	41.21%	7.04%	25.63%	5.03%	130	41.54%	204	14.71%	87	29.89%	494	86.64%
Biomacromolecules	2018	13	2.46	0.00%	0.00%	0.00%	7.69%	1	0.00%	0	N/A	12	25.00%	14	64.29%
Biomarker insights	2018	13	4.23	30.77%	15.38%	23.08%	15.38%	6	33.33%	4	0.00%	0	N/A	14	85.71%
Biomarker research	2018	22	3.86	27.27%	0.00%	18.18%	4.55%	8	12.50%	15	26.67%	9	44.44%	38	86.84%
Biomaterials research	2018	17	2.88	29.41%	0.00%	5.88%	5.88%	8	12.50%	4	75.00%	15	20.00%	24	66.67%
BioMed research international	2018	1747	4.32	37.49%	8.07%	27.13%	6.64%	355	21.97%	342	19.88%	290	48.28%	3257	89.59%
Biomedical engineering online	2018	133	3.72	39.10%	6.77%	31.58%	17.29%	2	50.00%	5	0.00%	8	62.50%	156	83.97%
Biomedical journal	2018	26	4.46	34.62%	3.85%	15.38%	11.54%	4	0.00%	7	0.00%	4	0.00%	34	88.24%
Biomedical optics express	2018	52	3.83	23.08%	0.00%	11.54%	32.69%	2	50.00%	10	20.00%	5	0.00%	65	93.85%
Biomedical reports	2018	35	4.20	40.00%	8.57%	8.57%	0.00%	8	25.00%	6	50.00%	10	50.00%	90	95.56%
BioMedicine	2018	18	4.22	27.78%	5.56%	33.33%	16.67%	1	0.00%	2	50.00%	2	0.00%	23	100.00%
Biomedicines	2018	33	4.45	42.42%	12.12%	39.39%	0.00%	7	42.86%	15	46.67%	19	52.63%	56	94.64%
Biomimetics (Basel, Switzerland)	2018	17	3.24	0.00%	0.00%	17.65%	35.29%	2	50.00%	1	0.00%	3	0.00%	21	85.71%
Biomolecules	2018	103	3.61	16.50%	2.91%	17.48%	6.80%	23	21.74%	19	31.58%	28	35.71%	270	87.78%
Biomolecules & therapeutics	2018	52	3.38	44.23%	5.77%	15.38%	3.85%	36	19.44%	25	36.00%	45	37.78%	88	81.82%
Biophysical journal	2018	27	2.96	11.11%	0.00%	33.33%	3.70%	4	25.00%	2	0.00%	4	25.00%	56	89.29%
Biophysics and physicobiology	2018	16	3.13	6.25%	0.00%	6.25%	6.25%	1	0.00%	1	0.00%	2	0.00%	34	97.06%
Biophysics reports	2018	13	2.92	38.46%	0.00%	7.69%	7.69%	5	0.00%	15	6.67%	4	25.00%	27	92.59%
BioPsychoSocial medicine	2018	13	4.54	53.85%	0.00%	53.85%	23.08%	0	N/A	2	0.00%	0	N/A	18	94.44%
BioResearch open access	2018	18	4.50	77.78%	5.56%	22.22%	22.22%	2	100.00%	1	0.00%	1	0.00%	24	83.33%
Bioscience reports	2018	475	4.24	38.53%	7.37%	29.47%	4.21%	254	23.62%	118	27.12%	300	38.67%	1268	86.99%
Biosensors	2018	66	2.97	18.18%	1.52%	7.58%	7.58%	19	21.05%	2	50.00%	18	38.89%	82	79.27%
Biotechnology and bioengineering	2018	19	2.79	10.53%	0.00%	10.53%	0.00%	6	33.33%	4	0.00%	8	37.50%	41	80.49%
Biotechnology for biofuels	2018	220	2.84	1.36%	0.45%	16.82%	5.00%	19	5.26%	37	2.70%	13	15.38%	851	88.84%
Biotechnology progress	2018	11	2.64	0.00%	0.00%	9.09%	9.09%	5	20.00%	0	N/A	6	83.33%	16	62.50%
Biotechnology reports (Amsterdam, Netherlands)	2018	43	2.86	9.30%	0.00%	13.95%	11.63%	9	11.11%	9	11.11%	8	37.50%	111	89.19%
BJGP open	2018	47	3.94	36.17%	8.51%	29.79%	21.28%	0	N/A	0	N/A	0	N/A	38	81.58%
BJOG : an international journal of obstetrics and gynaecology	2018	23	4.74	78.26%	4.35%	17.39%	17.39%	0	N/A	0	N/A	0	N/A	33	96.97%
BJPsych bulletin	2018	17	3.47	35.29%	5.88%	0.00%	0.00%	0	N/A	0	N/A	0	N/A	15	93.33%
BJPsych open	2018	62	4.31	32.26%	8.06%	14.52%	14.52%	1	0.00%	0	N/A	1	100.00%	70	91.43%
BJS open	2018	44	4.14	15.91%	11.36%	22.73%	11.36%	1	0.00%	1	0.00%	0	N/A	86	81.40%
Bladder cancer (Amsterdam, Netherlands)	2018	27	3.89	25.93%	7.41%	7.41%	3.70%	4	0.00%	0	N/A	3	100.00%	58	81.03%
Blood cancer journal	2018	45	4.13	17.78%	2.22%	15.56%	6.67%	8	12.50%	5	0.00%	22	59.09%	58	65.52%
Blood research	2018	33	4.85	21.21%	3.03%	3.03%	3.03%	3	0.00%	1	100.00%	2	0.00%	44	84.09%
BMB reports	2018	47	2.74	21.28%	2.13%	14.89%	0.00%	38	28.95%	23	13.04%	69	34.78%	67	79.10%
BMC anesthesiology	2018	178	5.97	31.46%	34.27%	51.69%	38.20%	22	45.45%	28	25.00%	2	50.00%	269	89.96%
BMC bioinformatics	2018	341	3.19	4.99%	1.47%	55.43%	8.80%	4	25.00%	29	17.24%	38	42.11%	1061	85.49%
BMC biology	2018	101	3.71	28.71%	7.92%	34.65%	3.96%	166	86.14%	110	13.64%	57	38.60%	620	86.61%
BMC biotechnology	2018	66	2.95	22.73%	0.00%	16.67%	4.55%	34	23.53%	26	26.92%	36	58.33%	153	79.08%
BMC cancer	2018	1131	4.34	39.70%	10.34%	24.14%	12.02%	380	32.11%	136	32.35%	724	41.44%	2250	86.71%
BMC cardiovascular disorders	2018	195	4.94	40.51%	18.46%	31.79%	12.31%	15	33.33%	7	28.57%	3	0.00%	347	87.61%
BMC cell biology	2018	29	3.52	34.48%	3.45%	31.03%	0.00%	21	23.81%	11	36.36%	33	39.39%	91	81.32%
BMC complementary and alternative medicine	2018	106	4.12	36.79%	15.09%	44.34%	11.32%	23	13.04%	27	11.11%	48	37.50%	186	85.48%
BMC developmental biology	2018	20	3.70	45.00%	5.00%	20.00%	5.00%	11	18.18%	20	5.00%	2	50.00%	74	94.59%
BMC ear, nose, and throat disorders	2018	14	3.93	35.71%	7.14%	0.00%	14.29%	0	N/A	0	N/A	0	N/A	26	92.31%
BMC ecology	2018	49	2.96	22.45%	0.00%	59.18%	8.16%	3	100.00%	2	50.00%	1	100.00%	65	80.00%
BMC emergency medicine	2018	50	5.08	16.00%	12.00%	22.00%	16.00%	1	0.00%	1	100.00%	0	N/A	59	96.61%
BMC endocrine disorders	2018	82	4.98	59.76%	8.54%	31.71%	24.39%	14	7.14%	3	33.33%	0	N/A	133	87.97%
BMC evolutionary biology	2018	96	3.47	32.29%	1.04%	35.42%	7.29%	4	0.00%	5	0.00%	7	14.29%	578	87.02%
BMC family practice	2018	189	4.38	33.86%	7.94%	32.80%	11.11%	0	N/A	3	0.00%	1	100.00%	179	89.94%
BMC gastroenterology	2018	157	4.71	38.22%	19.75%	24.84%	9.55%	32	15.63%	8	12.50%	15	73.33%	281	86.12%
BMC genetics	2018	100	3.61	33.00%	1.00%	41.00%	9.00%	3	0.00%	14	50.00%	5	20.00%	434	88.71%
BMC genomics	2018	910	3.70	22.20%	1.54%	32.42%	4.73%	61	32.79%	117	22.22%	114	50.88%	7632	89.16%
BMC geriatrics	2018	296	5.07	36.49%	13.18%	43.58%	18.24%	1	100.00%	26	15.38%	1	0.00%	412	88.11%
BMC health services research	2018	873	3.93	36.08%	4.24%	30.58%	10.42%	5	20.00%	24	25.00%	6	66.67%	828	83.82%
BMC hematology	2018	29	4.41	48.28%	0.00%	20.69%	17.24%	4	0.00%	0	N/A	0	N/A	44	88.64%
BMC immunology	2018	38	3.95	42.11%	2.63%	15.79%	0.00%	27	14.81%	22	9.09%	13	30.77%	92	79.35%
BMC infectious diseases	2018	553	4.34	28.93%	6.69%	22.24%	9.58%	89	4.49%	22	27.27%	23	39.13%	892	87.44%
BMC international health and human rights	2018	34	3.53	79.41%	0.00%	26.47%	17.65%	0	N/A	0	N/A	0	N/A	27	81.48%
BMC medical education	2018	285	4.41	21.40%	6.67%	19.65%	8.42%	0	N/A	1	100.00%	0	N/A	319	90.91%
BMC medical ethics	2018	59	3.81	25.42%	5.08%	15.25%	3.39%	0	N/A	1	100.00%	0	N/A	62	87.10%
BMC medical genetics	2018	137	4.69	38.69%	5.11%	14.60%	9.49%	15	20.00%	6	16.67%	19	26.32%	581	82.27%
BMC medical genomics	2018	102	3.97	27.45%	2.94%	26.47%	16.67%	4	50.00%	2	50.00%	22	54.55%	532	83.08%
BMC medical imaging	2018	45	5.31	44.44%	28.89%	31.11%	13.33%	1	0.00%	2	0.00%	0	N/A	67	94.03%
BMC medical informatics and decision making	2018	112	3.51	26.79%	3.57%	39.29%	8.93%	2	0.00%	3	0.00%	0	N/A	164	84.15%
BMC medical research methodology	2018	150	3.55	30.67%	9.33%	59.33%	13.33%	1	0.00%	6	0.00%	1	0.00%	219	79.00%
BMC medicine	2018	162	3.85	51.23%	10.49%	42.59%	11.11%	13	15.38%	1	0.00%	5	20.00%	278	83.45%
BMC microbiology	2018	93	3.35	25.81%	0.00%	22.58%	3.23%	10	10.00%	28	7.14%	14	42.86%	312	91.35%
BMC molecular biology	2018	12	3.83	16.67%	0.00%	16.67%	0.00%	5	40.00%	2	0.00%	11	36.36%	59	88.14%
BMC musculoskeletal disorders	2018	410	4.98	46.83%	19.27%	30.49%	17.07%	14	21.43%	23	47.83%	5	40.00%	584	90.24%
BMC nephrology	2018	269	4.77	37.55%	14.13%	29.37%	12.64%	34	17.65%	29	13.79%	6	16.67%	371	87.60%
BMC neurology	2018	146	4.95	34.93%	20.55%	26.03%	14.38%	13	15.38%	4	0.00%	5	60.00%	185	89.73%
BMC neuroscience	2018	27	4.33	70.37%	25.93%	44.44%	0.00%	17	47.06%	29	6.90%	6	50.00%	73	90.41%
BMC nursing	2018	49	4.53	28.57%	8.16%	32.65%	24.49%	0	N/A	0	N/A	0	N/A	41	90.24%
BMC obesity	2018	41	4.24	63.41%	4.88%	17.07%	12.20%	2	0.00%	2	0.00%	1	0.00%	46	89.13%
BMC ophthalmology	2018	240	4.97	21.67%	3.33%	22.08%	10.83%	18	5.56%	10	20.00%	6	66.67%	349	90.54%
BMC oral health	2018	207	5.05	32.85%	8.21%	36.71%	14.01%	10	20.00%	3	66.67%	3	0.00%	294	91.50%
BMC palliative care	2018	108	4.22	32.41%	2.78%	19.44%	7.41%	0	N/A	4	75.00%	0	N/A	114	90.35%
BMC pediatrics	2018	327	4.86	37.31%	15.90%	31.50%	19.57%	7	14.29%	6	0.00%	4	0.00%	419	88.31%
BMC pharmacology & toxicology	2018	77	4.17	35.06%	2.60%	32.47%	6.49%	15	6.67%	18	22.22%	18	50.00%	135	87.41%
BMC plant biology	2018	83	3.37	10.84%	0.00%	42.17%	6.02%	5	0.00%	1	100.00%	3	33.33%	478	88.28%
BMC pregnancy and childbirth	2018	232	4.46	91.38%	8.19%	30.17%	15.52%	3	0.00%	4	25.00%	0	N/A	228	90.35%
BMC proceedings	2018	12	3.33	8.33%	0.00%	58.33%	25.00%	0	N/A	0	N/A	0	N/A	14	92.86%
BMC psychiatry	2018	189	4.83	41.27%	18.52%	44.97%	32.28%	1	0.00%	5	0.00%	7	28.57%	217	89.40%
BMC psychology	2018	56	4.70	51.79%	30.36%	60.71%	35.71%	0	N/A	2	50.00%	1	100.00%	44	81.82%
BMC public health	2018	1225	4.45	53.55%	7.27%	42.69%	17.22%	18	16.67%	12	8.33%	2	0.00%	1364	87.10%
BMC pulmonary medicine	2018	40	4.75	30.00%	10.00%	22.50%	12.50%	4	25.00%	4	50.00%	2	50.00%	64	89.06%
BMC research notes	2018	14	3.50	42.86%	0.00%	35.71%	7.14%	0	N/A	0	N/A	0	N/A	18	83.33%
BMC rheumatology	2018	27	4.67	37.04%	14.81%	22.22%	7.41%	5	0.00%	1	0.00%	2	50.00%	34	91.18%
BMC sports science, medicine & rehabilitation	2018	20	4.95	60.00%	5.00%	35.00%	15.00%	0	N/A	0	N/A	1	100.00%	36	86.11%
BMC structural biology	2018	17	3.12	0.00%	0.00%	29.41%	0.00%	1	0.00%	3	33.33%	0	N/A	73	95.89%
BMC surgery	2018	62	4.81	24.19%	6.45%	17.74%	17.74%	1	0.00%	1	0.00%	0	N/A	79	92.41%
BMC systems biology	2018	113	3.08	7.08%	2.65%	39.82%	11.50%	4	0.00%	18	16.67%	28	39.29%	355	87.32%
BMC urology	2018	89	4.62	39.33%	12.36%	19.10%	10.11%	7	28.57%	4	50.00%	11	36.36%	116	87.93%
BMC veterinary research	2018	368	3.99	32.34%	8.15%	36.14%	5.98%	108	17.59%	23	34.78%	47	59.57%	593	87.18%
BMC women's health	2018	195	4.34	90.77%	3.59%	31.28%	12.82%	3	0.00%	1	0.00%	0	N/A	169	91.72%
BMJ (Clinical research ed.)	2018	135	3.99	51.11%	23.70%	50.37%	27.41%	4	0.00%	0	N/A	2	50.00%	203	80.30%
BMJ global health	2018	140	3.67	56.43%	6.43%	35.00%	18.57%	1	0.00%	1	0.00%	0	N/A	164	84.76%
BMJ open	2018	2138	4.39	41.63%	19.64%	39.01%	22.03%	34	2.94%	15	33.33%	5	40.00%	3280	83.32%
BMJ open diabetes research & care	2018	56	4.30	51.79%	14.29%	39.29%	14.29%	0	N/A	1	0.00%	0	N/A	67	85.07%
BMJ open gastroenterology	2018	24	3.04	25.00%	8.33%	8.33%	4.17%	6	0.00%	0	N/A	1	0.00%	33	81.82%
BMJ open ophthalmology	2018	23	4.48	17.39%	8.70%	26.09%	8.70%	0	N/A	2	50.00%	0	N/A	26	92.31%
BMJ open quality	2018	33	3.52	27.27%	0.00%	12.12%	0.00%	0	N/A	0	N/A	0	N/A	23	78.26%
BMJ open respiratory research	2018	43	4.23	23.26%	20.93%	25.58%	16.28%	1	0.00%	0	N/A	2	50.00%	38	86.84%
BMJ open sport & exercise medicine	2018	127	4.35	47.24%	14.96%	22.05%	18.11%	0	N/A	0	N/A	1	100.00%	181	85.08%
BMJ paediatrics open	2018	53	4.32	32.08%	16.98%	30.19%	20.75%	1	0.00%	2	100.00%	0	N/A	62	91.94%
BMJ quality & safety	2018	27	3.19	25.93%	22.22%	33.33%	7.41%	0	N/A	0	N/A	0	N/A	20	75.00%
Bone & joint research	2018	64	4.66	51.56%	26.56%	34.38%	10.94%	11	27.27%	13	46.15%	2	0.00%	124	87.90%
Bone reports	2018	43	4.49	79.07%	11.63%	34.88%	13.95%	14	28.57%	52	21.15%	1	100.00%	65	89.23%
Bone research	2018	25	3.88	76.00%	24.00%	40.00%	8.00%	23	17.39%	111	12.61%	12	25.00%	71	74.65%
Borderline personality disorder and emotion dysregulation	2018	15	4.27	80.00%	26.67%	26.67%	13.33%	0	N/A	1	0.00%	0	N/A	12	83.33%
Botanical studies	2018	23	2.78	13.04%	0.00%	39.13%	4.35%	3	33.33%	1	0.00%	2	50.00%	60	88.33%
Brain : a journal of neurology	2018	89	5.02	57.30%	32.58%	41.57%	22.47%	30	40.00%	96	13.54%	25	28.00%	304	84.87%
Brain and behavior	2018	262	5.35	54.96%	16.03%	35.11%	9.16%	75	65.33%	58	25.86%	4	0.00%	504	89.68%
Brain imaging and behavior	2018	20	5.60	60.00%	15.00%	25.00%	10.00%	0	N/A	0	N/A	0	N/A	34	100.00%
Brain informatics	2018	12	3.00	33.33%	8.33%	33.33%	25.00%	0	N/A	0	N/A	0	N/A	15	66.67%
Brain sciences	2018	130	4.32	59.23%	6.92%	33.85%	5.38%	36	66.67%	37	13.51%	10	50.00%	208	85.58%
Brain structure & function	2018	53	4.62	73.58%	7.55%	43.40%	11.32%	33	63.64%	33	12.12%	1	0.00%	143	90.21%
Brain topography	2018	19	5.11	73.68%	15.79%	47.37%	15.79%	0	N/A	0	N/A	0	N/A	42	88.10%
Brazilian journal of cardiovascular surgery	2018	66	4.09	37.88%	6.06%	12.12%	4.55%	1	0.00%	4	0.00%	0	N/A	79	79.75%
Brazilian journal of medical and biological research = Revista brasileira de pesquisas medicas e biologicas	2018	159	4.57	54.09%	11.32%	38.99%	6.92%	72	33.33%	58	25.86%	61	55.74%	305	87.54%
Brazilian journal of microbiology : [publication of the Brazilian Society for Microbiology]	2018	114	3.10	5.26%	0.00%	26.32%	2.63%	5	0.00%	8	0.00%	4	0.00%	219	88.58%
Brazilian journal of physical therapy	2018	19	5.32	42.11%	21.05%	47.37%	36.84%	0	N/A	1	0.00%	0	N/A	26	88.46%
Breast cancer : basic and clinical research	2018	15	4.27	40.00%	13.33%	33.33%	0.00%	5	60.00%	0	N/A	13	53.85%	23	82.61%
Breast cancer (Dove Medical Press)	2018	16	4.13	43.75%	6.25%	43.75%	0.00%	5	0.00%	1	100.00%	3	33.33%	24	87.50%
Breast cancer (Tokyo, Japan)	2018	16	4.44	56.25%	0.00%	18.75%	6.25%	4	50.00%	0	N/A	7	28.57%	17	76.47%
Breast cancer research : BCR	2018	53	4.34	62.26%	13.21%	43.40%	9.43%	29	27.59%	26	23.08%	103	39.81%	133	84.96%
Breast cancer research and treatment	2018	75	4.48	57.33%	17.33%	24.00%	8.00%	10	30.00%	2	0.00%	29	27.59%	96	86.46%
Breeding science	2018	47	3.04	34.04%	0.00%	40.43%	0.00%	1	0.00%	1	0.00%	0	N/A	104	85.58%
Briefings in bioinformatics	2018	16	3.00	12.50%	0.00%	37.50%	12.50%	0	N/A	1	100.00%	7	71.43%	90	82.22%
British journal of cancer	2018	278	4.38	32.01%	15.83%	22.66%	14.03%	90	36.67%	57	29.82%	175	41.14%	484	87.60%
British journal of clinical pharmacology	2018	43	4.79	39.53%	11.63%	53.49%	11.63%	1	0.00%	2	50.00%	0	N/A	92	91.30%
British journal of haematology	2018	22	4.00	36.36%	22.73%	22.73%	22.73%	3	0.00%	13	7.69%	1	0.00%	13	92.31%
British journal of health psychology	2018	13	4.85	53.85%	0.00%	38.46%	7.69%	0	N/A	0	N/A	0	N/A	15	100.00%
British journal of pharmacology	2018	33	4.91	66.67%	36.36%	42.42%	21.21%	44	81.82%	24	37.50%	32	28.13%	126	84.13%
British journal of sports medicine	2018	21	4.71	42.86%	38.10%	47.62%	19.05%	1	100.00%	0	N/A	0	N/A	52	71.15%
Bulletin of emergency and trauma	2018	19	5.16	31.58%	15.79%	31.58%	5.26%	1	0.00%	2	0.00%	0	N/A	27	92.59%
Bulletin of the World Health Organization	2018	33	3.79	42.42%	0.00%	27.27%	6.06%	2	0.00%	1	0.00%	0	N/A	39	87.18%
Burns & trauma	2018	21	5.24	33.33%	4.76%	28.57%	14.29%	1	0.00%	2	50.00%	1	100.00%	27	100.00%
Calcified tissue international	2018	23	4.22	91.30%	30.43%	26.09%	0.00%	5	40.00%	8	37.50%	4	50.00%	28	85.71%
Canadian geriatrics journal : CGJ	2018	14	4.14	7.14%	7.14%	14.29%	0.00%	0	N/A	0	N/A	0	N/A	17	94.12%
Canadian journal of gastroenterology & hepatology	2018	81	4.58	22.22%	9.88%	13.58%	8.64%	20	15.00%	7	14.29%	13	30.77%	122	92.62%
Canadian journal of kidney health and disease	2018	48	4.35	22.92%	4.17%	20.83%	10.42%	1	0.00%	0	N/A	0	N/A	53	83.02%
Canadian journal of public health = Revue canadienne de sante publique	2018	11	4.64	27.27%	9.09%	63.64%	18.18%	0	N/A	0	N/A	0	N/A	8	62.50%
Canadian medical education journal	2018	33	4.27	15.15%	3.03%	12.12%	3.03%	0	N/A	0	N/A	0	N/A	26	76.92%
Canadian respiratory journal	2018	55	4.56	21.82%	12.73%	27.27%	3.64%	4	0.00%	7	14.29%	0	N/A	57	98.25%
Cancer	2018	17	4.65	29.41%	5.88%	35.29%	11.76%	1	0.00%	0	N/A	0	N/A	16	87.50%
Cancer & metabolism	2018	19	3.58	31.58%	15.79%	31.58%	0.00%	13	61.54%	20	25.00%	51	35.29%	89	83.15%
Cancer biology & medicine	2018	26	4.38	38.46%	11.54%	38.46%	0.00%	12	25.00%	6	66.67%	36	30.56%	56	83.93%
Cancer biology & therapy	2018	13	3.92	15.38%	0.00%	15.38%	0.00%	11	54.55%	2	50.00%	17	52.94%	25	84.00%
Cancer causes & control : CCC	2018	13	4.54	69.23%	0.00%	30.77%	23.08%	0	N/A	0	N/A	0	N/A	16	81.25%
Cancer cell	2018	12	5.25	58.33%	8.33%	41.67%	8.33%	196	96.94%	42	16.67%	44	56.82%	188	79.26%
Cancer cell international	2018	197	3.76	28.43%	6.09%	19.29%	1.52%	131	42.75%	36	22.22%	317	41.64%	539	86.09%
Cancer chemotherapy and pharmacology	2018	39	4.21	38.46%	10.26%	35.90%	20.51%	5	0.00%	8	12.50%	8	25.00%	34	67.65%
[truncated: 13,711 more rows]
