# Supplementary material for: The Rigor and Transparency Index Quality Metric for Assessing Biological and Medical Science Methods
Source: iScience. 2020 Oct 20;23(11):101698. doi: 10.1016/j.isci.2020.101698 (PMC7644557; doi:10.1016/j.isci.2020.101698)
Supplement: Data S2. RTI Data on the OA Subset Showing the Overall Scores and Their Component Breakdowns Shown between 1997 and 2019, Related to Figure 1 [file mmc3.csv]

year	papers analyzed	Average SciScore	Standard Deviation of SciScore	avg(sex)	avg(blinding)	avg(randomization)	avg(power)	sum(antibody_detected)	%antibody identifiable	sum(organism_detected)	%organism identifiable	sum(cell_line_detected)	%cell line identifiable	sum(tool_detected)	%tool identifiable
2019	142841	4.18	1.70162006	37.00%	8.60%	30.11%	9.89%	38716	43.27%	41322	22.02%	43742	39.31%	325138	86.72%
2018	208963	4.17	1.70119151	37.54%	8.74%	30.30%	9.57%	54911	39.88%	62652	20.81%	62058	39.43%	457190	86.69%
2017	194079	4.14	1.69526675	37.61%	8.95%	29.97%	9.03%	52751	34.53%	60069	20.15%	63297	39.47%	411833	86.63%
2016	170370	4.11	1.69249678	37.22%	8.79%	29.76%	8.77%	42033	27.36%	51590	20.39%	54869	39.45%	346026	86.76%
2015	147886	4.10	1.6965746	37.84%	8.32%	29.61%	8.42%	35154	23.01%	44756	19.50%	46099	39.44%	287178	86.49%
2014	129630	4.02	1.6925432	38.43%	8.06%	29.11%	8.04%	31002	21.76%	38350	20.01%	39218	39.77%	236534	86.33%
2013	107514	3.97	1.6894699	38.75%	8.07%	28.69%	7.76%	27334	19.78%	33481	19.84%	33387	40.32%	190641	86.11%
2012	82830	3.84	1.6801556	38.71%	7.77%	28.21%	7.39%	21507	18.59%	27151	20.11%	25813	40.42%	139550	85.59%
2011	59146	3.79	1.6879139	37.76%	7.63%	27.21%	7.79%	15350	18.20%	19134	19.38%	18486	40.01%	95924	85.38%
2010	41807	3.70	1.6784656	37.39%	7.54%	27.32%	7.61%	11312	17.72%	14095	18.06%	14100	39.89%	66932	85.00%
2009	29089	3.62	1.6624919	35.96%	7.64%	27.12%	7.43%	8231	19.12%	9915	18.35%	9602	39.95%	45463	84.39%
2008	20981	3.56	1.6608527	35.78%	7.36%	27.09%	7.54%	5596	15.31%	6959	19.54%	6450	39.36%	32197	84.35%
2007	13788	3.48	1.6349547	34.23%	6.94%	27.35%	7.42%	3623	14.46%	4480	18.95%	4179	39.20%	21921	84.96%
2006	9695	3.47	1.6632419	32.93%	7.09%	26.65%	7.15%	2449	13.84%	2743	18.52%	3018	43.41%	13565	83.70%
2005	6950	3.28	1.5688133	32.14%	7.25%	23.34%	6.66%	1993	13.50%	2106	20.23%	2548	39.52%	9131	81.36%
2004	4289	3.12	1.5646026	35.84%	6.81%	22.08%	5.57%	1362	15.12%	1536	17.45%	1655	40.85%	4940	78.48%
2003	2952	2.94	1.4773256	34.72%	6.20%	19.31%	5.25%	1152	13.28%	1467	16.09%	1398	36.98%	3314	74.47%
2002	2343	2.74	1.4091162	31.67%	6.10%	17.24%	5.08%	992	12.30%	1019	18.74%	1199	38.62%	2393	69.95%
2001	1410	2.44	1.2471389	27.73%	5.39%	14.82%	3.62%	741	12.55%	978	14.11%	832	34.50%	1585	61.58%
2000	1059	2.15	1.0143593	23.80%	3.78%	10.58%	2.17%	691	13.02%	833	16.57%	829	33.29%	1362	51.62%
1999	966	2.16	0.9658186	24.22%	3.42%	8.39%	1.86%	643	14.62%	730	18.36%	776	34.66%	1163	50.30%
1998	1095	2.11	0.9245699	22.28%	2.65%	10.05%	2.19%	806	10.79%	893	20.94%	918	38.56%	1307	51.11%
1997	1024	2.00	0.9099209	21.58%	2.93%	9.77%	2.15%	706	11.61%	644	21.27%	862	36.77%	1053	42.07%
