# Supplementary material for: The Rigor and Transparency Index Quality Metric for Assessing Biological and Medical Science Methods
Source: iScience. 2020 Oct 20;23(11):101698. doi: 10.1016/j.isci.2020.101698 (PMC7644557; doi:10.1016/j.isci.2020.101698)
Supplement: Data S3. RTI Data on the OA Subset Showing the Rates of Identifiability for Antibodies across the Entire Scored Literature, Cell, Oncotarget, PLoS One, and Elife, Related to Figure 2 [file mmc4.csv]

Year	% identifiable antibodies for all journals	% identifiable for Cell	% identifiable for Oncotarget	% identifiable for PloS one	% identifiable for eLife
2019	43.27%	96.69%	36.36%	32.21%	89.58%
2018	39.88%	96.52%	29.60%	27.17%	88.40%
2017	34.53%	93.54%	25.92%	27.50%	87.50%
2016	27.36%	91.67%	25.82%	25.89%	71.74%
2015	23.01%	46.67%	23.30%	24.15%	28.29%
2014	21.76%	11.11%	21.62%	22.73%	27.18%
2013	19.78%	36.00%	20.27%	20.69%	25.89%
2012	18.59%	40.00%	20.83%	19.26%	15.38%
2011	18.20%		31.11%	19.57%
2010	17.72%		21.74%	18.65%
2009	19.12%			17.20%
2008	15.31%			15.79%
2007	14.46%			12.20%
2006	13.84%			16.28%
2005	13.50%
2004	15.12%
2003	13.28%
2002	12.30%
2001	12.55%
2000	13.02%
1999	14.62%
1998	10.79%
1997	11.61%
