# Supplementary material for: The Rigor and Transparency Index Quality Metric for Assessing Biological and Medical Science Methods
Source: iScience. 2020 Oct 20;23(11):101698. doi: 10.1016/j.isci.2020.101698 (PMC7644557; doi:10.1016/j.isci.2020.101698)
Supplement: Data S4. RTI Data from the OA Subset Showing the Rates at Which Rigor Criteria was Addressed for the Journal, Nature, Related to Figure 3 [file mmc5.csv]

Nature: Year	Avg.SciScore	Avg.Sex	Avg.Blinding	Avg.Randomization	Avg.Power	%Antibody Identifiable	% Organism Identifiable	% Cell Line Identifiable	% Tool Identifiable
2019	4.74	54.72%	28.30%	66.04%	18.87%	51.22%	8.23%	47.06%	89.01%
2018	4.45	49.36%	29.18%	56.22%	15.45%	44.97%	16.15%	33.75%	86.04%
2017	4.64	46.59%	34.14%	67.07%	15.66%	38.93%	17.38%	37.58%	84.78%
2016	4.46	49.58%	36.44%	52.12%	16.53%	33.09%	20.30%	44.98%	88.01%
2015	4.31	48.15%	34.07%	60.00%	17.41%	44.97%	14.04%	37.50%	86.13%
2014	3.89	40.17%	25.64%	44.87%	11.54%	30.16%	15.40%	32.06%	83.50%
2013	3.35	31.37%	15.13%	25.09%	8.49%	24.19%	11.01%	33.80%	86.54%
2012	2.87	20.95%	7.14%	9.05%	1.90%	22.37%	15.86%	38.00%	83.57%
2011	2.66	25.16%	4.52%	6.45%	1.29%	10.53%	15.25%	46.84%	83.82%
2010	2.45	17.83%	3.18%	5.10%	0.64%	19.57%	13.87%	53.13%	84.21%
2009	2.49	18.24%	2.03%	9.46%	0.00%	8.11%	13.19%	50.00%	85.34%
2008	2.32	16.22%	2.70%	5.41%	0.00%	15.38%	11.11%	35.29%	81.48%
