# Supplementary material for: The Rigor and Transparency Index Quality Metric for Assessing Biological and Medical Science Methods
Source: iScience. 2020 Oct 20;23(11):101698. doi: 10.1016/j.isci.2020.101698 (PMC7644557; doi:10.1016/j.isci.2020.101698)
Supplement: Data S5. SciScore Average Journal Data for 2016–2017 and Journal Impact Factor Data for 2018 (Representing data from Papers Published between 2016 and 2017), Related to Figure 4 — Data are from 490 journals. [file mmc6.csv]

journal	avg(sciscore for 2016-2017)	Percentile(sciscore)	Journal Impact Factor	Average JIF Percentile
PloS one	4.26	52.15	2.776	65.942
Scientific reports	3.83	34.97	4.011	78.986
Nature communications	3.73	29.86	11.878	93.478
Medicine	5.31	97.14	1.87	57.188
BMJ open	4.51	66.46	2.376	69.063
Frontiers in microbiology	3.42	18.4	4.259	76.316
Frontiers in plant science	3.10	9.61	4.106	91.447
International journal of molecular sciences	3.77	32.31	4.183	73.813
Frontiers in psychology	4.18	49.28	2.129	71.168
BioMed research international	4.24	51.53	2.197	40.811
Molecules (Basel, Switzerland)	2.93	5.11	3.06	58.01
eLife	4.19	49.49	7.551	95.977
PeerJ	3.81	34.15	2.353	61.594
International journal of environmental research and public health	4.32	55.01	2.468	65.653
BMC public health	4.44	62.99	2.567	68.548
Nucleic acids research	2.91	4.7	11.147	95.485
BMC genomics	3.68	28.02	3.501	68.817
Sensors (Basel, Switzerland)	2.59	1.64	3.031	68.404
Nutrients	4.96	87.12	4.171	82.184
BMC cancer	4.36	56.24	2.933	47.609
PLoS neglected tropical diseases	4.39	58.08	4.487	92.728
Frontiers in immunology	4.09	46.42	4.716	72.468
Molecular medicine reports	4.42	60.94	1.851	23.544
Oncology letters	4.34	55.83	1.871	18.913
Medical science monitor : international medical journal of experimental and clinical research	4.69	75.05	1.98	34.191
BMC health services research	4.05	44.17	1.932	45.408
Frontiers in physiology	4.57	69.73	3.201	69.753
BMC infectious diseases	4.27	53.17	2.565	46.629
Experimental and therapeutic medicine	4.79	79.14	1.448	19.485
Ecology and evolution	3.34	15.54	2.415	50.924
PLoS genetics	3.41	17.59	5.224	87.069
Evidence-based complementary and alternative medicine : eCAM	4.42	61.35	1.984	64.815
Trials	6.15	100	1.975	33.456
Parasites & vectors	3.66	26.58	3.031	86.293
PLoS pathogens	3.53	23.31	6.463	91.548
Frontiers in human neuroscience	5.30	96.73	2.87	61.314
International journal of nanomedicine	3.79	33.13	4.471	76.439
OncoTargets and therapy	4.57	69.53	3.046	58.196
BMC musculoskeletal disorders	4.95	86.3	2.002	43.283
Malaria journal	4.26	52.97	2.798	69.968
PLoS computational biology	3.35	15.95	4.428	90.807
World journal of gastroenterology	4.66	73.82	3.411	58.929
Materials (Basel, Switzerland)	2.54	1.23	2.972	65.358
mBio	3.34	15.34	6.747	89.85
British journal of cancer	4.60	70.96	5.416	81.087
Cell death & disease	3.79	32.92	5.959	80.57
Royal Society open science	2.90	3.68	2.515	63.043
BMC bioinformatics	3.18	12.07	2.511	63.645
Chinese medical journal	5.22	94.48	1.555	49.688
Journal of the American Heart Association	5.23	94.68	4.66	75.368
Journal of Cancer	4.31	54.6	3.182	54.565
G3 (Bethesda, Md.)	3.37	16.56	2.63	52.011
Science advances	3.03	8.59	12.804	94.928
International journal of chronic obstructive pulmonary disease	5.13	91.41	3.274	64.286
Frontiers in aging neuroscience	5.07	89.57	3.633	67.112
Cancer medicine	4.39	58.9	3.357	57.609
BMC veterinary research	3.88	36.81	1.792	77.66
Molecular biology of the cell	2.84	2.86	3.905	57.772
Frontiers in neurology	4.90	84.25	2.635	44.944
Investigative ophthalmology & visual science	4.57	69.94	3.812	85.833
Frontiers in cellular and infection microbiology	3.66	26.79	3.518	61.653
Neuropsychiatric disease and treatment	5.08	90.18	2.228	39.871
Pakistan journal of medical sciences	5.02	87.73	0.834	23.438
Toxins	3.39	17.38	3.895	85.89
Translational psychiatry	5.40	98.16	5.182	88.014
Journal of experimental botany	2.91	4.5	5.36	94.079
Arthritis research & therapy	4.51	66.05	4.148	72.581
EBioMedicine	4.66	73.21	6.68	92.279
Frontiers in cellular neuroscience	4.36	56.65	3.9	69.85
Genome biology and evolution	3.48	20.04	3.726	71.425
Journal of diabetes research	4.73	76.07	3.04	51.7
Journal of neuroinflammation	4.41	60.74	5.7	83.268
BMC medical education	4.24	51.33	1.87	62.506
Journal of Korean medical science	5.26	95.5	1.716	53.438
Drug design, development and therapy	4.26	52.35	3.208	64.984
NeuroImage. Clinical	5.44	98.77	3.943	82.143
Stem cells international	4.12	47.44	3.902	63.462
Oncogene	4.29	54.19	6.634	87.574
BMC cardiovascular disorders	4.82	79.75	1.947	37.132
Nature	4.55	68.71	43.07	99.275
BMC geriatrics	4.90	84.46	2.818	64.583
ZooKeys	2.62	1.84	1.143	52.059
Cell reports	3.43	18.61	7.815	85.233
Journal of cellular and molecular medicine	4.11	47.03	4.658	73.372
BMC nephrology	4.53	67.48	2.088	49.375
Theranostics	3.98	40.49	8.063	93.015
Cancer science	4.06	45.6	4.751	75.435
The Journal of cell biology	3.11	10.22	8.891	88.342
Environmental health perspectives	4.74	76.48	7.736	97.394
Stem cell reports	3.85	35.79	5.499	80.336
Frontiers in molecular neuroscience	4.11	46.63	3.72	67.228
Stem cell research & therapy	4.23	50.92	4.627	72.746
Frontiers in behavioral neuroscience	4.96	86.91	2.622	48.343
Patient preference and adherence	4.75	77.1	2.097	63.438
ACS omega	2.50	0.82	2.584	56.105
Lipids in health and disease	4.50	65.03	2.651	45.12
BMC psychiatry	4.92	85.48	2.666	54.452
Asian-Australasian journal of animal sciences	4.09	46.01	1.227	53.279
Brain and behavior	5.46	98.98	2.072	26.327
The Journal of experimental medicine	3.96	39.47	10.892	95.656
Gastroenterology research and practice	4.62	71.57	1.825	16.071
Biology open	3.52	21.88	1.962	61.494
Health and quality of life outcomes	4.67	74.23	2.318	62.768
Biotechnology for biofuels	2.72	2.04	5.452	87.074
Open forum infectious diseases	4.35	56.03	3.371	62.416
Bioscience reports	3.73	29.65	2.535	36.385
The Journal of biological chemistry	2.94	6.13	4.106	73.077
Critical care (London, England)	5.05	89.37	6.959	83.333
Orthopaedic journal of sports medicine	4.53	66.87	2.589	71.096
BMC pediatrics	5.03	88.34	1.983	55.6
Marine drugs	2.98	7.16	3.772	76.23
Clinical interventions in aging	5.21	94.07	2.585	42.453
BMC pregnancy and childbirth	4.32	55.42	2.413	64.458
Journal of pain research	5.21	94.27	2.236	37.94
Frontiers in psychiatry	4.70	75.26	3.161	68.826
BMC ophthalmology	5.00	87.32	1.431	25.833
Nanoscale research letters	2.38	0.2	3.125	67.883
Neural plasticity	4.85	81.6	3.591	64.607
World journal of surgical oncology	4.47	64.01	1.966	38.035
International journal for equity in health	3.50	20.86	2.473	78.354
BMC neurology	4.83	81.19	2.233	37.437
Genome biology	3.81	33.95	14.028	97.935
Journal of experimental & clinical cancer research : CR	3.97	39.88	5.646	82.826
The Journal of international medical research	5.36	97.75	1.351	16.217
Neural regeneration research	5.11	90.8	2.472	30.995
Iranian journal of basic medical sciences	3.99	40.9	1.854	29.028
The Journal of veterinary medical science	3.72	28.83	0.91	44.326
Journal of orthopaedic surgery and research	4.61	71.37	1.907	51.974
The Indian journal of medical research	4.78	78.32	1.251	22.6
PLoS biology	3.76	31.08	8.386	94.633
Genes	3.56	24.13	3.331	65.23
Respiratory research	4.67	74.44	3.829	69.048
BMC complementary and alternative medicine	4.41	60.53	2.479	72.222
Journal of medical Internet research	4.51	65.85	4.945	96.232
Microbial cell factories	2.52	1.02	4.402	83.025
Iranian journal of public health	4.08	45.81	1.225	23.038
Brazilian journal of medical and biological research = Revista brasileira de pesquisas medicas e biologicas	4.55	68.3	1.85	40.879
Oncology reports	3.76	31.49	3.041	50.217
Pharmacognosy magazine	3.13	10.84	1.26	15.574
Yonsei medical journal	5.10	90.59	1.759	54.688
JMIR mHealth and uHealth	4.55	68.1	4.301	90.738
Bioinformatics (Oxford, England)	3.00	7.57	4.531	89.817
mSphere	3.29	14.52	4.447	77.82
Radiation oncology (London, England)	4.14	48.26	2.895	57.284
Saudi medical journal	4.96	86.71	1.055	32.813
Nanomaterials (Basel, Switzerland)	2.38	0.41	4.034	67.491
Journal of immunology research	4.06	45.4	3.404	54.114
Archives of medical science : AMS	4.61	71.17	2.38	69.688
Journal of veterinary internal medicine	3.82	34.36	2.286	91.844
Saudi journal of biological sciences	3.12	10.43	2.82	76.437
Therapeutics and clinical risk management	5.04	88.75	1.824	39.286
Cardiovascular diabetology	5.18	93.25	5.948	87.164
Redox biology	3.74	30.06	7.793	90.803
BMC medical research methodology	3.42	18	2.509	64.796
BMC oral health	4.91	84.87	2.048	70.879
FEBS open bio	3.00	7.36	1.959	24.582
AMB Express	2.90	3.89	2.226	43.519
Chemical science	2.55	1.43	9.556	89.244
Global health action	3.78	32.52	1.817	51.293
The international journal of behavioral nutrition and physical activity	4.68	74.85	6.037	92.252
International journal of medical sciences	4.31	54.81	2.333	67.188
Disease markers	4.84	81.39	2.761	57.787
BMC medical informatics and decision making	3.71	28.63	2.067	44.231
Implementation science : IS	4.50	65.24	4.525	91.899
Reproductive health	4.44	62.37	2.295	66.711
BMC anesthesiology	5.74	99.59	1.619	24.194
Journal of applied clinical medical physics	3.03	8.38	1.544	29.845
BMC gastroenterology	4.79	78.53	2.252	27.976
BMC medicine	4.41	60.12	8.285	57.188
Orphanet journal of rare diseases	4.05	44.38	3.687	68.887
Diabetes	4.53	67.28	7.199	92.759
Iranian journal of pharmaceutical research : IJPR	3.44	19.22	1.183	12.921
Frontiers in veterinary science	3.90	37.63	2.029	87.589
Scientific data	3.57	24.34	5.929	87.681
BMC genetics	3.96	39.67	2.547	47.414
BMC family practice	3.98	40.29	2.431	70.683
Cancer research and treatment : official journal of Korean Cancer Association	4.76	77.3	3.363	58.043
International journal of endocrinology	4.68	74.64	2.287	27.931
Journal of the International AIDS Society	4.28	53.99	5.192	86.38
Molecular biology and evolution	3.60	25.36	14.797	97.828
Molecular therapy. Nucleic acids	3.76	31.29	5.919	89.338
Preventing chronic disease	4.59	70.14	2.038	59.522
International journal of oncology	3.73	29.45	3.571	62.826
Frontiers in endocrinology	4.39	58.28	3.634	66.552
Scandinavian journal of trauma, resuscitation and emergency medicine	4.65	72.8	2.556	77.586
Emerging infectious diseases	3.80	33.54	7.185	90.352
Molecular metabolism	4.14	48.06	6.181	90
Journal of human kinetics	4.90	84.05	1.414	27.108
Clinics (Sao Paulo, Brazil)	4.90	84.66	1.127	36.563
Oxidative medicine and cellular longevity	4.40	59.71	4.868	71.244
Anatolian journal of cardiology	5.50	99.18	1.112	10.662
Pharmaceutical biology	3.72	29.04	2.492	62.485
BMC microbiology	3.31	14.93	3.287	63.534
Clinical epigenetics	4.28	53.58	5.496	84.87
Revista latino-americana de enfermagem	4.39	58.49	0.979	28.153
Journal of virology	3.45	19.63	4.324	79.167
Molecular vision	4.38	57.67	2.174	42.719
Medicina oral, patologia oral y cirugia bucal	4.40	59.3	1.284	29.121
Social cognitive and affective neuroscience	5.28	95.91	3.662	80.125
BMC systems biology	3.04	8.79	2.048	63.559
Disease models & mechanisms	4.19	49.69	4.028	72.994
Biomedical engineering online	3.74	30.27	2.013	35.625
Open biology	2.77	2.45	3.89	69.398
Annals of intensive care	5.11	91	3.931	77.273
Arquivos brasileiros de cardiologia	5.32	97.34	1.679	28.309
Journal of research in medical sciences : the official journal of Isfahan University of Medical Sciences	5.16	92.84	1.467	47.813
International braz j urol : official journal of the Brazilian Society of Urology	4.25	51.94	1.046	11.875
Microbiome	4.40	59.1	10.465	94.361
Stem cells translational medicine	4.79	78.73	5.962	90.385
Alzheimer's & dementia : the journal of the Alzheimer's Association	4.42	61.55	14.423	98.241
Aging cell	3.87	36.4	7.346	89.74
Acta neuropathologica communications	4.22	50.31	5.883	87.828
Psychiatry investigation	5.12	91.21	1.333	25.752
Frontiers in neuroanatomy	4.49	64.62	2.923	71.803
Journal of neuroengineering and rehabilitation	5.32	97.55	3.582	79.699
Revista de saude publica	4.03	43.35	1.968	56.725
BMC women's health	4.60	70.55	1.592	41.414
Environmental health : a global access science source	4.00	41.51	4.43	84.758
3 Biotech	2.89	3.48	1.786	31.173
Infectious diseases of poverty	4.25	51.74	3.123	61.236
Food & nutrition research	4.77	78.12	2.553	54.828
Frontiers in computational neuroscience	3.77	31.7	2.323	54.107
Molecular psychiatry	5.03	88.14	11.973	96.388
Asian journal of andrology	4.83	80.98	2.862	75.223
EMBO molecular medicine	4.82	80.16	10.624	95.956
Frontiers in genetics	3.97	40.08	3.517	68.103
Plant biotechnology journal	2.94	5.52	6.84	94.587
Food science & nutrition	3.22	13.29	1.747	50.741
Clinical infectious diseases : an official publication of the Infectious Diseases Society of America	4.46	63.8	9.055	94.217
Journal of diabetes investigation	4.88	83.03	3.902	71.379
Oncoimmunology	4.15	48.88	5.333	80.674
The journal of headache and pain	5.02	87.93	3.918	73.68
Cancer cell international	3.58	24.54	3.439	60.217
Molecular pain	4.54	67.89	2.746	43.258
Human molecular genetics	4.05	44.58	4.544	80.664
Nature neuroscience	5.90	99.8	21.126	99.438
Proceedings of the National Academy of Sciences of the United States of America	3.59	24.74	9.58	90.58
Frontiers in oncology	4.06	44.99	4.137	69.783
Leukemia	4.12	47.65	9.944	94.668
MicrobiologyOpen	3.14	11.25	2.738	46.241
Translational oncology	4.48	64.21	3.138	52.391
BMC evolutionary biology	3.51	21.47	3.045	59.241
Veterinary research	3.88	36.61	3.117	97.518
Molecular cancer	3.83	34.76	10.679	94.958
Iranian Red Crescent medical journal	5.29	96.32	1.563	17.188
Journal of translational medicine	4.37	56.85	4.098	70.221
Gut and liver	5.13	92.23	2.968	44.643
Journal of hematology & oncology	4.06	44.79	8.731	93.113
Antimicrobial agents and chemotherapy	3.68	27.61	4.715	84.699
Journal of Alzheimer's disease : JAD	4.79	78.94	3.517	63.109
Korean journal for food science of animal resources	3.21	13.09	1.145	25.556
Acta orthopaedica	4.66	74.03	3.217	86.184
Nature genetics	4.48	64.42	25.455	99.138
BMC medical genetics	4.50	65.64	1.74	26.149
Health expectations : an international journal of public participation in health care and health policy	4.03	42.94	2.847	79.941
Journal of insect science (Online)	3.35	15.75	1.446	62.755
Oncogenesis	4.03	42.94	5.995	85.87
The international journal of neuropsychopharmacology	4.92	85.28	4.207	79.031
Applications in plant sciences	3.11	9.82	1.232	40.132
EJNMMI research	4.26	52.76	3	69.38
Journal of radiation research	3.83	35.17	2.014	42.655
Journal of epidemiology	5.40	97.96	3.078	77.151
European radiology	5.27	95.71	3.962	84.884
BMJ open diabetes research & care	4.73	76.28	5.067	83.103
Molecules and cells	3.00	7.77	3.533	56.371
Computational intelligence and neuroscience	2.89	3.27	2.154	47.81
Genetics, selection, evolution : GSE	3.75	30.47	3.094	78.267
Experimental & molecular medicine	3.78	32.52	4.743	81.478
Neoplasia (New York, N.Y.)	3.90	37.83	3.837	67.174
NeuroImage	5.13	91.62	5.812	91.664
Indian journal of ophthalmology	4.89	83.64	0.977	7.5
The Korean journal of internal medicine	4.89	83.64	2.714	74.688
BMC palliative care	3.99	41.1	2.922	81.508
Brazilian journal of microbiology : [publication of the Brazilian Society for Microbiology]	3.01	8.18	2.857	51.504
Haematologica	4.43	61.96	7.57	91.096
PLoS medicine	4.75	76.89	11.048	95.313
Genome medicine	4.23	50.51	10.886	96.839
BMC biology	3.42	17.79	6.723	94.828
Indian journal of pharmacology	4.62	71.78	1.04	10.674
The ISME journal	3.35	16.16	9.493	95.065
Diabetology & metabolic syndrome	4.85	82	2.361	31.379
BMC urology	4.51	66.26	1.583	28.125
Frontiers in neural circuits	4.49	64.83	3.101	55.243
Reproductive biology and endocrinology : RB&E	4.40	59.51	2.589	45.862
Annals of clinical and translational neurology	4.55	68.51	4.656	82.633
Annals of surgical treatment and research	4.44	63.6	1.181	26.355
Bone & joint research	4.39	57.87	3.652	72.293
Cerebral cortex (New York, N.Y. : 1991)	5.18	93.46	5.437	83.333
Frontiers in pediatrics	4.72	75.66	2.349	74
Mediators of inflammation	4.44	63.19	3.545	54.359
Nutrition journal	5.26	95.3	3.592	70.69
Thoracic cancer	4.42	61.15	2.524	39.978
Translational vision science & technology	4.74	76.69	2.399	67.5
Advances in therapy	4.44	62.58	3.26	62.481
Molecular therapy. Methods & clinical development	3.68	27.2	4.875	82.721
Nature chemical biology	3.52	22.29	12.154	97.492
Database : the journal of biological databases and curation	3.25	13.7	3.683	88.983
The Korean journal of physiology & pharmacology : official journal of the Korean Physiological Society and the Korean Society of Pharmacology	3.45	19.84	1.654	21.889
Insects	2.97	6.54	2.139	82.143
Micromachines	2.38	0.61	2.426	50.929
Nutrition & metabolism	4.92	85.07	3.599	71.839
BMC biotechnology	2.94	5.93	2.303	45.988
BMC surgery	4.77	77.91	1.775	47.044
Beilstein journal of nanotechnology	2.32	0	2.269	48.191
Journal of cardiothoracic surgery	4.43	61.76	1.47	20.956
Journal of geriatric cardiology : JGC	5.20	93.66	1.763	27.993
Antimicrobial resistance and infection control	3.53	22.9	3.224	68.2
Health research policy and systems	3.37	16.77	2.218	62.805
Korean circulation journal	5.24	95.09	1.694	29.044
Nutrition research and practice	4.88	83.23	1.714	25.862
Pain research & management	5.05	89.16	1.701	23.367
The Journal of reproduction and development	3.90	37.42	1.5	38.327
Virology journal	3.39	17.18	2.464	40.278
Alzheimer's research & therapy	4.36	56.44	6.142	90.202
Journal of ovarian research	4.30	54.4	2.469	43.103
CBE life sciences education	4.26	52.56	2.38	74.39
EXCLI journal	3.67	26.99	2.112	64.943
Indian journal of orthopaedics	3.64	26.38	0.978	19.079
Journal of nanobiotechnology	2.92	4.91	5.345	78.599
Journal of Korean Neurosurgical Society	4.11	47.24	1.187	18.826
Biomolecules & therapeutics	3.29	14.31	3.089	64.981
Clinical kidney journal	4.41	60.33	2.975	76.875
Molecular brain	3.91	38.04	4.051	72.097
Molecular neurodegeneration	4.20	49.9	8.274	93.82
Endocrine connections	4.83	80.78	2.474	36.207
Diabetes therapy : research, treatment and education of diabetes and related disorders	4.63	71.98	2.827	42.414
Korean journal of radiology	5.50	99.18	3.73	79.457
Frontiers in medicine	4.76	77.71	3.113	80.313
BMC medical genomics	4.06	45.19	2.568	47.989
Journal of applied oral science : revista FOB	4.95	86.5	1.506	45.604
Journal of behavioral addictions	4.82	79.35	4.873	86.485
AoB PLANTS	3.09	9.41	2.27	57.921
Cell journal	3.86	36.2	2.046	19.948
Annals of dermatology	4.73	75.87	1.647	35.606
Emerging microbes & infections	4.03	43.56	6.212	84.659
Brain sciences	4.44	62.78	2.786	47.004
Iranian journal of parasitology	4.02	42.74	0.735	12.162
Journal of animal science and biotechnology	4.56	69.33	3.441	97.541
mSystems	3.75	30.88	6.519	89.098
Evolutionary applications	3.73	29.24	5.038	83
Human resources for health	3.55	23.93	2.547	77.315
Journal of clinical biochemistry and nutrition	4.12	47.85	2.19	35.057
Journal of veterinary science	4.16	49.08	1.503	69.858
Plant methods	2.81	2.66	3.17	76.439
Mucosal immunology	4.14	48.47	7.352	87.658
Foods (Basel, Switzerland)	3.08	9.2	3.011	73.704
Molecular genetics & genomic medicine	4.44	63.39	2.448	43.391
Postepy dermatologii i alergologii	3.79	33.33	1.757	32.87
Gut pathogens	3.77	32.11	3.169	56.751
International journal of mental health systems	4.04	43.97	1.986	51.761
Journal of biomedical science	3.63	26.18	5.203	80.266
BMC pharmacology & toxicology	3.98	40.7	2.103	32.669
European journal of psychotraumatology	4.28	53.78	4.209	88.606
Canadian journal of gastroenterology & hepatology	4.50	65.24	1.714	13.69
Italian journal of pediatrics	4.41	59.92	1.726	51.6
Journal of healthcare engineering	3.52	21.68	1.295	19.898
Animals : an open access journal from MDPI	4.37	57.06	1.654	79.405
Conservation physiology	3.43	18.81	3.634	78.493
Journal of cachexia, sarcopenia and muscle	4.83	80.37	10.754	96.872
BMC endocrine disorders	4.95	86.09	1.816	18.276
Current zoology	3.45	19.43	2.07	84.412
International journal of qualitative studies on health and well-being	3.18	12.88	1.424	45.175
DNA research : an international journal for rapid publication of reports on genes and genomes	3.29	14.72	4	76.724
Jundishapur journal of microbiology	3.51	21.27	0.957	7.143
Epigenetics & chromatin	3.55	23.72	4.185	79.023
Frontiers in systems neuroscience	4.86	82.41	3.928	70.599
Genetics and molecular biology	4.11	46.83	2.127	31.228
International journal of genomics	3.71	28.43	2.303	40.262
The journal of advanced prosthodontics	3.77	31.9	1.36	31.319
Diagnostic pathology	3.82	34.56	2.528	63.816
Journal of ginseng research	3.54	23.52	4.029	90.255
Breeding science	3.07	9	1.743	61.264
Globalization and health	3.59	24.95	2.554	73.523
Journal of dental sciences	4.56	68.92	0.798	9.341
Open medicine (Warsaw, Poland)	4.01	42.33	1.221	42.188
Parkinson's disease	4.92	85.69	2.051	31.91
BMC medical imaging	4.66	73.42	1.622	31.395
Influenza and other respiratory viruses	3.93	38.65	3.094	59.917
Journal of global health	3.61	25.56	3.079	83.814
Journal of neurogastroenterology and motility	4.76	77.51	3.179	59.621
Molecular autism	4.56	69.12	5.712	87.474
Journal of contemporary brachytherapy	3.75	30.67	1.847	26.44
Journal of ethnobiology and ethnomedicine	3.68	27.4	2.273	55.773
i-Perception	4.38	57.46	1.367	21.023
Cell discovery	3.01	7.98	4.6	68.135
Child and adolescent psychiatry and mental health	5.13	91.82	1.642	39.759
Clinical and experimental otorhinolaryngology	4.94	85.89	1.55	48.81
Frontiers in zoology	3.24	13.5	2.982	95
Allergy, asthma & immunology research	4.71	75.46	5.026	79.214
Clinical epidemiology	4.66	73.62	3.178	78.763
Infectious agents and cancer	4.14	48.67	2.47	31.147
BMC medical ethics	4.09	46.22	2.507	87.801
Frontiers in bioengineering and biotechnology	3.53	22.7	5.122	86.232
Investigative and clinical urology	4.83	80.57	1.638	30.625
Journal of sport and health science	5.40	98.36	3.644	87.066
Cardiovascular journal of Africa	3.39	16.97	1.41	18.75
Journal of foot and ankle research	5.14	92.43	1.604	41.447
Journal of gynecologic oncology	5.09	90.39	2.914	64.852
Molecular genetics and metabolism reports	3.48	20.45	1.845	28.448
Blood cancer journal	3.99	41.31	7.895	91.342
Clinical and translational gastroenterology	5.14	92.64	4.803	76.786
Radiology and oncology	4.64	72.6	1.846	25.618
Nutrition & diabetes	5.17	93.05	3.098	53.448
NPJ primary care respiratory medicine	4.63	72.19	2.82	70.802
Journal of clinical neurology (Seoul, Korea)	5.30	96.52	2.796	55.025
Rice (New York, N.Y.)	3.28	13.91	3.513	89.326
BMC immunology	3.95	39.06	2.186	22.468
Comparative cytogenetics	2.76	2.25	0.882	22.351
Journal of arthropod-borne diseases	3.18	12.27	1.231	21.836
Journal of clinical research in pediatric endocrinology	5.24	94.89	1.285	21.2
Annals of clinical microbiology and antimicrobials	3.42	18.2	2.924	53.008
Annals of laboratory medicine	4.64	72.39	2.635	70.69
Hepatitis monthly	4.59	70.35	1.578	8.929
Biology of sex differences	4.39	58.69	3.188	58.075
Frontiers in neuroinformatics	3.94	38.85	2.68	64.337
Molecular systems biology	3.62	25.97	9.8	93.813
Veterinary research forum : an international quarterly journal	3.85	35.58	0.723	24.412
Central-European journal of immunology	3.92	38.24	1.455	11.709
Harm reduction journal	3.92	38.24	2.745	64.286
Cell & bioscience	3.49	20.65	3.355	58.696
Journal of health, population, and nutrition	4.38	57.26	1.828	41.47
Safety and health at work	4.22	50.1	1.431	33.974
Acta ortopedica brasileira	4.87	82.62	0.57	4.605
ESC heart failure	4.87	82.62	3.407	64.338
International neurourology journal	4.82	79.96	1.899	39.375
Medical education online	4.04	43.76	1.715	59.053
Acta pharmaceutica Sinica. B	3.16	11.45	5.808	93.82
BMC ecology	3.18	12.47	2.381	54.242
Journal of biomedical semantics	2.86	3.07	1.582	41.525
Journal of clinical medicine	4.24	51.12	5.688	90.938
The plant pathology journal	2.94	5.73	1.294	53.838
Journal of breast cancer	5.05	88.96	2.558	36.739
Molecular cytogenetics	3.48	20.25	1.331	18.103
Microbial genomics	3.29	14.11	4.853	82.511
Journal for immunotherapy of cancer	3.52	21.88	8.728	92.339
Substance abuse treatment, prevention, and policy	4.52	66.67	2.101	50
International breastfeeding journal	4.60	70.76	2.475	72.236
Journal of the International Society of Sports Nutrition	5.42	98.57	3.841	81.948
Metabolites	3.51	21.06	3.303	58.027
Allergy, asthma, and clinical immunology : official journal of the Canadian Society of Allergy and Clinical Immunology	4.23	50.72	2.051	26.547
Botanical studies	2.97	6.75	1.796	58.553
Health economics review	2.91	4.09	1.374	41.612
International journal for parasitology. Parasites and wildlife	3.80	33.74	2.075	51.933
Journal of neurodevelopmental disorders	4.82	79.55	3.59	69.176
Population health metrics	2.93	5.32	2.953	87.5
International journal of health geographics	3.13	11.04	2.862	80.64
Journal of occupational medicine and toxicology (London, England)	4.27	53.37	2.591	69.086
Chinese medicine	3.88	37.01	2.265	54.203
Clinical psychopharmacology and neuroscience : the official scientific journal of the Korean College of Neuropsychopharmacology	5.31	96.93	2.47	41.011
International journal for parasitology. Drugs and drug resistance	3.90	37.22	2.951	68.57
AIDS research and therapy	4.00	41.51	2.24	34.27
Cancer management and research	5.08	89.78	2.243	27.174
Journal of periodontal & implant science	5.21	93.87	1.472	40.11
Skeletal muscle	4.00	41.51	4	60.881
Trends in hearing	5.02	87.53	2.768	87.454
Annals of general psychiatry	5.08	89.98	2.158	47.665
Psychology research and behavior management	4.34	55.62	1.84	56.663
Horticulture research	3.17	11.86	3.64	89.62
Journal of medical biochemistry	5.03	88.55	2	25.92
Molecular therapy oncolytics	3.68	28.22	5.71	86.367
Clinical proteomics	4.44	62.17	2.892	65.19
Korean journal of orthodontics	5.13	92.02	1.476	41.209
Cardiovascular ultrasound	5.28	96.11	2.043	40.809
Journal of extracellular vesicles	3.62	25.77	11	91.969
Journal of inflammation (London, England)	4.00	41.51	2.662	34.494
Zdravstveno varstvo	3.95	39.26	1.074	18.598
BMC developmental biology	3.13	10.63	2.368	61.628
Experimental neurobiology	4.02	42.54	2.63	43.102
International journal of clinical and health psychology : IJCHP	4.54	67.69	3.317	83.462
Cell communication and signaling : CCS	3.16	11.66	5.111	74.352
BMC cell biology	2.91	4.29	3.485	50
NPJ genomic medicine	4.53	67.08	4.422	80.747
BMC international health and human rights	3.53	23.11	1.656	44.055
IEEE journal of translational engineering in health and medicine	3.59	25.15	2.075	40.625
Conflict and health	3.83	35.38	2.696	77.467
NPJ biofilms and microbiomes	3.68	27.81	6.333	88.946
EvoDevo	3.11	10.02	2.12	34.849
BMC molecular biology	2.95	6.34	2.568	43.98
NPJ vaccines	4.86	82.21	5.02	81.546
Behavioral and brain functions : BBF	4.88	83.44	2.457	42.704
Acta histochemica et cytochemica	3.53	22.49	1.07	4.404
JMIR serious games	4.85	81.8	3.351	75
Neural development	3.36	16.36	2.317	43.001
Persoonia	3.44	19.02	6.86	91.379
Zoological letters	2.97	6.95	2.064	83.824
ASN neuro	4.32	55.21	2.707	42.135
Marine biology	3.31	15.13	2.134	64.352
Proteome science	3.86	35.99	1.795	24.684
Studies in mycology	3.18	12.68	9.206	94.828
Hong Kong journal of occupational therapy : HKJOT	4.65	73.01	0.36	3.846
