# Supplementary material for: The Rigor and Transparency Index Quality Metric for Assessing Biological and Medical Science Methods
Source: iScience. 2020 Oct 20;23(11):101698. doi: 10.1016/j.isci.2020.101698 (PMC7644557; doi:10.1016/j.isci.2020.101698)
Supplement: Data S6. RTI Data Showing the 50 Journals with the Highest Number of “Not Applicable” Scored Papers, Related to Data S1 [file mmc7.csv]

journal	Number of Processed Papers	Percentage of Papers Scored 0
Acta crystallographica. Section E, Structure reports online	23378	98.16%
Nanoscale research letters	5016	71.23%
Beilstein journal of organic chemistry	1275	78.27%
Acta crystallographica. Section E, Crystallographic communications	782	94.63%
iScience	519	99.61%
Journal of research of the National Institute of Standards and Technology	347	72.33%
The Journal of organic chemistry	221	75.11%
Angewandte Chemie (International ed. in English)	196	82.14%
Journal of radioanalytical and nuclear chemistry	170	77.06%
Geophysical research letters	105	71.43%
GMS health technology assessment	96	77.08%
Colloid and polymer science	80	70.00%
Designed monomers and polymers	79	78.48%
The journal of physical chemistry. A	77	70.13%
Pharmaceutical methods	73	89.04%
ISRN organic chemistry	66	80.30%
Strahlentherapie und Onkologie : Organ der Deutschen Rontgengesellschaft ... [et al]	57	98.25%
Journal of automated methods & management in chemistry	50	82.00%
European journal of organic chemistry	49	75.51%
Viszeralmedizin	46	80.43%
Journal of solution chemistry	42	88.10%
Journal of surfactants and detergents	39	79.49%
Community eye health	33	84.85%
Acta crystallographica. Section A, Foundations and advances	31	80.65%
Advanced synthesis & catalysis	30	70.00%
Acta crystallographica Section B, Structural science, crystal engineering and materials	29	79.31%
Gefasschirurgie : Zeitschrift fur vaskulare und endovaskulare Chirurgie : Organ der Deutschen und der Osterreichischen Gesellschaft fur Gefasschirurgie unter Mitarbeit der Schweizerischen Gesellschaft fur Gefasschirurgie	26	84.62%
Topics in catalysis	24	75.00%
Chemicke zvesti	22	72.73%
European journal of case reports in internal medicine	21	76.19%
ChemElectroChem	20	75.00%
Origins of life and evolution of the biosphere : the journal of the International Society for the Study of the Origin of Life	18	72.22%
Acta crystallographica. Section C, Structural chemistry	17	88.24%
Journal of orthopaedic case reports	17	82.35%
Journal of research of the National Bureau of Standards. Section A, Physics and chemistry	16	93.75%
Journal of geophysical research. Space physics	16	75.00%
Obere extremitat	15	93.33%
Images in paediatric cardiology	15	86.67%
Tetrahedron	15	73.33%
Arthroscopy techniques	14	71.43%
Chemical engineering & technology	14	71.43%
Journal of orofacial orthopedics = Fortschritte der Kieferorthopadie : Organ/official journal Deutsche Gesellschaft fur Kieferorthopadie	12	91.67%
Biochemical Society transactions	12	83.33%
Palaeobiodiversity and palaeoenvironments	12	83.33%
Chemistry, an Asian journal	12	75.00%
Surface science	11	100.00%
Bioresource technology	11	81.82%
Integrated environmental assessment and management	11	72.73%
Intermetallics	11	72.73%
Nano reviews	11	72.73%
