# Supplementary material for: The Rigor and Transparency Index Quality Metric for Assessing Biological and Medical Science Methods
Source: iScience. 2020 Oct 20;23(11):101698. doi: 10.1016/j.isci.2020.101698 (PMC7644557; doi:10.1016/j.isci.2020.101698)
Supplement: Data S7. RTI Antibody-Related Data Broken Down by Journal and Year Ordered by the Rate of Antibody Identifiability, Related to Figure 2 and Table 2 [file mmc8.csv]

papers analyzed	Year	Journal	Antibodies Detected	Identifiable	% Identifiable	This report is generated by including papers that contain at least one antibody per paper from all years, the number of papers per row must be greater than 10 for statistics to be reported. Each paper was accessed from the PubMed Central archive and contained a methods section. Papers such as reviews are not included as they do not have a methods section.
13	2019	Cell stem cell	242	236	97.52%
16	2019	Immunity	430	419	97.44%
24	2019	Cell	362	350	96.69%
42	2019	Molecular cell	548	524	95.62%
11	2019	ASN neuro	84	80	95.24%
13	2019	Developmental cell	123	117	95.12%
12	2019	Cell metabolism	181	171	94.48%
17	2019	Current biology : CB	132	123	93.18%
14	2019	The Journal of neuroscience : the official journal of the Society for Neuroscience	91	84	92.31%
11	2019	Particle and fibre toxicology	11	10	90.91%
240	2019	Cell reports	1458	1312	89.99%
491	2019	eLife	2476	2218	89.58%
75	2019	eNeuro	344	308	89.53%
18	2019	BMC biology	62	55	88.71%
21	2019	Journal of the Endocrine Society	69	58	84.06%
62	2019	The Journal of cell biology	149	122	81.88%
12	2019	BMC neuroscience	25	19	76.00%
250	2019	EBioMedicine	639	470	73.55%
19	2019	Protein & cell	29	20	68.97%
18	2019	Development (Cambridge, England)	22	15	68.18%
21	2019	Glia	57	38	66.67%
15	2019	Alzheimer's research & therapy	29	19	65.52%
64	2019	The EMBO journal	135	86	63.70%
12	2019	Translational vision science & technology	22	14	63.64%
19	2019	Nature neuroscience	30	19	63.33%
27	2019	Autophagy	27	17	62.96%
16	2019	Regenerative therapy	16	10	62.50%
17	2019	Cancer biology & therapy	21	13	61.90%
26	2019	Brain and behavior	44	27	61.36%
49	2019	Cellular and molecular gastroenterology and hepatology	58	35	60.34%
35	2019	Journal of cellular physiology	62	37	59.68%
42	2019	Molecular brain	59	35	59.32%
36	2019	Frontiers in cell and developmental biology	64	37	57.81%
43	2019	Investigative ophthalmology & visual science	65	36	55.38%
92	2019	Acta neuropathologica communications	131	72	54.96%
19	2019	PLoS computational biology	22	12	54.55%
11	2019	Scientific data	11	6	54.55%
15	2019	JACC. Basic to translational science	26	14	53.85%
79	2019	Biology open	91	48	52.75%
16	2019	Frontiers in cardiovascular medicine	23	12	52.17%
15	2019	The Journal of reproduction and development	25	13	52.00%
128	2019	Oncology reports	128	66	51.56%
33	2019	Nature	41	21	51.22%
400	2019	Molecular medicine reports	406	205	50.49%
287	2019	Experimental and therapeutic medicine	287	143	49.83%
131	2019	Journal of neuroinflammation	181	89	49.17%
34	2019	Epigenetics & chromatin	37	18	48.65%
37	2019	Translational psychiatry	37	18	48.65%
49	2019	Molecular neurobiology	60	29	48.33%
25	2019	International journal of immunopathology and pharmacology	25	12	48.00%
50	2019	The Journal of biological chemistry	65	31	47.69%
381	2019	Oncology letters	382	182	47.64%
38	2019	Oncogenesis	42	20	47.62%
1262	2019	Nature communications	1368	651	47.59%
42	2019	The Journal of experimental medicine	49	23	46.94%
179	2019	Frontiers in cellular neuroscience	218	101	46.33%
13	2019	Neurology. Genetics	13	6	46.15%
43	2019	Stem cell reports	46	21	45.65%
20	2019	BMC complementary and alternative medicine	20	9	45.00%
36	2019	Journal of extracellular vesicles	36	16	44.44%
18	2019	Nature medicine	18	8	44.44%
112	2019	International journal of oncology	112	49	43.75%
16	2019	Journal of biological engineering	16	7	43.75%
32	2019	Journal of cell science	32	14	43.75%
81	2019	Molecular biology of the cell	101	44	43.56%
23	2019	Genome biology	23	10	43.48%
21	2019	Aging and disease	21	9	42.86%
20	2019	Animal cells and systems	21	9	42.86%
21	2019	BMC molecular and cell biology	21	9	42.86%
14	2019	Frontiers in psychiatry	14	6	42.86%
28	2019	Human molecular genetics	28	12	42.86%
43	2019	Disease models & mechanisms	47	20	42.55%
19	2019	MicrobiologyOpen	19	8	42.11%
109	2019	PLoS biology	126	53	42.06%
42	2019	Cell & bioscience	55	23	41.82%
12	2019	Neural plasticity	12	5	41.67%
65	2019	Molecular metabolism	70	29	41.43%
26	2019	Frontiers in behavioral neuroscience	34	14	41.18%
22	2019	Experimental neurobiology	22	9	40.91%
20	2019	Medicina (Kaunas, Lithuania)	22	9	40.91%
381	2019	Cell death & disease	427	173	40.52%
119	2019	Proceedings of the National Academy of Sciences of the United States of America	142	57	40.14%
30	2019	Biological research	30	12	40.00%
15	2019	Cell cycle (Georgetown, Tex.)	15	6	40.00%
15	2019	Molecular neurodegeneration	15	6	40.00%
94	2019	Cell communication and signaling : CCS	108	43	39.81%
41	2019	EMBO molecular medicine	48	19	39.58%
48	2019	Genes	48	19	39.58%
32	2019	G3 (Bethesda, Md.)	33	13	39.39%
28	2019	Cell transplantation	28	11	39.29%
28	2019	Materials (Basel, Switzerland)	28	11	39.29%
117	2019	Communications biology	128	50	39.06%
18	2019	Data in brief	18	7	38.89%
67	2019	Neoplasia (New York, N.Y.)	67	26	38.81%
13	2019	The international journal of neuropsychopharmacology	13	5	38.46%
13	2019	The Journal of clinical investigation	13	5	38.46%
33	2019	Hepatology communications	47	18	38.30%
224	2019	Frontiers in physiology	245	92	37.55%
24	2019	Molecular medicine (Cambridge, Mass.)	24	9	37.50%
15	2019	The Journal of pathology	16	6	37.50%
22	2019	BMC biotechnology	22	8	36.36%
11	2019	BMC developmental biology	11	4	36.36%
11	2019	Brain structure & function	11	4	36.36%
11	2019	Cellular microbiology	11	4	36.36%
11	2019	Cerebral cortex (New York, N.Y. : 1991)	11	4	36.36%
11	2019	Medical science monitor basic research	11	4	36.36%
191	2019	Oncotarget	198	72	36.36%
80	2019	Life science alliance	80	29	36.25%
75	2019	Molecular oncology	75	27	36.00%
81	2019	Oncogene	81	29	35.80%
28	2019	Acta neuropathologica	28	10	35.71%
14	2019	Analytical cellular pathology (Amsterdam)	14	5	35.71%
28	2019	Brazilian journal of medical and biological research = Revista brasileira de pesquisas medicas e biologicas	28	10	35.71%
14	2019	Journal of radiation research	14	5	35.71%
14	2019	Molecular psychiatry	14	5	35.71%
31	2019	Acta pharmaceutica Sinica. B	31	11	35.48%
17	2019	Nature immunology	17	6	35.29%
90	2019	Frontiers in molecular neuroscience	94	33	35.11%
17	2019	Skeletal muscle	20	7	35.00%
181	2019	PLoS genetics	195	68	34.87%
144	2019	Science advances	155	54	34.84%
23	2019	Journal of enzyme inhibition and medicinal chemistry	23	8	34.78%
137	2019	Cancer cell international	137	47	34.31%
56	2019	Cell death discovery	56	19	33.93%
18	2019	Drug delivery	18	6	33.33%
15	2019	EJNMMI research	15	5	33.33%
12	2019	Journal of animal science and biotechnology	12	4	33.33%
12	2019	Journal of pathology and translational medicine	12	4	33.33%
12	2019	Microorganisms	12	4	33.33%
24	2019	Nutrition & metabolism	24	8	33.33%
12	2019	Pathogens (Basel, Switzerland)	12	4	33.33%
12	2019	Plant direct	12	4	33.33%
2550	2019	Scientific reports	2739	909	33.19%
373	2019	Cancers	397	130	32.75%
47	2019	Frontiers in neurology	55	18	32.73%
43	2019	Molecular therapy oncolytics	43	14	32.56%
1315	2019	PloS one	1425	459	32.21%
84	2019	Marine drugs	87	28	32.18%
28	2019	Archives of medical science : AMS	28	9	32.14%
22	2019	EMBO reports	22	7	31.82%
246	2019	Nucleic acids research	255	81	31.76%
278	2019	OncoTargets and therapy	278	88	31.65%
30	2019	mAbs	38	12	31.58%
38	2019	Molecular pain	38	12	31.58%
150	2019	Redox biology	150	47	31.33%
48	2019	International journal of medical sciences	48	15	31.25%
16	2019	The Korean journal of physiology & pharmacology : official journal of the Korean Physiological Society and the Korean Society of Pharmacology	16	5	31.25%
15	2019	Virulence	16	5	31.25%
241	2019	BMC cancer	241	75	31.12%
58	2019	Frontiers in genetics	58	18	31.03%
13	2019	Clinical proteomics	13	4	30.77%
82	2019	Translational oncology	82	25	30.49%
23	2019	Journal of biomedical science	23	7	30.43%
224	2019	Cancer management and research	224	68	30.36%
289	2019	Bioscience reports	290	88	30.34%
299	2019	Journal of experimental & clinical cancer research : CR	300	91	30.33%
288	2019	Cells	292	88	30.14%
107	2019	Frontiers in endocrinology	110	33	30.00%
73	2019	Physiological reports	77	23	29.87%
27	2019	Yonsei medical journal	27	8	29.63%
17	2019	International journal of stem cells	17	5	29.41%
31	2019	Molecules and cells	31	9	29.03%
1000	2019	International journal of molecular sciences	1055	306	29.00%
69	2019	Molecular therapy. Methods & clinical development	69	20	28.99%
231	2019	PLoS pathogens	243	70	28.81%
220	2019	Theranostics	226	65	28.76%
192	2019	Nutrients	192	55	28.65%
28	2019	Diagnostic pathology	28	8	28.57%
14	2019	Frontiers in bioengineering and biotechnology	14	4	28.57%
28	2019	Iranian journal of basic medical sciences	28	8	28.57%
49	2019	Molecular cancer	49	14	28.57%
187	2019	Aging	187	53	28.34%
187	2019	Stem cell research & therapy	192	54	28.13%
46	2019	Biochemistry and biophysics reports	50	14	28.00%
67	2019	FEBS open bio	68	19	27.94%
126	2019	Stem cells international	133	37	27.82%
18	2019	Journal of veterinary internal medicine	18	5	27.78%
72	2019	Neural regeneration research	76	21	27.63%
29	2019	Cancer research and treatment : official journal of Korean Cancer Association	29	8	27.59%
134	2019	Molecular therapy. Nucleic acids	135	37	27.41%
22	2019	Breast cancer research : BCR	22	6	27.27%
11	2019	Cell death and differentiation	11	3	27.27%
77	2019	Drug design, development and therapy	77	21	27.27%
11	2019	Journal of cellular biochemistry	11	3	27.27%
22	2019	The Journal of infectious diseases	22	6	27.27%
48	2019	FASEB journal : official publication of the Federation of American Societies for Experimental Biology	48	13	27.08%
83	2019	PeerJ	85	23	27.06%
89	2019	Journal of immunology research	89	24	26.97%
26	2019	Frontiers in neuroanatomy	26	7	26.92%
15	2019	Breast cancer research and treatment	15	4	26.67%
15	2019	Diabetes, metabolic syndrome and obesity : targets and therapy	15	4	26.67%
15	2019	Molecular & cellular proteomics : MCP	15	4	26.67%
49	2019	Respiratory research	49	13	26.53%
174	2019	Journal of Cancer	174	46	26.44%
38	2019	Journal of oncology	38	10	26.32%
19	2019	Sensors (Basel, Switzerland)	19	5	26.32%
19	2019	Therapeutic advances in medical oncology	19	5	26.32%
180	2019	Frontiers in oncology	180	47	26.11%
147	2019	Evidence-based complementary and alternative medicine : eCAM	147	38	25.85%
39	2019	Journal of experimental botany	39	10	25.64%
51	2019	BMC genomics	51	13	25.49%
51	2019	World journal of gastroenterology	51	13	25.49%
12	2019	Iranian biomedical journal	12	3	25.00%
28	2019	Journal of the American Heart Association	28	7	25.00%
12	2019	Journal of toxicologic pathology	12	3	25.00%
16	2019	Laboratory investigation; a journal of technical methods and pathology	16	4	25.00%
20	2019	Mediators of inflammation	20	5	25.00%
20	2019	Technology in cancer research & treatment	20	5	25.00%
384	2019	Journal of cellular and molecular medicine	398	99	24.87%
57	2019	Oncoimmunology	57	14	24.56%
41	2019	Experimental & molecular medicine	41	10	24.39%
37	2019	BMC nephrology	37	9	24.32%
29	2019	Veterinary research	29	7	24.14%
901	2019	Frontiers in immunology	932	222	23.82%
21	2019	BMC immunology	21	5	23.81%
21	2019	Brain : a journal of neurology	21	5	23.81%
21	2019	International journal of endocrinology	21	5	23.81%
241	2019	BioMed research international	241	57	23.65%
17	2019	Journal of orthopaedic surgery and research	17	4	23.53%
273	2019	Molecules (Basel, Switzerland)	281	66	23.49%
64	2019	Aging cell	64	15	23.44%
29	2019	Annals of clinical and translational neurology	30	7	23.33%
13	2019	Cellular and molecular life sciences : CMLS	13	3	23.08%
26	2019	Chinese medical journal	26	6	23.08%
39	2019	Clinical epigenetics	39	9	23.08%
26	2019	CNS neuroscience & therapeutics	26	6	23.08%
44	2019	International journal of biological sciences	44	10	22.73%
44	2019	Stem cells translational medicine	44	10	22.73%
31	2019	Animals : an open access journal from MDPI	31	7	22.58%
113	2019	Cancer science	120	27	22.50%
94	2019	Frontiers in plant science	94	21	22.34%
18	2019	JCI insight	18	4	22.22%
36	2019	Journal of diabetes research	36	8	22.22%
18	2019	Journal of pain research	18	4	22.22%
63	2019	Journal of virology	63	14	22.22%
18	2019	Vaccines	18	4	22.22%
41	2019	Disease markers	41	9	21.95%
55	2019	Heliyon	55	12	21.82%
23	2019	Reproductive biology and endocrinology : RB&E	23	5	21.74%
23	2019	The Journal of veterinary medical science	23	5	21.74%
14	2019	Diabetology & metabolic syndrome	14	3	21.43%
28	2019	Journal of nanobiotechnology	28	6	21.43%
224	2019	Medical science monitor : international medical journal of experimental and clinical research	224	47	20.98%
24	2019	Cell journal	24	5	20.83%
179	2019	mBio	179	37	20.67%
63	2019	mSphere	63	13	20.63%
39	2019	Antioxidants (Basel, Switzerland)	39	8	20.51%
39	2019	Frontiers in aging neuroscience	39	8	20.51%
44	2019	The Journal of international medical research	44	9	20.45%
73	2019	Journal of translational medicine	74	15	20.27%
15	2019	Cardiovascular diabetology	15	3	20.00%
14	2019	Clinical and experimental immunology	15	3	20.00%
14	2019	Euro surveillance : bulletin Europeen sur les maladies transmissibles = European communicable disease bulletin	15	3	20.00%
15	2019	Gastroenterology research and practice	15	3	20.00%
110	2019	Journal for immunotherapy of cancer	110	22	20.00%
25	2019	Journal of hematology & oncology	25	5	20.00%
25	2019	Renal failure	25	5	20.00%
31	2019	ACS omega	31	6	19.35%
57	2019	Oxidative medicine and cellular longevity	57	11	19.30%
52	2019	Biomolecules	52	10	19.23%
26	2019	Lipids in health and disease	26	5	19.23%
21	2019	Cancer immunology, immunotherapy : CII	21	4	19.05%
43	2019	Cellular & molecular biology letters	43	8	18.60%
43	2019	Emerging microbes & infections	43	8	18.60%
43	2019	Endocrine connections	43	8	18.60%
43	2019	Plant biotechnology journal	43	8	18.60%
137	2019	Cancer medicine	137	25	18.25%
11	2019	AMB Express	11	2	18.18%
22	2019	BMB reports	22	4	18.18%
11	2019	Immune network	11	2	18.18%
11	2019	Neurobiology of stress	11	2	18.18%
11	2019	Vaccine	11	2	18.18%
72	2019	Toxins	72	13	18.06%
28	2019	Mucosal immunology	28	5	17.86%
141	2019	Journal of clinical medicine	141	25	17.73%
17	2019	Cell adhesion & migration	17	3	17.65%
17	2019	Frontiers in pediatrics	17	3	17.65%
17	2019	Journal of cancer research and clinical oncology	17	3	17.65%
17	2019	Journal of ovarian research	17	3	17.65%
17	2019	Neuropsychiatric disease and treatment	17	3	17.65%
224	2019	Frontiers in microbiology	227	39	17.18%
82	2019	BMC veterinary research	83	14	16.87%
12	2019	BMC microbiology	12	2	16.67%
12	2019	Bone reports	12	2	16.67%
18	2019	Journal of cachexia, sarcopenia and muscle	18	3	16.67%
24	2019	Journal of diabetes investigation	24	4	16.67%
18	2019	Leukemia	18	3	16.67%
18	2019	Virology journal	18	3	16.67%
91	2019	Frontiers in cellular and infection microbiology	91	15	16.48%
25	2019	NPJ vaccines	25	4	16.00%
19	2019	Acta cirurgica brasileira	19	3	15.79%
19	2019	Frontiers in veterinary science	19	3	15.79%
13	2019	Molecular vision	13	2	15.38%
13	2019	Orphanet journal of rare diseases	13	2	15.38%
41	2019	Thoracic cancer	41	6	14.63%
84	2019	Arthritis research & therapy	84	12	14.29%
28	2019	International journal of cancer	28	4	14.29%
21	2019	Pharmaceutical biology	21	3	14.29%
14	2019	Translational neurodegeneration	14	2	14.29%
50	2019	Advanced science (Weinheim, Baden-Wurttemberg, Germany)	50	7	14.00%
36	2019	Molecular genetics & genomic medicine	36	5	13.89%
22	2019	Food science & nutrition	22	3	13.64%
56	2019	Parasites & vectors	59	8	13.56%
15	2019	BMC musculoskeletal disorders	15	2	13.33%
15	2019	Pharmacology research & perspectives	15	2	13.33%
23	2019	BMC gastroenterology	23	3	13.04%
23	2019	Infection and immunity	23	3	13.04%
23	2019	Journal of ginseng research	23	3	13.04%
23	2019	Open access Macedonian journal of medical sciences	23	3	13.04%
39	2019	Biomolecules & therapeutics	39	5	12.82%
119	2019	International journal of nanomedicine	119	15	12.61%
16	2019	Neurology(R) neuroimmunology & neuroinflammation	16	2	12.50%
17	2019	Emerging infectious diseases	17	2	11.76%
51	2019	Haematologica	51	6	11.76%
26	2019	Malaria journal	26	3	11.54%
18	2019	Human vaccines & immunotherapeutics	18	2	11.11%
38	2019	International journal of environmental research and public health	38	4	10.53%
125	2019	PLoS neglected tropical diseases	125	13	10.40%
20	2019	Microbial cell factories	20	2	10.00%
11	2019	BMC oral health	11	1	9.09%
44	2019	BMJ open	44	4	9.09%
11	2019	Brain sciences	11	1	9.09%
11	2019	Dose-response : a publication of International Hormesis Society	11	1	9.09%
11	2019	European journal of histochemistry : EJH	11	1	9.09%
11	2019	Journal of breast cancer	11	1	9.09%
11	2019	Molecular and cellular biochemistry	11	1	9.09%
12	2019	Clinical infectious diseases : an official publication of the Infectious Diseases Society of America	12	1	8.33%
24	2019	Frontiers in chemistry	24	2	8.33%
12	2019	Hepatology (Baltimore, Md.)	12	1	8.33%
12	2019	Immunity, inflammation and disease	12	1	8.33%
12	2019	Journal of the International AIDS Society	12	1	8.33%
12	2019	Journal of veterinary science	12	1	8.33%
12	2019	Nanoscale research letters	12	1	8.33%
66	2019	Medicine	66	5	7.58%
14	2019	Journal of ophthalmology	14	1	7.14%
14	2019	Memorias do Instituto Oswaldo Cruz	14	1	7.14%
14	2019	Toxicology reports	14	1	7.14%
29	2019	Nanomaterials (Basel, Switzerland)	29	2	6.90%
15	2019	The Korean journal of internal medicine	15	1	6.67%
16	2019	BMC ophthalmology	16	1	6.25%
18	2019	Allergy, asthma & immunology research	18	1	5.56%
19	2019	Epidemiology and infection	19	1	5.26%
90	2019	BMC infectious diseases	90	3	3.33%
34	2019	Open forum infectious diseases	34	1	2.94%
35	2019	Pharmaceutics	35	1	2.86%
13	2019	BMC public health	13	0	0.00%
11	2019	Infection and drug resistance	11	0	0.00%
16	2019	JMIR research protocols	16	0	0.00%
12	2019	Journal of advanced research	12	0	0.00%
12	2019	Kidney international reports	12	0	0.00%
14	2019	RMD open	14	0	0.00%
12	2019	The American journal of tropical medicine and hygiene	12	0	0.00%
12	2019	Transplantation direct	12	0	0.00%
18	2019	Trials	18	0	0.00%
13	2019	Veterinary world	13	0	0.00%
11	2018	Cell metabolism	142	139	97.89%
13	2018	Cell stem cell	275	268	97.45%
20	2018	Immunity	430	417	96.98%
11	2018	Cancer cell	196	190	96.94%
42	2018	Cell	690	666	96.52%
23	2018	Neuron	248	239	96.37%
37	2018	Molecular cell	423	405	95.74%
12	2018	The Journal of comparative neurology	79	75	94.94%
29	2018	Developmental cell	328	309	94.21%
18	2018	The Journal of neuroscience : the official journal of the Society for Neuroscience	118	109	92.37%
21	2018	Journal of the Endocrine Society	79	70	88.61%
29	2018	Current biology : CB	181	160	88.40%
669	2018	eLife	3189	2819	88.40%
305	2018	Cell reports	1420	1241	87.39%
119	2018	eNeuro	484	422	87.19%
41	2018	BMC biology	166	143	86.14%
12	2018	British journal of pharmacology	44	36	81.82%
32	2018	F1000Research	93	74	79.57%
15	2018	Stem cell research	44	34	77.27%
183	2018	EBioMedicine	485	361	74.43%
45	2018	Frontiers in neuroanatomy	111	81	72.97%
22	2018	Autophagy	22	16	72.73%
21	2018	Frontiers in neural circuits	31	21	67.74%
23	2018	Brain sciences	36	24	66.67%
33	2018	Brain and behavior	75	49	65.33%
18	2018	Brain structure & function	33	21	63.64%
54	2018	Development (Cambridge, England)	54	34	62.96%
13	2018	Cancer & metabolism	13	8	61.54%
38	2018	Molecular brain	63	37	58.73%
15	2018	Genome medicine	24	14	58.33%
46	2018	Molecular neurobiology	77	43	55.84%
261	2018	Frontiers in cellular neuroscience	390	216	55.38%
245	2018	Frontiers in molecular neuroscience	368	203	55.16%
13	2018	International journal of oral science	13	7	53.85%
43	2018	Cellular and molecular gastroenterology and hepatology	57	30	52.63%
105	2018	PeerJ	152	80	52.63%
21	2018	Molecular and cellular biology	21	11	52.38%
92	2018	Frontiers in aging neuroscience	115	59	51.30%
53	2018	Cell death and differentiation	68	34	50.00%
11	2018	Environmental health perspectives	16	8	50.00%
27	2018	Frontiers in psychiatry	34	17	50.00%
24	2018	Journal of cellular physiology	40	20	50.00%
20	2018	Neuroreport	20	10	50.00%
23	2018	Protein & cell	30	15	50.00%
67	2018	Nature medicine	71	35	49.30%
145	2018	International journal of oncology	145	71	48.97%
214	2018	The Journal of cell biology	269	129	47.96%
802	2018	Oncology letters	802	384	47.88%
21	2018	Nature methods	21	10	47.62%
12	2018	BMC neuroscience	17	8	47.06%
11	2018	Infectious diseases of poverty	15	7	46.67%
15	2018	Scientific data	15	7	46.67%
13	2018	Journal of biomedical research	13	6	46.15%
13	2018	Journal of exercise rehabilitation	13	6	46.15%
13	2018	Journal of medicinal chemistry	13	6	46.15%
89	2018	Disease models & mechanisms	89	41	46.07%
1745	2018	Nature communications	1864	856	45.92%
619	2018	Molecular medicine reports	619	283	45.72%
174	2018	Oncogene	184	84	45.65%
18	2018	BMC anesthesiology	22	10	45.45%
11	2018	Journal of oncology	11	5	45.45%
15	2018	The Journal of physiology	20	9	45.00%
148	2018	Nature	149	67	44.97%
178	2018	Oncology reports	178	80	44.94%
73	2018	Aging cell	98	44	44.90%
138	2018	PLoS biology	147	66	44.90%
40	2018	Translational psychiatry	47	21	44.68%
13	2018	Acta histochemica et cytochemica	16	7	43.75%
23	2018	Frontiers in cardiovascular medicine	23	10	43.48%
35	2018	Molecular vision	46	20	43.48%
272	2018	Journal of neuroinflammation	343	149	43.44%
37	2018	Nature cell biology	37	16	43.24%
14	2018	Bioengineering (Basel, Switzerland)	14	6	42.86%
42	2018	Nature neuroscience	42	18	42.86%
130	2018	Cancer cell international	131	56	42.75%
57	2018	Human molecular genetics	61	26	42.62%
40	2018	Epigenetics & chromatin	40	17	42.50%
12	2018	Proteomes	12	5	41.67%
92	2018	Cell death discovery	101	42	41.58%
110	2018	Biology open	130	54	41.54%
99	2018	Molecular metabolism	108	44	40.74%
174	2018	The Journal of experimental medicine	209	84	40.19%
30	2018	Brain : a journal of neurology	30	12	40.00%
44	2018	Journal of cell science	45	18	40.00%
30	2018	Nature genetics	30	12	40.00%
33	2018	Nature immunology	33	13	39.39%
27	2018	Journal of pain research	28	11	39.29%
480	2018	Experimental and therapeutic medicine	481	186	38.67%
44	2018	Genome biology	44	17	38.64%
44	2018	Technology in cancer research & treatment	44	17	38.64%
131	2018	Aging	148	57	38.51%
12	2018	Nature biomedical engineering	13	5	38.46%
26	2018	The Journal of reproduction and development	26	10	38.46%
31	2018	Molecular medicine (Cambridge, Mass.)	42	16	38.10%
29	2018	Acta neuropathologica	29	11	37.93%
29	2018	Cell research	29	11	37.93%
108	2018	Stem cell reports	111	42	37.84%
16	2018	The Journal of allergy and clinical immunology	16	6	37.50%
24	2018	The Journal of clinical investigation	24	9	37.50%
138	2018	Physiological reports	150	56	37.33%
43	2018	Cell discovery	43	16	37.21%
35	2018	Experimental neurobiology	35	13	37.14%
23	2018	Molecular therapy oncolytics	27	10	37.04%
26	2018	Nature chemical biology	27	10	37.04%
149	2018	Cancers	149	55	36.91%
19	2018	Molecular & cellular proteomics : MCP	19	7	36.84%
19	2018	Neuropsychiatric disease and treatment	19	7	36.84%
68	2018	Molecular cancer	68	25	36.76%
90	2018	British journal of cancer	90	33	36.67%
11	2018	Cardiovascular research	11	4	36.36%
22	2018	International journal of chronic obstructive pulmonary disease	22	8	36.36%
33	2018	International journal of immunopathology and pharmacology	33	12	36.36%
11	2018	International journal of obesity (2005)	11	4	36.36%
21	2018	JCI insight	22	8	36.36%
11	2018	Neurology	11	4	36.36%
25	2018	Skeletal muscle	25	9	36.00%
14	2018	Angiogenesis	14	5	35.71%
14	2018	APL bioengineering	14	5	35.71%
283	2018	PLoS genetics	299	106	35.45%
17	2018	Cardiovascular diabetology	17	6	35.29%
17	2018	Laboratory animal research	17	6	35.29%
17	2018	Toxicology reports	17	6	35.29%
166	2018	Molecular biology of the cell	190	67	35.26%
30	2018	Open biology	37	13	35.14%
20	2018	Nature biotechnology	20	7	35.00%
15	2018	Wellcome open research	20	7	35.00%
61	2018	Heliyon	66	23	34.85%
92	2018	Cells	92	32	34.78%
95	2018	Marine drugs	95	33	34.74%
78	2018	Molecular therapy. Methods & clinical development	78	27	34.62%
388	2018	Nucleic acids research	410	140	34.15%
80	2018	Neoplasia (New York, N.Y.)	80	27	33.75%
12	2018	Avicenna journal of medical biotechnology	12	4	33.33%
15	2018	BMC cardiovascular disorders	15	5	33.33%
72	2018	Brazilian journal of medical and biological research = Revista brasileira de pesquisas medicas e biologicas	72	24	33.33%
27	2018	European journal of histochemistry : EJH	27	9	33.33%
37	2018	Journal of biomedical science	42	14	33.33%
21	2018	Journal of pathology and translational medicine	21	7	33.33%
45	2018	Life science alliance	45	15	33.33%
15	2018	Parasite (Paris, France)	18	6	33.33%
60	2018	BMC genomics	61	20	32.79%
168	2018	Redox biology	177	58	32.77%
686	2018	Cell death & disease	714	232	32.49%
31	2018	Frontiers in cell and developmental biology	31	10	32.26%
78	2018	EMBO molecular medicine	84	27	32.14%
379	2018	BMC cancer	380	122	32.11%
53	2018	Frontiers in genetics	53	17	32.08%
423	2018	Frontiers in physiology	439	140	31.89%
85	2018	FEBS open bio	91	29	31.87%
22	2018	Cellular and molecular life sciences : CMLS	22	7	31.82%
22	2018	Molecular systems biology	22	7	31.82%
41	2018	Data in brief	41	13	31.71%
19	2018	Cancer communications (London, England)	19	6	31.58%
3948	2018	Scientific reports	4125	1296	31.42%
63	2018	G3 (Bethesda, Md.)	64	20	31.25%
16	2018	Journal of cellular biochemistry	16	5	31.25%
31	2018	Nature microbiology	32	10	31.25%
13	2018	Acta naturae	13	4	30.77%
91	2018	Investigative ophthalmology & visual science	91	28	30.77%
153	2018	Frontiers in endocrinology	167	51	30.54%
23	2018	Animal cells and systems	23	7	30.43%
23	2018	Arteriosclerosis, thrombosis, and vascular biology	23	7	30.43%
44	2018	Molecular neurodegeneration	46	14	30.43%
20	2018	Archives of toxicology	20	6	30.00%
80	2018	Asian Pacific journal of cancer prevention : APJCP	80	24	30.00%
107	2018	Frontiers in neurology	120	36	30.00%
20	2018	Pharmaceutics	20	6	30.00%
97	2018	Molecular oncology	97	29	29.90%
77	2018	Oncogenesis	77	23	29.87%
1537	2018	Oncotarget	1544	457	29.60%
109	2018	Acta neuropathologica communications	119	35	29.41%
17	2018	AMB Express	17	5	29.41%
17	2018	Journal of breast cancer	17	5	29.41%
184	2018	Proceedings of the National Academy of Sciences of the United States of America	192	56	29.17%
69	2018	The EMBO journal	69	20	28.99%
38	2018	BMB reports	38	11	28.95%
52	2018	Lipids in health and disease	52	15	28.85%
14	2018	Biology of sex differences	14	4	28.57%
14	2018	Bone reports	14	4	28.57%
154	2018	Cancer management and research	154	44	28.57%
21	2018	EJNMMI research	21	6	28.57%
28	2018	Gastroenterology research and practice	28	8	28.57%
13	2018	Molecular autism	14	4	28.57%
49	2018	Molecular psychiatry	49	14	28.57%
28	2018	Nature structural & molecular biology	28	8	28.57%
28	2018	The international journal of neuropsychopharmacology	28	8	28.57%
31	2018	Yonsei medical journal	32	9	28.13%
163	2018	Stem cells international	164	46	28.05%
1536	2018	Frontiers in immunology	1674	469	28.02%
25	2018	Pharmaceutical biology	25	7	28.00%
74	2018	Translational oncology	75	21	28.00%
18	2018	Diabetes	18	5	27.78%
18	2018	European journal of immunology	18	5	27.78%
29	2018	Breast cancer research : BCR	29	8	27.59%
91	2018	Science advances	91	25	27.47%
11	2018	Bone & joint research	11	3	27.27%
22	2018	Journal of enzyme inhibition and medicinal chemistry	22	6	27.27%
11	2018	Journal of tissue engineering and regenerative medicine	11	3	27.27%
11	2018	Molecular and cellular biochemistry	11	3	27.27%
22	2018	PLoS computational biology	22	6	27.27%
11	2018	Translational neuroscience	11	3	27.27%
2410	2018	PloS one	2503	680	27.17%
37	2018	Journal of nanobiotechnology	37	10	27.03%
111	2018	The Journal of biological chemistry	111	30	27.03%
56	2018	Journal of translational medicine	56	15	26.79%
15	2018	Signal transduction and targeted therapy	15	4	26.67%
94	2018	Frontiers in oncology	94	25	26.60%
34	2018	Cellular & molecular biology letters	34	9	26.47%
19	2018	Journal of orthopaedic surgery and research	19	5	26.32%
23	2018	Orphanet journal of rare diseases	23	6	26.09%
1230	2018	International journal of molecular sciences	1254	326	26.00%
76	2018	Communications biology	77	20	25.97%
58	2018	Molecules and cells	58	15	25.86%
253	2018	Stem cell research & therapy	254	65	25.59%
47	2018	Journal of hematology & oncology	47	12	25.53%
12	2018	ACS central science	12	3	25.00%
28	2018	Alzheimer's research & therapy	28	7	25.00%
12	2018	Cancer biology & medicine	12	3	25.00%
20	2018	Cancer research and treatment : official journal of Korean Cancer Association	20	5	25.00%
12	2018	Carcinogenesis	12	3	25.00%
80	2018	Cell communication and signaling : CCS	80	20	25.00%
76	2018	Cell transplantation	84	21	25.00%
36	2018	Infection and immunity	36	9	25.00%
80	2018	International journal of medical sciences	80	20	25.00%
13	2018	Iranian journal of parasitology	16	4	25.00%
252	2018	Journal of experimental & clinical cancer research : CR	252	63	25.00%
44	2018	Molecular therapy : the journal of the American Society of Gene Therapy	44	11	25.00%
12	2018	Proteome science	12	3	25.00%
12	2018	Retrovirology	12	3	25.00%
20	2018	The Journal of pathology	20	5	25.00%
52	2018	The Journal of veterinary medical science	52	13	25.00%
268	2018	Theranostics	268	66	24.63%
192	2018	mBio	213	52	24.41%
78	2018	Oxidative medicine and cellular longevity	78	19	24.36%
33	2018	Open access Macedonian journal of medical sciences	33	8	24.24%
60	2018	Molecular pain	62	15	24.19%
25	2018	The Biochemical journal	25	6	24.00%
348	2018	OncoTargets and therapy	348	83	23.85%
21	2018	BMC cell biology	21	5	23.81%
20	2018	Glia	21	5	23.81%
21	2018	Journal of inflammation (London, England)	21	5	23.81%
42	2018	Reproductive biology and endocrinology : RB&E	42	10	23.81%
38	2018	Frontiers in medicine	38	9	23.68%
254	2018	Bioscience reports	254	60	23.62%
17	2018	Acta pharmaceutica Sinica. B	17	4	23.53%
17	2018	Anatolian journal of cardiology	17	4	23.53%
34	2018	BMC biotechnology	34	8	23.53%
17	2018	Cancer immunology, immunotherapy : CII	17	4	23.53%
34	2018	Cell & bioscience	34	8	23.53%
17	2018	Cerebral cortex (New York, N.Y. : 1991)	17	4	23.53%
17	2018	Experimental animals	17	4	23.53%
17	2018	Food & nutrition research	17	4	23.53%
141	2018	Molecular therapy. Nucleic acids	141	33	23.40%
373	2018	PLoS pathogens	380	88	23.16%
13	2018	Cell cycle (Georgetown, Tex.)	13	3	23.08%
13	2018	Chemical science	13	3	23.08%
11	2018	Clinical infectious diseases : an official publication of the Infectious Diseases Society of America	13	3	23.08%
13	2018	Dose-response : a publication of International Hormesis Society	13	3	23.08%
13	2018	FEBS letters	13	3	23.08%
13	2018	Journal of tissue engineering	13	3	23.08%
48	2018	Genes	48	11	22.92%
22	2018	Analytical cellular pathology (Amsterdam)	22	5	22.73%
22	2018	Iranian journal of pharmaceutical research : IJPR	22	5	22.73%
102	2018	Journal of virology	102	23	22.55%
27	2018	Diabetologia	27	6	22.22%
54	2018	Journal of diabetes research	54	12	22.22%
36	2018	Neural plasticity	36	8	22.22%
243	2018	Nutrients	243	54	22.22%
349	2018	BioMed research international	355	78	21.97%
96	2018	World journal of gastroenterology	96	21	21.88%
23	2018	Biomolecules	23	5	21.74%
45	2018	Frontiers in behavioral neuroscience	46	10	21.74%
23	2018	Renal failure	23	5	21.74%
37	2018	International journal of biological sciences	37	8	21.62%
226	2018	Evidence-based complementary and alternative medicine : eCAM	227	49	21.59%
376	2018	Molecules (Basel, Switzerland)	376	81	21.54%
14	2018	BMC musculoskeletal disorders	14	3	21.43%
14	2018	Iranian journal of pathology	14	3	21.43%
13	2018	The Journal of general physiology	14	3	21.43%
90	2018	Toxins	90	19	21.11%
19	2018	Biosensors	19	4	21.05%
19	2018	Vaccines	19	4	21.05%
439	2018	Medical science monitor : international medical journal of experimental and clinical research	439	92	20.96%
43	2018	Stem cells translational medicine	43	9	20.93%
43	2018	Virulence	43	9	20.93%
29	2018	Biological research	29	6	20.69%
193	2018	Journal of Cancer	195	40	20.51%
34	2018	The Journal of infectious diseases	39	8	20.51%
354	2018	Journal of cellular and molecular medicine	358	73	20.39%
418	2018	Frontiers in microbiology	433	88	20.32%
14	2018	BMC medical genetics	15	3	20.00%
25	2018	Contrast media & molecular imaging	25	5	20.00%
35	2018	EMBO reports	35	7	20.00%
25	2018	Genetics	25	5	20.00%
15	2018	Journal of Alzheimer's disease : JAD	15	3	20.00%
25	2018	Journal of extracellular vesicles	25	5	20.00%
25	2018	Materials (Basel, Switzerland)	25	5	20.00%
20	2018	Nutrition & metabolism	20	4	20.00%
20	2018	World journal of surgical oncology	20	4	20.00%
111	2018	Neural regeneration research	111	22	19.82%
71	2018	Respiratory research	71	14	19.72%
36	2018	Biomolecules & therapeutics	36	7	19.44%
31	2018	International journal of endocrinology	31	6	19.35%
56	2018	ACS omega	57	11	19.30%
57	2018	Drug delivery	57	11	19.30%
52	2018	Haematologica	52	10	19.23%
21	2018	Journal of animal science and biotechnology	21	4	19.05%
100	2018	Oncoimmunology	100	19	19.00%
58	2018	Journal of clinical medicine	58	11	18.97%
74	2018	Emerging microbes & infections	74	14	18.92%
37	2018	Plant biotechnology journal	37	7	18.92%
16	2018	Antimicrobial agents and chemotherapy	16	3	18.75%
208	2018	Cancer science	208	39	18.75%
27	2018	Antioxidants (Basel, Switzerland)	27	5	18.52%
54	2018	Journal of the American Heart Association	54	10	18.52%
54	2018	Mucosal immunology	54	10	18.52%
38	2018	Endocrine connections	38	7	18.42%
38	2018	Nanomaterials (Basel, Switzerland)	38	7	18.42%
49	2018	Malaria journal	49	9	18.37%
11	2018	Behavioural neurology	11	2	18.18%
11	2018	BMC developmental biology	11	2	18.18%
11	2018	Journal of gastroenterology	11	2	18.18%
11	2018	Modern pathology : an official journal of the United States and Canadian Academy of Pathology, Inc	11	2	18.18%
11	2018	PPAR research	11	2	18.18%
11	2018	Stem cells and development	11	2	18.18%
160	2018	Frontiers in cellular and infection microbiology	160	29	18.13%
34	2018	BMC nephrology	34	6	17.65%
107	2018	BMC veterinary research	108	19	17.59%
57	2018	The Journal of international medical research	57	10	17.54%
23	2018	Bone research	23	4	17.39%
184	2018	Cancer medicine	184	32	17.39%
23	2018	Journal of clinical biochemistry and nutrition	23	4	17.39%
186	2018	International journal of nanomedicine	186	32	17.20%
41	2018	mAbs	41	7	17.07%
47	2018	Hepatology communications	47	8	17.02%
142	2018	Experimental & molecular medicine	142	24	16.90%
71	2018	Iranian journal of basic medical sciences	71	12	16.90%
30	2018	Aging and disease	30	5	16.67%
18	2018	BMC public health	18	3	16.67%
24	2018	Central-European journal of immunology	24	4	16.67%
42	2018	Diagnostic pathology	42	7	16.67%
18	2018	EXCLI journal	18	3	16.67%
12	2018	International neurourology journal	12	2	16.67%
12	2018	Iranian journal of biotechnology	12	2	16.67%
30	2018	Microbial cell factories	30	5	16.67%
11	2018	Nucleus (Austin, Tex.)	12	2	16.67%
12	2018	Pathogens (Basel, Switzerland)	12	2	16.67%
18	2018	The Korean journal of internal medicine	18	3	16.67%
42	2018	The Korean journal of physiology & pharmacology : official journal of the Korean Physiological Society and the Korean Society of Pharmacology	42	7	16.67%
30	2018	Veterinary world	30	5	16.67%
30	2018	Virology journal	30	5	16.67%
153	2018	Journal of immunology research	154	25	16.23%
31	2018	Journal of cachexia, sarcopenia and muscle	31	5	16.13%
31	2018	NPJ vaccines	31	5	16.13%
25	2018	Journal of ovarian research	25	4	16.00%
25	2018	Vaccine	25	4	16.00%
19	2018	JACC. Basic to translational science	19	3	15.79%
19	2018	Pharmacology research & perspectives	19	3	15.79%
32	2018	BMC gastroenterology	32	5	15.63%
45	2018	Journal for immunotherapy of cancer	45	7	15.56%
123	2018	Drug design, development and therapy	123	19	15.45%
13	2018	Allergy, asthma & immunology research	13	2	15.38%
13	2018	BMC medicine	13	2	15.38%
13	2018	BMC neurology	13	2	15.38%
13	2018	Clinical and applied thrombosis/hemostasis : official journal of the International Academy of Clinical and Applied Thrombosis/Hemostasis	13	2	15.38%
13	2018	Journal of diabetes investigation	13	2	15.38%
13	2018	Postepy dermatologii i alergologii	13	2	15.38%
13	2018	The Pan African medical journal	13	2	15.38%
33	2018	Leukemia	33	5	15.15%
40	2018	Advanced science (Weinheim, Baden-Wurttemberg, Germany)	40	6	15.00%
20	2018	Canadian journal of gastroenterology & hepatology	20	3	15.00%
20	2018	Journal of ginseng research	20	3	15.00%
27	2018	BMC immunology	27	4	14.81%
27	2018	Frontiers in bioengineering and biotechnology	27	4	14.81%
158	2018	Frontiers in plant science	169	25	14.79%
34	2018	Cell journal	34	5	14.71%
100	2018	Parasites & vectors	102	15	14.71%
53	2018	Sensors (Basel, Switzerland)	55	8	14.55%
28	2018	Human vaccines & immunotherapeutics	28	4	14.29%
14	2018	Immune network	14	2	14.29%
14	2018	Journal of radiation research	14	2	14.29%
14	2018	Kidney international reports	14	2	14.29%
14	2018	Memorias do Instituto Oswaldo Cruz	14	2	14.29%
14	2018	Nutrition research and practice	14	2	14.29%
14	2018	Trials	14	2	14.29%
41	2018	Biochemistry and biophysics reports	43	6	13.95%
73	2018	Chinese medical journal	73	10	13.70%
22	2018	Asian journal of andrology	22	3	13.64%
22	2018	Journal of Korean medical science	22	3	13.64%
15	2018	Journal of applied oral science : revista FOB	15	2	13.33%
15	2018	Journal of lipid research	15	2	13.33%
23	2018	BMC complementary and alternative medicine	23	3	13.04%
23	2018	Frontiers in pediatrics	23	3	13.04%
31	2018	Annals of clinical and translational neurology	31	4	12.90%
16	2018	Journal of atherosclerosis and thrombosis	16	2	12.50%
16	2018	Pharmacognosy magazine	16	2	12.50%
32	2018	Saudi journal of biological sciences	32	4	12.50%
193	2018	PLoS neglected tropical diseases	193	23	11.92%
59	2018	Veterinary research	59	7	11.86%
17	2018	Annals of transplantation	17	2	11.76%
17	2018	Journal of ophthalmology	17	2	11.76%
17	2018	The American journal of tropical medicine and hygiene	17	2	11.76%
61	2018	Journal of experimental botany	61	7	11.48%
35	2018	Disease markers	35	4	11.43%
27	2018	Emerging infectious diseases	27	3	11.11%
155	2018	Medicine	155	17	10.97%
28	2018	Mediators of inflammation	28	3	10.71%
19	2018	Asian-Australasian journal of animal sciences	19	2	10.53%
38	2018	Journal of veterinary science	38	4	10.53%
125	2018	Arthritis research & therapy	125	13	10.40%
30	2018	FASEB journal : official publication of the Federation of American Societies for Experimental Biology	30	3	10.00%
20	2018	Royal Society open science	20	2	10.00%
43	2018	Thoracic cancer	43	4	9.30%
11	2018	Advanced pharmaceutical bulletin	11	1	9.09%
11	2018	Clinical science (London, England : 1979)	11	1	9.09%
11	2018	Frontiers in molecular biosciences	11	1	9.09%
11	2018	International journal for parasitology. Drugs and drug resistance	11	1	9.09%
22	2018	International journal of environmental research and public health	22	2	9.09%
11	2018	Iranian biomedical journal	11	1	9.09%
11	2018	Particle and fibre toxicology	11	1	9.09%
11	2018	Pediatric rheumatology online journal	11	1	9.09%
11	2018	Pulmonary circulation	11	1	9.09%
11	2018	Therapeutics and clinical risk management	11	1	9.09%
23	2018	Frontiers in chemistry	23	2	8.70%
12	2018	Diabetes, obesity & metabolism	12	1	8.33%
24	2018	Frontiers in veterinary science	24	2	8.33%
24	2018	Immunity, inflammation and disease	24	2	8.33%
12	2018	Internal medicine (Tokyo, Japan)	12	1	8.33%
95	2018	mSphere	96	8	8.33%
13	2018	Clinical and experimental immunology	13	1	7.69%
13	2018	Clinical and translational gastroenterology	13	1	7.69%
13	2018	Infection and drug resistance	13	1	7.69%
13	2018	Pediatric research	13	1	7.69%
40	2018	Clinical epigenetics	40	3	7.50%
13	2018	BMC endocrine disorders	14	1	7.14%
14	2018	Chinese medicine	14	1	7.14%
14	2018	Hepatology (Baltimore, Md.)	14	1	7.14%
14	2018	Journal of oral and maxillofacial pathology : JOMFP	14	1	7.14%
14	2018	Laboratory investigation; a journal of technical methods and pathology	14	1	7.14%
14	2018	Nanoscale research letters	14	1	7.14%
15	2018	BMC pharmacology & toxicology	15	1	6.67%
15	2018	Critical care (London, England)	15	1	6.67%
16	2018	Journal of laboratory physicians	16	1	6.25%
16	2018	Research and practice in thrombosis and haemostasis	16	1	6.25%
16	2018	Veterinary sciences	16	1	6.25%
33	2018	Archives of medical science : AMS	33	2	6.06%
17	2018	Gut	17	1	5.88%
17	2018	The Indian journal of medical research	17	1	5.88%
18	2018	BMC ophthalmology	18	1	5.56%
19	2018	Biotechnology for biofuels	19	1	5.26%
20	2018	Arthritis & rheumatology (Hoboken, N.J.)	20	1	5.00%
20	2018	Neurology(R) neuroimmunology & neuroinflammation	20	1	5.00%
21	2018	Journal of veterinary internal medicine	21	1	4.76%
89	2018	BMC infectious diseases	89	4	4.49%
23	2018	Integrative cancer therapies	23	1	4.35%
23	2018	International journal of stem cells	23	1	4.35%
25	2018	International journal of cancer	25	1	4.00%
34	2018	BMJ open	34	1	2.94%
18	2018	Annals of the rheumatic diseases	18	0	0.00%
12	2018	Cureus	12	0	0.00%
14	2018	Euro surveillance : bulletin Europeen sur les maladies transmissibles = European communicable disease bulletin	14	0	0.00%
13	2018	Journal of the International AIDS Society	13	0	0.00%
15	2018	Lupus science & medicine	15	0	0.00%
12	2018	Microbiome	12	0	0.00%
26	2018	Open forum infectious diseases	26	0	0.00%
13	2018	Research in pharmaceutical sciences	13	0	0.00%
16	2018	RMD open	16	0	0.00%
14	2018	Transplantation direct	14	0	0.00%
12	2017	Cell chemical biology	62	60	96.77%
37	2017	Molecular cell	290	277	95.52%
20	2017	Neuron	202	192	95.05%
17	2017	Developmental cell	130	122	93.85%
14	2017	Immunity	194	182	93.81%
32	2017	Cell	325	304	93.54%
16	2017	Current biology : CB	109	99	90.83%
738	2017	eLife	3456	3024	87.50%
22	2017	The Journal of neuroscience : the official journal of the Society for Neuroscience	71	62	87.32%
112	2017	eNeuro	397	336	84.63%
19	2017	Endocrinology	68	57	83.82%
25	2017	Journal of the Endocrine Society	95	79	83.16%
38	2017	BMC biology	118	94	79.66%
17	2017	Wellcome open research	49	39	79.59%
22	2017	F1000Research	58	43	74.14%
30	2017	Cell communication and signaling : CCS	59	42	71.19%
139	2017	EBioMedicine	343	244	71.14%
14	2017	Frontiers in systems neuroscience	37	25	67.57%
23	2017	Frontiers in neural circuits	36	23	63.89%
54	2017	Frontiers in neuroanatomy	83	52	62.65%
13	2017	Genome medicine	15	9	60.00%
20	2017	Nature methods	20	12	60.00%
34	2017	Brain and behavior	62	37	59.68%
28	2017	Cell research	38	22	57.89%
23	2017	Experimental animals	28	16	57.14%
209	2017	Frontiers in cellular neuroscience	309	172	55.66%
11	2017	BMC molecular biology	11	6	54.55%
51	2017	Nature neuroscience	52	28	53.85%
15	2017	The Journal of clinical investigation	15	8	53.33%
11	2017	IBRO reports	17	9	52.94%
34	2017	Journal of cell science	35	18	51.43%
629	2017	Oncology letters	629	319	50.72%
20	2017	Food & nutrition research	20	10	50.00%
18	2017	Frontiers in cell and developmental biology	24	12	50.00%
53	2017	Translational psychiatry	55	27	49.09%
23	2017	Skeletal muscle	23	11	47.83%
21	2017	Cellular and molecular life sciences : CMLS	21	10	47.62%
250	2017	Frontiers in molecular neuroscience	319	150	47.02%
15	2017	Protein & cell	15	7	46.67%
25	2017	The international journal of neuropsychopharmacology	28	13	46.43%
643	2017	Molecular medicine reports	644	298	46.27%
80	2017	Disease models & mechanisms	80	37	46.25%
26	2017	Journal of extracellular vesicles	26	12	46.15%
22	2017	Molecular and cellular biology	22	10	45.45%
31	2017	Molecular psychiatry	31	14	45.16%
31	2017	Nature medicine	31	14	45.16%
14	2017	Cell and tissue research	20	9	45.00%
31	2017	Autophagy	32	14	43.75%
19	2017	Nutrition & metabolism	30	13	43.33%
29	2017	Endocrine connections	37	16	43.24%
14	2017	FEBS letters	14	6	42.86%
129	2017	Stem cell reports	137	58	42.34%
26	2017	International journal of immunopathology and pharmacology	26	11	42.31%
466	2017	Experimental and therapeutic medicine	467	197	42.18%
221	2017	The Journal of cell biology	242	102	42.15%
12	2017	Translational vision science & technology	12	5	41.67%
1555	2017	Nature communications	1602	667	41.64%
27	2017	PLoS computational biology	35	14	40.00%
84	2017	Molecular metabolism	88	35	39.77%
38	2017	Genome biology	38	15	39.47%
56	2017	Human molecular genetics	56	22	39.29%
148	2017	Nature	149	58	38.93%
18	2017	Development & reproduction	18	7	38.89%
18	2017	Genetics	18	7	38.89%
36	2017	The Journal of reproduction and development	36	14	38.89%
13	2017	ASN neuro	13	5	38.46%
13	2017	Blood cancer journal	13	5	38.46%
36	2017	Development (Cambridge, England)	39	15	38.46%
13	2017	Environmental health perspectives	13	5	38.46%
24	2017	Nature genetics	24	9	37.50%
19	2017	Genes & cancer	19	7	36.84%
304	2017	PLoS genetics	332	122	36.75%
11	2017	Biosensors	11	4	36.36%
22	2017	Brain : a journal of neurology	22	8	36.36%
63	2017	Molecular pain	77	28	36.36%
43	2017	Nature cell biology	44	16	36.36%
106	2017	International journal of oncology	106	38	35.85%
14	2017	JCI insight	14	5	35.71%
31	2017	Nature chemical biology	31	11	35.48%
17	2017	Aging and disease	17	6	35.29%
17	2017	Cell cycle (Georgetown, Tex.)	17	6	35.29%
209	2017	Journal of neuroinflammation	225	79	35.11%
234	2017	Oncogene	234	82	35.04%
67	2017	Frontiers in aging neuroscience	73	25	34.25%
32	2017	Brain structure & function	38	13	34.21%
31	2017	Cardiovascular diabetology	38	13	34.21%
141	2017	Physiological reports	141	48	34.04%
62	2017	Translational oncology	62	21	33.87%
98	2017	Biology open	98	33	33.67%
12	2017	Anatomy & cell biology	12	4	33.33%
15	2017	Biomedical reports	15	5	33.33%
12	2017	Breast cancer (Dove Medical Press)	12	4	33.33%
12	2017	Cerebral cortex (New York, N.Y. : 1991)	12	4	33.33%
18	2017	Clinical proteomics	18	6	33.33%
18	2017	Journal of cellular physiology	21	7	33.33%
19	2017	Laboratory investigation; a journal of technical methods and pathology	21	7	33.33%
12	2017	Radiation oncology (London, England)	12	4	33.33%
15	2017	Regenerative therapy	15	5	33.33%
12	2017	The Journal of clinical endocrinology and metabolism	12	4	33.33%
79	2017	Respiratory research	79	26	32.91%
58	2017	Marine drugs	61	20	32.79%
54	2017	Molecular vision	61	20	32.79%
104	2017	Molecular cancer	104	34	32.69%
126	2017	British journal of cancer	126	41	32.54%
39	2017	Cell discovery	40	13	32.50%
58	2017	Frontiers in neurology	62	20	32.26%
31	2017	Journal of ovarian research	31	10	32.26%
28	2017	International journal of endocrinology	28	9	32.14%
258	2017	Frontiers in physiology	259	83	32.05%
16	2017	Molecular systems biology	16	5	31.25%
16	2017	The Journal of allergy and clinical immunology	16	5	31.25%
29	2017	Frontiers in oncology	29	9	31.03%
68	2017	Neoplasia (New York, N.Y.)	68	21	30.88%
390	2017	Cell death & disease	396	122	30.81%
13	2017	Archives of toxicology	13	4	30.77%
26	2017	BMC biotechnology	26	8	30.77%
13	2017	Cold Spring Harbor molecular case studies	13	4	30.77%
13	2017	Contrast media & molecular imaging	13	4	30.77%
85	2017	Oncogenesis	85	26	30.59%
30	2017	Journal of Alzheimer's disease : JAD	30	9	30.00%
20	2017	Journal of pain research	20	6	30.00%
27	2017	European journal of histochemistry : EJH	27	8	29.63%
44	2017	Nature immunology	44	13	29.55%
156	2017	Oncology reports	156	46	29.49%
95	2017	PeerJ	95	28	29.47%
17	2017	Acta histochemica et cytochemica	17	5	29.41%
17	2017	Cancers	17	5	29.41%
17	2017	Nature biomedical engineering	17	5	29.41%
50	2017	Frontiers in endocrinology	55	16	29.09%
110	2017	The Journal of biological chemistry	110	32	29.09%
31	2017	Molecular brain	31	9	29.03%
31	2017	Molecular therapy : the journal of the American Society of Gene Therapy	31	9	29.03%
59	2017	Oncoimmunology	59	17	28.81%
14	2017	Cancer management and research	14	4	28.57%
35	2017	Genes	35	10	28.57%
14	2017	Gut pathogens	14	4	28.57%
21	2017	Journal of ophthalmology	21	6	28.57%
49	2017	PLoS biology	49	14	28.57%
81	2017	Journal of virology	81	23	28.40%
269	2017	BMC cancer	269	76	28.25%
64	2017	Aging	64	18	28.13%
32	2017	Immunity, inflammation and disease	32	9	28.13%
75	2017	Acta neuropathologica communications	75	21	28.00%
60	2017	BMC genomics	61	17	27.87%
18	2017	BMC pharmacology & toxicology	18	5	27.78%
54	2017	Cell death and differentiation	54	15	27.78%
18	2017	Neural development	18	5	27.78%
83	2017	Cancer cell international	83	23	27.71%
3776	2017	PloS one	3986	1096	27.50%
51	2017	Open biology	51	14	27.45%
117	2017	Investigative ophthalmology & visual science	117	32	27.35%
11	2017	Allergy, asthma & immunology research	11	3	27.27%
11	2017	Arquivos brasileiros de cardiologia	11	3	27.27%
22	2017	BMC cell biology	22	6	27.27%
11	2017	Cardiovascular research	11	3	27.27%
11	2017	European journal of microbiology & immunology	11	3	27.27%
11	2017	Immunity & ageing : I & A	11	3	27.27%
11	2017	Journal of atherosclerosis and thrombosis	11	3	27.27%
11	2017	Medical science monitor basic research	11	3	27.27%
11	2017	Nature materials	11	3	27.27%
22	2017	Nature microbiology	22	6	27.27%
22	2017	Nature structural & molecular biology	22	6	27.27%
74	2017	Science advances	74	20	27.03%
6534	2017	Scientific reports	6680	1804	27.01%
82	2017	EMBO molecular medicine	82	22	26.83%
30	2017	Acta neuropathologica	30	8	26.67%
15	2017	AMB Express	15	4	26.67%
15	2017	Bone & joint research	15	4	26.67%
15	2017	Breast cancer research and treatment	15	4	26.67%
87	2017	Experimental & molecular medicine	87	23	26.44%
57	2017	Oxidative medicine and cellular longevity	57	15	26.32%
42	2017	Data in brief	42	11	26.19%
23	2017	Archives of medical science : AMS	23	6	26.09%
23	2017	FASEB journal : official publication of the Federation of American Societies for Experimental Biology	23	6	26.09%
23	2017	Journal of radiation research	23	6	26.09%
23	2017	Nanomaterials (Basel, Switzerland)	23	6	26.09%
119	2017	Cell reports	119	31	26.05%
433	2017	Nucleic acids research	434	113	26.04%
4861	2017	Oncotarget	4865	1261	25.92%
31	2017	Journal of ginseng research	31	8	25.81%
55	2017	Molecular therapy. Methods & clinical development	55	14	25.45%
67	2017	Brazilian journal of medical and biological research = Revista brasileira de pesquisas medicas e biologicas	67	17	25.37%
210	2017	Molecular biology of the cell	214	54	25.23%
12	2017	Advanced biomedical research	12	3	25.00%
12	2017	Advanced science (Weinheim, Baden-Wurttemberg, Germany)	12	3	25.00%
12	2017	Antioxidants (Basel, Switzerland)	12	3	25.00%
12	2017	Chinese journal of cancer	12	3	25.00%
20	2017	Experimental neurobiology	20	5	25.00%
16	2017	Gene therapy	16	4	25.00%
16	2017	International journal of stem cells	16	4	25.00%
16	2017	Nature biotechnology	16	4	25.00%
12	2017	NPJ breast cancer	12	3	25.00%
16	2017	Orphanet journal of rare diseases	16	4	25.00%
16	2017	Pediatric research	16	4	25.00%
32	2017	Reproductive biology and endocrinology : RB&E	32	8	25.00%
12	2017	Stem cell reviews and reports	12	3	25.00%
37	2017	BMB reports	37	9	24.32%
148	2017	Stem cells international	148	36	24.32%
29	2017	Molecular therapy oncolytics	29	7	24.14%
29	2017	The Biochemical journal	29	7	24.14%
796	2017	International journal of molecular sciences	806	193	23.95%
21	2017	Cancer immunology, immunotherapy : CII	21	5	23.81%
68	2017	Cell death discovery	68	16	23.53%
17	2017	Journal of pathology and translational medicine	17	4	23.53%
17	2017	Neuropsychiatric disease and treatment	17	4	23.53%
17	2017	Pharmaceuticals (Basel, Switzerland)	17	4	23.53%
17	2017	The Journal of general virology	17	4	23.53%
60	2017	Molecular neurodegeneration	60	14	23.33%
13	2017	BMC medical genetics	13	3	23.08%
39	2017	Journal of translational medicine	39	9	23.08%
13	2017	Molecular and cellular biochemistry	13	3	23.08%
13	2017	RNA biology	13	3	23.08%
51	2017	The Journal of veterinary medical science	52	12	23.08%
87	2017	Neural regeneration research	87	20	22.99%
35	2017	Neural plasticity	35	8	22.86%
206	2017	The Journal of experimental medicine	206	47	22.82%
220	2017	Stem cell research & therapy	220	50	22.73%
124	2017	Redox biology	124	28	22.58%
18	2017	Breast cancer research : BCR	18	4	22.22%
27	2017	Diagnostic pathology	27	6	22.22%
67	2017	Drug design, development and therapy	72	16	22.22%
18	2017	Gastroenterology research and practice	18	4	22.22%
18	2017	Laboratory animal research	18	4	22.22%
428	2017	PLoS pathogens	432	96	22.22%
18	2017	Signal transduction and targeted therapy	18	4	22.22%
18	2017	The Journal of physiology	18	4	22.22%
212	2017	Journal of Cancer	212	47	22.17%
158	2017	Journal of experimental & clinical cancer research : CR	158	35	22.15%
187	2017	OncoTargets and therapy	187	41	21.93%
258	2017	Medical science monitor : international medical journal of experimental and clinical research	258	56	21.71%
37	2017	The Korean journal of physiology & pharmacology : official journal of the Korean Physiological Society and the Korean Society of Pharmacology	37	8	21.62%
14	2017	BMC medicine	14	3	21.43%
28	2017	Cellular and molecular gastroenterology and hepatology	28	6	21.43%
14	2017	Chemical science	14	3	21.43%
28	2017	Frontiers in behavioral neuroscience	28	6	21.43%
70	2017	Iranian journal of basic medical sciences	70	15	21.43%
28	2017	The Indian journal of medical research	28	6	21.43%
89	2017	FEBS open bio	89	19	21.35%
66	2017	Diabetes	66	14	21.21%
33	2017	Journal of biomedical science	33	7	21.21%
66	2017	Molecular oncology	66	14	21.21%
52	2017	Mucosal immunology	52	11	21.15%
19	2017	EXCLI journal	19	4	21.05%
38	2017	International journal of biological sciences	38	8	21.05%
24	2017	Immunology and cell biology	24	5	20.83%
24	2017	Molecular neurobiology	24	5	20.83%
53	2017	Pharmaceutical biology	53	11	20.75%
44	2017	BMC musculoskeletal disorders	44	9	20.45%
44	2017	Heliyon	44	9	20.45%
109	2017	Molecular therapy. Nucleic acids	109	22	20.18%
193	2017	Theranostics	194	39	20.10%
15	2017	BMC cardiovascular disorders	15	3	20.00%
25	2017	Clinical epigenetics	25	5	20.00%
15	2017	Journal of animal science and biotechnology	15	3	20.00%
15	2017	Journal of biomedical research	15	3	20.00%
15	2017	Journal of inflammation (London, England)	15	3	20.00%
25	2017	Plant biotechnology journal	25	5	20.00%
15	2017	Postepy dermatologii i alergologii	15	3	20.00%
125	2017	Stem cells translational medicine	125	25	20.00%
161	2017	Bioscience reports	161	32	19.88%
919	2017	Frontiers in immunology	932	183	19.64%
36	2017	Virology journal	36	7	19.44%
218	2017	Frontiers in cellular and infection microbiology	222	43	19.37%
31	2017	Epigenetics & chromatin	31	6	19.35%
57	2017	Aging cell	57	11	19.30%
78	2017	International journal of medical sciences	78	15	19.23%
340	2017	BioMed research international	343	65	18.95%
32	2017	Journal for immunotherapy of cancer	32	6	18.75%
16	2017	MicrobiologyOpen	16	3	18.75%
16	2017	World journal of surgical oncology	16	3	18.75%
85	2017	BMC veterinary research	86	16	18.60%
69	2017	Journal of experimental botany	70	13	18.57%
27	2017	Journal of Korean medical science	27	5	18.52%
93	2017	Cancer medicine	93	17	18.28%
11	2017	Antimicrobial agents and chemotherapy	11	2	18.18%
11	2017	Immunology	11	2	18.18%
11	2017	Iranian journal of parasitology	11	2	18.18%
55	2017	Journal of hematology & oncology	55	10	18.18%
11	2017	Modern pathology : an official journal of the United States and Canadian Academy of Pathology, Inc	11	2	18.18%
22	2017	Renal failure	22	4	18.18%
11	2017	Toxicology reports	11	2	18.18%
39	2017	Proceedings of the National Academy of Sciences of the United States of America	39	7	17.95%
39	2017	Sensors (Basel, Switzerland)	39	7	17.95%
28	2017	Cancer research and treatment : official journal of Korean Cancer Association	28	5	17.86%
236	2017	Journal of cellular and molecular medicine	236	42	17.80%
45	2017	Journal of diabetes research	45	8	17.78%
180	2017	World journal of gastroenterology	180	32	17.78%
214	2017	Evidence-based complementary and alternative medicine : eCAM	214	38	17.76%
181	2017	Frontiers in plant science	181	32	17.68%
86	2017	Journal of immunology research	86	15	17.44%
23	2017	Asian-Australasian journal of animal sciences	23	4	17.39%
23	2017	BMC research notes	23	4	17.39%
52	2017	Biochemistry and biophysics reports	52	9	17.31%
58	2017	Molecules and cells	58	10	17.24%
35	2017	Cell & bioscience	35	6	17.14%
217	2017	Molecules (Basel, Switzerland)	217	37	17.05%
47	2017	Malaria journal	47	8	17.02%
45	2017	The EMBO journal	47	8	17.02%
24	2017	Diabetologia	24	4	16.67%
12	2017	EJNMMI research	12	2	16.67%
12	2017	Histochemistry and cell biology	12	2	16.67%
12	2017	Journal of laboratory physicians	12	2	16.67%
18	2017	Journal of orthopaedic surgery and research	18	3	16.67%
12	2017	Medicina oral, patologia oral y cirugia bucal	12	2	16.67%
12	2017	Pulmonary circulation	12	2	16.67%
24	2017	Saudi journal of biological sciences	24	4	16.67%
42	2017	Veterinary research	42	7	16.67%
164	2017	mBio	164	27	16.46%
79	2017	Journal of the American Heart Association	79	13	16.46%
333	2017	Frontiers in microbiology	335	55	16.42%
43	2017	Biomolecules & therapeutics	43	7	16.28%
56	2017	G3 (Bethesda, Md.)	56	9	16.07%
25	2017	Annals of clinical and translational neurology	25	4	16.00%
19	2017	Biological research	19	3	15.79%
38	2017	Cell transplantation	38	6	15.79%
19	2017	Integrative cancer therapies	19	3	15.79%
19	2017	Journal of cachexia, sarcopenia and muscle	19	3	15.79%
19	2017	Nutrition research and practice	19	3	15.79%
32	2017	Human vaccines & immunotherapeutics	32	5	15.63%
168	2017	Nutrients	168	26	15.48%
13	2017	BMC ophthalmology	13	2	15.38%
13	2017	Cellular & molecular immunology	13	2	15.38%
13	2017	Clinical & translational immunology	13	2	15.38%
13	2017	Clinical and translational gastroenterology	13	2	15.38%
26	2017	Emerging microbes & infections	26	4	15.38%
13	2017	Frontiers in medicine	13	2	15.38%
13	2017	Glia	13	2	15.38%
46	2017	Haematologica	46	7	15.22%
33	2017	BMC complementary and alternative medicine	33	5	15.15%
33	2017	BMC nephrology	33	5	15.15%
133	2017	Arthritis research & therapy	133	20	15.04%
20	2017	Cellular & molecular biology letters	20	3	15.00%
20	2017	International journal of chronic obstructive pulmonary disease	20	3	15.00%
20	2017	Materials (Basel, Switzerland)	20	3	15.00%
75	2017	Chinese medical journal	75	11	14.67%
192	2017	International journal of nanomedicine	192	28	14.58%
165	2017	Medicine	165	24	14.55%
14	2017	Iranian journal of pathology	14	2	14.29%
14	2017	Molecular genetics and metabolism reports	14	2	14.29%
70	2017	mSphere	70	10	14.29%
14	2017	The journal of pathology. Clinical research	14	2	14.29%
84	2017	Toxins	84	12	14.29%
28	2017	Transplantation direct	28	4	14.29%
29	2017	Hepatology communications	29	4	13.79%
44	2017	Disease markers	44	6	13.64%
177	2017	Cancer science	177	24	13.56%
15	2017	Hepatology (Baltimore, Md.)	15	2	13.33%
15	2017	Journal of diabetes investigation	15	2	13.33%
105	2017	BMC infectious diseases	106	14	13.21%
23	2017	Cell journal	23	3	13.04%
54	2017	Lipids in health and disease	54	7	12.96%
31	2017	BMC immunology	31	4	12.90%
39	2017	Mediators of inflammation	39	5	12.82%
47	2017	Leukemia	47	6	12.77%
110	2017	Parasites & vectors	110	14	12.73%
16	2017	Immune network	16	2	12.50%
24	2017	Journal of clinical biochemistry and nutrition	24	3	12.50%
32	2017	Pharmacognosy magazine	32	4	12.50%
25	2017	African journal of traditional, complementary, and alternative medicines : AJTCAM	25	3	12.00%
25	2017	BMC gastroenterology	25	3	12.00%
25	2017	Particle and fibre toxicology	25	3	12.00%
17	2017	Memorias do Instituto Oswaldo Cruz	17	2	11.76%
26	2017	Journal of veterinary science	26	3	11.54%
27	2017	Asian journal of andrology	27	3	11.11%
18	2017	Biotechnology for biofuels	18	2	11.11%
223	2017	PLoS neglected tropical diseases	223	24	10.76%
19	2017	Yonsei medical journal	19	2	10.53%
29	2017	Neurology(R) neuroimmunology & neuroinflammation	29	3	10.34%
20	2017	Infectious agents and cancer	20	2	10.00%
43	2017	ACS omega	43	4	9.30%
54	2017	Asian Pacific journal of cancer prevention : APJCP	54	5	9.26%
22	2017	Alzheimer's research & therapy	22	2	9.09%
11	2017	Intensive care medicine experimental	11	1	9.09%
11	2017	International journal of reproductive biomedicine (Yazd, Iran)	11	1	9.09%
11	2017	Open access Macedonian journal of medical sciences	11	1	9.09%
11	2017	Pakistan journal of medical sciences	11	1	9.09%
23	2017	Gut	23	2	8.70%
12	2017	Diabetology & metabolic syndrome	12	1	8.33%
12	2017	Emerging infectious diseases	12	1	8.33%
12	2017	Internal medicine (Tokyo, Japan)	12	1	8.33%
36	2017	Microbial cell factories	36	3	8.33%
12	2017	Royal Society open science	12	1	8.33%
25	2017	Veterinary world	25	2	8.00%
13	2017	Journal of enzyme inhibition and medicinal chemistry	13	1	7.69%
13	2017	Journal of veterinary internal medicine	13	1	7.69%
14	2017	Annals of dermatology	14	1	7.14%
14	2017	BMC microbiology	14	1	7.14%
14	2017	Bone research	14	1	7.14%
14	2017	Gut and liver	14	1	7.14%
28	2017	Infection and immunity	28	2	7.14%
14	2017	Lupus science & medicine	14	1	7.14%
14	2017	Vaccine	14	1	7.14%
30	2017	Annals of the rheumatic diseases	30	2	6.67%
15	2017	Nanoscale research letters	15	1	6.67%
15	2017	Trials	15	1	6.67%
15	2017	Vaccines	15	1	6.67%
16	2017	Central-European journal of immunology	16	1	6.25%
16	2017	European journal of immunology	16	1	6.25%
16	2017	Kidney international reports	16	1	6.25%
17	2017	Iranian journal of pharmaceutical research : IJPR	17	1	5.88%
34	2017	mAbs	34	2	5.88%
18	2017	BMC neurology	18	1	5.56%
18	2017	Journal of lipid research	18	1	5.56%
18	2017	Thoracic cancer	18	1	5.56%
37	2017	BMJ open	37	2	5.41%
19	2017	The Journal of international medical research	19	1	5.26%
21	2017	Arthritis & rheumatology (Hoboken, N.J.)	21	1	4.76%
21	2017	RMD open	21	1	4.76%
23	2017	Frontiers in veterinary science	23	1	4.35%
23	2017	International journal of environmental research and public health	23	1	4.35%
23	2017	NPJ vaccines	23	1	4.35%
24	2017	EMBO reports	24	1	4.17%
26	2017	Infectious diseases of poverty	26	1	3.85%
26	2017	Journal of nanobiotechnology	26	1	3.85%
33	2017	Open forum infectious diseases	33	1	3.03%
17	2017	Acta pharmaceutica Sinica. B	17	0	0.00%
12	2017	Anatolian journal of cardiology	12	0	0.00%
15	2017	BMC public health	15	0	0.00%
13	2017	British journal of pharmacology	13	0	0.00%
11	2017	Cells	11	0	0.00%
13	2017	Clinical and vaccine immunology : CVI	13	0	0.00%
12	2017	Euro surveillance : bulletin Europeen sur les maladies transmissibles = European communicable disease bulletin	12	0	0.00%
12	2017	JACC. Basic to translational science	12	0	0.00%
11	2017	Journal of clinical microbiology	11	0	0.00%
12	2017	Microbial cell (Graz, Austria)	12	0	0.00%
25	2017	Pharmacology research & perspectives	25	0	0.00%
16	2017	The Journal of infectious diseases	16	0	0.00%
13	2017	The Korean journal of internal medicine	13	0	0.00%
14	2017	The Korean journal of parasitology	14	0	0.00%
12	2017	The Pan African medical journal	12	0	0.00%
27	2016	Cell	180	165	91.67%
15	2016	The Journal of comparative neurology	66	56	84.85%
45	2016	BMC biology	145	120	82.76%
11	2016	Cellular and molecular life sciences : CMLS	11	8	72.73%
587	2016	eLife	1394	1000	71.74%
78	2016	eNeuro	194	139	71.65%
14	2016	Molecular and clinical oncology	14	10	71.43%
13	2016	Nature methods	13	9	69.23%
23	2016	F1000Research	38	25	65.79%
17	2016	Frontiers in neural circuits	23	13	56.52%
13	2016	Experimental neurobiology	16	9	56.25%
47	2016	Frontiers in neuroanatomy	74	38	51.35%
139	2016	EBioMedicine	211	106	50.24%
14	2016	Brain and behavior	18	9	50.00%
444	2016	Molecular medicine reports	447	221	49.44%
318	2016	Oncology letters	319	152	47.65%
38	2016	Epigenetics & chromatin	38	18	47.37%
50	2016	Nature neuroscience	55	26	47.27%
17	2016	Nature biotechnology	17	8	47.06%
45	2016	Development (Cambridge, England)	45	21	46.67%
13	2016	Glia	15	7	46.67%
203	2016	Experimental and therapeutic medicine	203	94	46.31%
52	2016	Nature chemical biology	52	24	46.15%
35	2016	Skeletal muscle	35	16	45.71%
11	2016	Journal of radiation research	11	5	45.45%
18	2016	Cell research	18	8	44.44%
149	2016	Frontiers in cellular neuroscience	180	80	44.44%
18	2016	Nutrition & metabolism	18	8	44.44%
41	2016	Genome biology	41	18	43.90%
80	2016	Stem cell reports	80	35	43.75%
30	2016	Autophagy	30	13	43.33%
19	2016	Cell communication and signaling : CCS	19	8	42.11%
12	2016	Pflugers Archiv : European journal of physiology	12	5	41.67%
17	2016	Arthritis & rheumatology (Hoboken, N.J.)	17	7	41.18%
14	2016	Brain structure & function	17	7	41.18%
13	2016	Frontiers in neurology	17	7	41.18%
23	2016	Veterinary world	34	14	41.18%
98	2016	Biology open	101	41	40.59%
176	2016	Oncogene	176	71	40.34%
1212	2016	Nature communications	1219	479	39.29%
28	2016	Cellular and molecular gastroenterology and hepatology	28	11	39.29%
28	2016	Gene therapy	28	11	39.29%
30	2016	Nature structural & molecular biology	31	12	38.71%
77	2016	Disease models & mechanisms	78	30	38.46%
62	2016	Journal of cell science	63	24	38.10%
16	2016	Biotechnology for biofuels	16	6	37.50%
32	2016	Cell cycle (Georgetown, Tex.)	32	12	37.50%
171	2016	The Journal of cell biology	196	73	37.24%
19	2016	FASEB journal : official publication of the Federation of American Societies for Experimental Biology	19	7	36.84%
20	2016	Molecular psychiatry	22	8	36.36%
94	2016	Cell reports	94	34	36.17%
89	2016	Acta neuropathologica communications	89	32	35.96%
14	2016	Cancer biology & therapy	14	5	35.71%
14	2016	PPAR research	14	5	35.71%
51	2016	Translational psychiatry	51	18	35.29%
41	2016	The Journal of reproduction and development	41	14	34.15%
88	2016	Oncology reports	88	30	34.09%
15	2016	BMC cell biology	15	5	33.33%
15	2016	BMC molecular biology	15	5	33.33%
24	2016	EMBO reports	24	8	33.33%
12	2016	Genetics	12	4	33.33%
16	2016	Genome medicine	18	6	33.33%
12	2016	Genomics data	12	4	33.33%
15	2016	Molecular and cellular biology	15	5	33.33%
39	2016	Nature cell biology	39	13	33.33%
18	2016	Neural development	18	6	33.33%
12	2016	Nutrition & diabetes	12	4	33.33%
12	2016	Oncoscience	12	4	33.33%
139	2016	Nature	139	46	33.09%
58	2016	Molecular therapy. Nucleic acids	58	19	32.76%
61	2016	G3 (Bethesda, Md.)	62	20	32.26%
66	2016	Molecular brain	66	21	31.82%
20	2016	Molecular cell	22	7	31.82%
51	2016	Nature medicine	51	16	31.37%
16	2016	Retrovirology	16	5	31.25%
74	2016	Neural plasticity	74	23	31.08%
29	2016	Reproductive biology and endocrinology : RB&E	29	9	31.03%
13	2016	Anatomy & cell biology	13	4	30.77%
11	2016	Brazilian journal of microbiology : [publication of the Brazilian Society for Microbiology]	13	4	30.77%
13	2016	British journal of pharmacology	13	4	30.77%
13	2016	Clinics (Sao Paulo, Brazil)	13	4	30.77%
13	2016	Genes and immunity	13	4	30.77%
13	2016	International journal of cancer	13	4	30.77%
13	2016	Journal of neurochemistry	13	4	30.77%
13	2016	Pain	13	4	30.77%
62	2016	Biology of reproduction	62	19	30.65%
23	2016	Molecular & cellular proteomics : MCP	23	7	30.43%
158	2016	The Journal of experimental medicine	158	48	30.38%
135	2016	Frontiers in physiology	135	41	30.37%
53	2016	Aging cell	53	16	30.19%
60	2016	Nature immunology	60	18	30.00%
20	2016	The international journal of neuropsychopharmacology	20	6	30.00%
57	2016	Cancer cell international	57	17	29.82%
37	2016	International journal of biological sciences	37	11	29.73%
351	2016	Nucleic acids research	351	104	29.63%
17	2016	Laboratory investigation; a journal of technical methods and pathology	17	5	29.41%
106	2016	Biochemistry and biophysics reports	106	31	29.25%
79	2016	Frontiers in molecular neuroscience	86	25	29.07%
86	2016	International journal of oncology	86	25	29.07%
38	2016	Frontiers in aging neuroscience	38	11	28.95%
73	2016	BMC genomics	73	21	28.77%
237	2016	Molecular biology of the cell	248	71	28.63%
21	2016	Clinical & translational immunology	21	6	28.57%
14	2016	International journal of obesity (2005)	14	4	28.57%
358	2016	PLoS genetics	358	102	28.49%
109	2016	British journal of cancer	109	31	28.44%
67	2016	EMBO molecular medicine	67	19	28.36%
57	2016	Redox biology	57	16	28.07%
265	2016	Cell death & disease	265	74	27.92%
43	2016	Cell discovery	43	12	27.91%
18	2016	Biomedical reports	18	5	27.78%
18	2016	Cerebral cortex (New York, N.Y. : 1991)	18	5	27.78%
18	2016	Journal of pathology and translational medicine	18	5	27.78%
18	2016	Neuropsychiatric disease and treatment	18	5	27.78%
29	2016	Stem cells translational medicine	29	8	27.59%
33	2016	BMC biotechnology	33	9	27.27%
11	2016	Cellular & molecular biology letters	11	3	27.27%
66	2016	Molecular metabolism	66	18	27.27%
55	2016	Molecular therapy. Methods & clinical development	55	15	27.27%
132	2016	Physiological reports	132	36	27.27%
11	2016	The Journal of general physiology	11	3	27.27%
122	2016	Aging	122	33	27.05%
74	2016	PLoS biology	74	20	27.03%
26	2016	European journal of immunology	26	7	26.92%
52	2016	Human molecular genetics	52	14	26.92%
26	2016	Journal of veterinary science	26	7	26.92%
56	2016	Cell death discovery	56	15	26.79%
56	2016	Molecular neurodegeneration	56	15	26.79%
217	2016	OncoTargets and therapy	217	58	26.73%
64	2016	Oncogenesis	64	17	26.56%
19	2016	Brain : a journal of neurology	19	5	26.32%
19	2016	EJNMMI research	19	5	26.32%
19	2016	Jundishapur journal of microbiology	19	5	26.32%
80	2016	Bioscience reports	80	21	26.25%
80	2016	Open biology	80	21	26.25%
23	2016	Asian-Australasian journal of animal sciences	23	6	26.09%
4505	2016	PloS one	4669	1209	25.89%
4343	2016	Oncotarget	4345	1122	25.82%
35	2016	BMB reports	35	9	25.71%
247	2016	Journal of neuroinflammation	263	67	25.48%
111	2016	Investigative ophthalmology & visual science	111	28	25.23%
24	2016	Annals of clinical and translational neurology	24	6	25.00%
36	2016	Annals of the rheumatic diseases	36	9	25.00%
16	2016	BMC nephrology	16	4	25.00%
48	2016	Brazilian journal of medical and biological research = Revista brasileira de pesquisas medicas e biologicas	48	12	25.00%
12	2016	Critical care (London, England)	12	3	25.00%
20	2016	Diabetologia	20	5	25.00%
28	2016	Frontiers in behavioral neuroscience	28	7	25.00%
219	2016	Frontiers in immunology	232	58	25.00%
20	2016	International journal of chronic obstructive pulmonary disease	20	5	25.00%
12	2016	International neurourology journal	12	3	25.00%
12	2016	Kidney international	12	3	25.00%
80	2016	PeerJ	84	21	25.00%
16	2016	Pharmacognosy magazine	16	4	25.00%
12	2016	Proteome science	12	3	25.00%
24	2016	Toxicology reports	24	6	25.00%
93	2016	Diabetes	93	23	24.73%
61	2016	Molecules and cells	61	15	24.59%
37	2016	Cell death and differentiation	37	9	24.32%
29	2016	PLoS computational biology	29	7	24.14%
5362	2016	Scientific reports	5384	1299	24.13%
21	2016	Genes & cancer	21	5	23.81%
350	2016	BMC cancer	350	83	23.71%
17	2016	Plant biotechnology journal	17	4	23.53%
17	2016	The Journal of investigative dermatology	17	4	23.53%
43	2016	Disease markers	43	10	23.26%
26	2016	Archives of medical science : AMS	26	6	23.08%
13	2016	Journal of exercise nutrition & biochemistry	13	3	23.08%
13	2016	Modern pathology : an official journal of the United States and Canadian Academy of Pathology, Inc	13	3	23.08%
13	2016	Orphanet journal of rare diseases	13	3	23.08%
48	2016	World journal of gastroenterology	48	11	22.92%
44	2016	Science advances	44	10	22.73%
238	2016	Stem cells international	238	54	22.69%
30	2016	BMC research notes	31	7	22.58%
31	2016	Cell journal	31	7	22.58%
31	2016	Nature genetics	31	7	22.58%
102	2016	Drug design, development and therapy	102	23	22.55%
40	2016	International journal of medical sciences	40	9	22.50%
40	2016	Tumour biology : the journal of the International Society for Oncodevelopmental Biology and Medicine	40	9	22.50%
255	2016	BioMed research international	255	57	22.35%
573	2016	International journal of molecular sciences	574	128	22.30%
27	2016	Marine drugs	27	6	22.22%
18	2016	Pharmacology research & perspectives	18	4	22.22%
68	2016	SpringerPlus	73	16	21.92%
428	2016	PLoS pathogens	429	94	21.91%
32	2016	European journal of histochemistry : EJH	32	7	21.88%
23	2016	Journal of clinical biochemistry and nutrition	23	5	21.74%
166	2016	Frontiers in plant science	166	36	21.69%
60	2016	Molecular pain	60	13	21.67%
14	2016	Asian journal of andrology	14	3	21.43%
14	2016	ASN neuro	14	3	21.43%
14	2016	BioResearch open access	14	3	21.43%
28	2016	Protein & cell	28	6	21.43%
55	2016	The Journal of veterinary medical science	56	12	21.43%
47	2016	Molecular cancer	47	10	21.28%
104	2016	Journal of diabetes research	104	22	21.15%
114	2016	Cancer medicine	114	24	21.05%
19	2016	Journal of cachexia, sarcopenia and muscle	19	4	21.05%
19	2016	Journal of ginseng research	19	4	21.05%
29	2016	Acta neuropathologica	29	6	20.69%
29	2016	Clinical epigenetics	29	6	20.69%
68	2016	BMC veterinary research	68	14	20.59%
49	2016	Journal of hematology & oncology	49	10	20.41%
15	2016	BMC cardiovascular disorders	15	3	20.00%
20	2016	Central-European journal of immunology	20	4	20.00%
25	2016	Gut and liver	25	5	20.00%
15	2016	Immune network	15	3	20.00%
40	2016	Journal of biomedical science	40	8	20.00%
15	2016	Journal of cancer prevention	15	3	20.00%
15	2016	Materials (Basel, Switzerland)	15	3	20.00%
35	2016	Translational oncology	35	7	20.00%
66	2016	FEBS open bio	66	13	19.70%
51	2016	Experimental & molecular medicine	51	10	19.61%
41	2016	Diagnostic pathology	41	8	19.51%
149	2016	The Journal of biological chemistry	149	29	19.46%
36	2016	Cell & bioscience	36	7	19.44%
36	2016	Journal of ovarian research	36	7	19.44%
108	2016	Journal of Cancer	109	21	19.27%
26	2016	Cancer research and treatment : official journal of Korean Cancer Association	26	5	19.23%
78	2016	Journal of experimental botany	78	15	19.23%
204	2016	Medical science monitor : international medical journal of experimental and clinical research	204	39	19.12%
157	2016	mBio	157	30	19.11%
84	2016	Journal of virology	84	16	19.05%
21	2016	Nanoscale research letters	21	4	19.05%
142	2016	Journal of experimental & clinical cancer research : CR	142	27	19.01%
179	2016	Evidence-based complementary and alternative medicine : eCAM	179	34	18.99%
111	2016	Nutrients	111	21	18.92%
37	2016	The Biochemical journal	37	7	18.92%
69	2016	Iranian journal of basic medical sciences	69	13	18.84%
69	2016	Molecular vision	69	13	18.84%
16	2016	Journal of orthopaedic surgery and research	16	3	18.75%
91	2016	Oncoimmunology	91	17	18.68%
59	2016	Neoplasia (New York, N.Y.)	59	11	18.64%
59	2016	Respiratory research	59	11	18.64%
108	2016	Journal of immunology research	108	20	18.52%
11	2016	African journal of traditional, complementary, and alternative medicines : AJTCAM	11	2	18.18%
11	2016	Biochimica et biophysica acta	11	2	18.18%
11	2016	Breast cancer research and treatment	11	2	18.18%
11	2016	Clinical and translational gastroenterology	11	2	18.18%
33	2016	Heliyon	33	6	18.18%
22	2016	Infection and immunity	22	4	18.18%
11	2016	International journal of stem cells	11	2	18.18%
11	2016	Journal of diabetes investigation	11	2	18.18%
11	2016	Laboratory animal research	11	2	18.18%
55	2016	Oxidative medicine and cellular longevity	55	10	18.18%
88	2016	Theranostics	88	16	18.18%
66	2016	Veterinary research	66	12	18.18%
133	2016	Cancer science	133	24	18.05%
129	2016	Stem cell research & therapy	129	23	17.83%
45	2016	Lipids in health and disease	45	8	17.78%
217	2016	Frontiers in microbiology	221	39	17.65%
17	2016	Trials	17	3	17.65%
23	2016	BMC developmental biology	23	4	17.39%
23	2016	Genes	23	4	17.39%
23	2016	Journal of extracellular vesicles	23	4	17.39%
29	2016	Journal of nanobiotechnology	29	5	17.24%
12	2016	Alzheimer's research & therapy	12	2	16.67%
29	2016	BMC immunology	30	5	16.67%
12	2016	Developmental cell	12	2	16.67%
12	2016	Emerging infectious diseases	12	2	16.67%
12	2016	FEBS letters	12	2	16.67%
24	2016	Frontiers in cell and developmental biology	24	4	16.67%
12	2016	Frontiers in oncology	12	2	16.67%
24	2016	Gut	24	4	16.67%
12	2016	Lupus science & medicine	12	2	16.67%
88	2016	Parasites & vectors	90	15	16.67%
18	2016	Regenerative therapy	18	3	16.67%
24	2016	The Journal of international medical research	24	4	16.67%
30	2016	World journal of surgical oncology	30	5	16.67%
31	2016	Hepatitis monthly	37	6	16.22%
105	2016	Neural regeneration research	105	17	16.19%
161	2016	International journal of nanomedicine	161	26	16.15%
31	2016	Immunity, inflammation and disease	31	5	16.13%
25	2016	Molecular neurobiology	25	4	16.00%
19	2016	Journal of ophthalmology	19	3	15.79%
19	2016	Thoracic cancer	19	3	15.79%
32	2016	Molecular therapy : the journal of the American Society of Gene Therapy	32	5	15.63%
13	2016	Cancer immunology, immunotherapy : CII	13	2	15.38%
13	2016	Cancers	13	2	15.38%
13	2016	Cellular microbiology	13	2	15.38%
13	2016	Chinese medicine	13	2	15.38%
13	2016	Immunity	13	2	15.38%
26	2016	Molecular therapy oncolytics	26	4	15.38%
13	2016	Stem cells (Dayton, Ohio)	13	2	15.38%
13	2016	The Journal of general virology	13	2	15.38%
13	2016	The Journal of pathology	13	2	15.38%
139	2016	Journal of cellular and molecular medicine	139	21	15.11%
73	2016	Chinese medical journal	73	11	15.07%
20	2016	Acta histochemica et cytochemica	20	3	15.00%
40	2016	BMC musculoskeletal disorders	40	6	15.00%
202	2016	Molecules (Basel, Switzerland)	202	30	14.85%
26	2016	Virology journal	27	4	14.81%
61	2016	Journal of the American Heart Association	61	9	14.75%
34	2016	International journal of endocrinology	34	5	14.71%
153	2016	Arthritis research & therapy	153	22	14.38%
21	2016	Annals of dermatology	21	3	14.29%
14	2016	Blood cancer journal	14	2	14.29%
91	2016	BMC infectious diseases	91	13	14.29%
21	2016	Environmental health perspectives	21	3	14.29%
21	2016	Experimental animals	21	3	14.29%
14	2016	Journal of breast cancer	14	2	14.29%
63	2016	Journal of translational medicine	63	9	14.29%
14	2016	Saudi journal of gastroenterology : official journal of the Saudi Gastroenterology Association	14	2	14.29%
14	2016	Stem cells and development	14	2	14.29%
64	2016	Toxins	64	9	14.06%
43	2016	The EMBO journal	44	6	13.64%
15	2016	Clinical and vaccine immunology : CVI	15	2	13.33%
30	2016	Frontiers in endocrinology	30	4	13.33%
38	2016	Yonsei medical journal	38	5	13.16%
31	2016	BMC gastroenterology	31	4	12.90%
32	2016	BMC complementary and alternative medicine	32	4	12.50%
16	2016	BMC neurology	16	2	12.50%
80	2016	Data in brief	80	10	12.50%
16	2016	Journal of Alzheimer's disease : JAD	16	2	12.50%
32	2016	Leukemia	32	4	12.50%
39	2016	Neurology(R) neuroimmunology & neuroinflammation	40	5	12.50%
16	2016	Transplantation direct	16	2	12.50%
17	2016	Breast cancer research : BCR	17	2	11.76%
17	2016	Immunology and cell biology	17	2	11.76%
34	2016	International journal of environmental research and public health	34	4	11.76%
34	2016	Microbial cell factories	34	4	11.76%
27	2016	Gastroenterology research and practice	27	3	11.11%
18	2016	Journal for immunotherapy of cancer	18	2	11.11%
36	2016	mAbs	36	4	11.11%
18	2016	The Journal of physiology	18	2	11.11%
46	2016	Mucosal immunology	46	5	10.87%
233	2016	Medicine	233	25	10.73%
28	2016	Cardiovascular diabetology	28	3	10.71%
19	2016	Antimicrobial agents and chemotherapy	19	2	10.53%
19	2016	Journal of veterinary internal medicine	19	2	10.53%
19	2016	Vaccine	19	2	10.53%
86	2016	Frontiers in cellular and infection microbiology	86	9	10.47%
29	2016	The Indian journal of medical research	29	3	10.34%
20	2016	Food & nutrition research	20	2	10.00%
30	2016	Journal of Korean medical science	30	3	10.00%
30	2016	Sensors (Basel, Switzerland)	30	3	10.00%
214	2016	PLoS neglected tropical diseases	215	21	9.77%
11	2016	Annals of neurology	11	1	9.09%
11	2016	BMC ophthalmology	11	1	9.09%
11	2016	JACC. Basic to translational science	11	1	9.09%
11	2016	Journal of lipid research	11	1	9.09%
11	2016	Journal of oral and maxillofacial pathology : JOMFP	11	1	9.09%
11	2016	Microbial cell (Graz, Austria)	11	1	9.09%
22	2016	Particle and fibre toxicology	22	2	9.09%
47	2016	mSphere	47	4	8.51%
12	2016	BBA clinical	12	1	8.33%
12	2016	Biosensors	12	1	8.33%
12	2016	British journal of clinical pharmacology	12	1	8.33%
12	2016	Iranian journal of microbiology	12	1	8.33%
12	2016	Journal of tissue engineering	12	1	8.33%
12	2016	Nutrition research and practice	12	1	8.33%
12	2016	Open medicine (Warsaw, Poland)	12	1	8.33%
12	2016	Revista do Instituto de Medicina Tropical de Sao Paulo	12	1	8.33%
49	2016	Mediators of inflammation	49	4	8.16%
13	2016	Cell and tissue research	13	1	7.69%
13	2016	Chinese journal of cancer	13	1	7.69%
13	2016	Human vaccines & immunotherapeutics	13	1	7.69%
53	2016	Biomolecules & therapeutics	53	4	7.55%
14	2016	Emerging microbes & infections	14	1	7.14%
14	2016	MicrobiologyOpen	14	1	7.14%
14	2016	The Korean journal of internal medicine	14	1	7.14%
59	2016	Malaria journal	59	4	6.78%
15	2016	BMC public health	15	1	6.67%
15	2016	Diabetology & metabolic syndrome	15	1	6.67%
15	2016	European journal of microbiology & immunology	15	1	6.67%
15	2016	The Korean journal of parasitology	15	1	6.67%
16	2016	Journal of acquired immune deficiency syndromes (1999)	16	1	6.25%
17	2016	Biological research	17	1	5.88%
17	2016	Journal of inflammation (London, England)	17	1	5.88%
18	2016	Journal of the renin-angiotensin-aldosterone system : JRAAS	18	1	5.56%
19	2016	Journal of biomedical research	19	1	5.26%
41	2016	The Korean journal of physiology & pharmacology : official journal of the Korean Physiological Society and the Korean Society of Pharmacology	41	2	4.88%
21	2016	Allergy, asthma & immunology research	21	1	4.76%
21	2016	BMC microbiology	21	1	4.76%
32	2016	Open forum infectious diseases	32	1	3.13%
33	2016	BMJ open	33	1	3.03%
11	2016	Advanced biomedical research	11	0	0.00%
11	2016	AMB Express	11	0	0.00%
13	2016	Asian Pacific journal of cancer prevention : APJCP	13	0	0.00%
17	2016	Indian journal of endocrinology and metabolism	17	0	0.00%
11	2016	Memorias do Instituto Oswaldo Cruz	11	0	0.00%
12	2016	Molecular microbiology	12	0	0.00%
11	2016	Plastic and reconstructive surgery. Global open	11	0	0.00%
15	2016	RMD open	15	0	0.00%
16	2016	The American journal of tropical medicine and hygiene	16	0	0.00%
18	2016	The Journal of infectious diseases	18	0	0.00%
13	2015	Brain and behavior	38	32	84.21%
20	2015	F1000Research	54	44	81.48%
20	2015	Molecular systems biology	47	32	68.09%
19	2015	BMC neuroscience	40	25	62.50%
12	2015	Cell and tissue research	12	7	58.33%
18	2015	Nature biotechnology	24	14	58.33%
25	2015	Biological research	25	13	52.00%
36	2015	Autophagy	36	18	50.00%
12	2015	BMC medical genomics	12	6	50.00%
11	2015	BMC urology	16	8	50.00%
56	2015	Nature cell biology	56	28	50.00%
15	2015	Cell	15	7	46.67%
13	2015	Journal of applied oral science : revista FOB	13	6	46.15%
11	2015	Molecular and cellular biology	11	5	45.45%
169	2015	Nature	169	76	44.97%
39	2015	Development (Cambridge, England)	39	17	43.59%
14	2015	Cellular and molecular life sciences : CMLS	14	6	42.86%
14	2015	EMBO reports	14	6	42.86%
50	2015	Nature medicine	50	21	42.00%
31	2015	Epigenetics & chromatin	31	13	41.94%
11	2015	BMC bioinformatics	12	5	41.67%
12	2015	Frontiers in bioengineering and biotechnology	12	5	41.67%
32	2015	BMC developmental biology	32	13	40.63%
25	2015	Nature methods	25	10	40.00%
30	2015	Oncogenesis	30	12	40.00%
43	2015	Cell cycle (Georgetown, Tex.)	43	17	39.53%
57	2015	Frontiers in neuroanatomy	64	25	39.06%
13	2015	The Journal of general virology	18	7	38.89%
13	2015	Journal of lipid research	13	5	38.46%
38	2015	Skeletal muscle	39	15	38.46%
32	2015	BMC biology	34	13	38.24%
16	2015	ACS chemical biology	16	6	37.50%
56	2015	Nature neuroscience	56	21	37.50%
47	2015	Frontiers in behavioral neuroscience	49	18	36.73%
30	2015	Nature structural & molecular biology	30	11	36.67%
11	2015	American journal of physiology. Lung cellular and molecular physiology	11	4	36.36%
11	2015	Clinical & translational immunology	11	4	36.36%
11	2015	Histochemistry and cell biology	11	4	36.36%
51	2015	The Journal of veterinary medical science	67	24	35.82%
870	2015	Nature communications	872	311	35.67%
34	2015	eNeuro	34	12	35.29%
20	2015	Experimental hematology & oncology	20	7	35.00%
68	2015	EMBO molecular medicine	69	24	34.78%
414	2015	Molecular medicine reports	414	141	34.06%
139	2015	Physiological reports	140	47	33.57%
32	2015	Cell death and differentiation	33	11	33.33%
12	2015	Cerebral cortex (New York, N.Y. : 1991)	12	4	33.33%
12	2015	Genetics	12	4	33.33%
12	2015	Journal of breast cancer	12	4	33.33%
12	2015	Journal of physical therapy science	12	4	33.33%
60	2015	Molecular metabolism	60	20	33.33%
12	2015	Molecular neurobiology	12	4	33.33%
158	2015	Molecular cancer	158	52	32.91%
76	2015	Stem cell reports	76	25	32.89%
69	2015	Human molecular genetics	70	23	32.86%
58	2015	Journal of cell science	58	19	32.76%
31	2015	Nature genetics	31	10	32.26%
31	2015	The international journal of neuropsychopharmacology	31	10	32.26%
179	2015	Frontiers in cellular neuroscience	196	63	32.14%
128	2015	Experimental and therapeutic medicine	128	41	32.03%
25	2015	Genes & cancer	25	8	32.00%
22	2015	Nature chemical biology	22	7	31.82%
70	2015	BMC veterinary research	76	24	31.58%
19	2015	Cancer immunology, immunotherapy : CII	19	6	31.58%
54	2015	Genome biology	54	17	31.48%
51	2015	Nature immunology	51	16	31.37%
16	2015	EJNMMI research	16	5	31.25%
16	2015	Frontiers in genetics	16	5	31.25%
15	2015	Retrovirology	16	5	31.25%
133	2015	The Journal of experimental medicine	135	42	31.11%
52	2015	Aging cell	52	16	30.77%
43	2015	Translational psychiatry	43	13	30.23%
30	2015	Cell discovery	30	9	30.00%
216	2015	Cell death & disease	227	67	29.52%
24	2015	Lipids in health and disease	24	7	29.17%
31	2015	Frontiers in molecular neuroscience	31	9	29.03%
182	2015	Journal of neuroinflammation	186	54	29.03%
38	2015	Toxicology reports	38	11	28.95%
14	2015	Cancers	14	4	28.57%
14	2015	Diabetology & metabolic syndrome	14	4	28.57%
162	2015	Oncology letters	162	46	28.40%
50	2015	Molecular neurodegeneration	53	15	28.30%
53	2015	Mucosal immunology	53	15	28.30%
456	2015	eLife	456	129	28.29%
46	2015	Cell death discovery	46	13	28.26%
64	2015	Molecular brain	64	18	28.13%
32	2015	Oncoscience	32	9	28.13%
25	2015	Cellular and molecular gastroenterology and hepatology	25	7	28.00%
61	2015	Cell reports	61	17	27.87%
18	2015	Frontiers in cell and developmental biology	18	5	27.78%
65	2015	Journal of Cancer	65	18	27.69%
80	2015	Cancer cell international	80	22	27.50%
40	2015	G3 (Bethesda, Md.)	40	11	27.50%
62	2015	Diagnostic pathology	62	17	27.42%
11	2015	Brain : a journal of neurology	11	3	27.27%
11	2015	Infectious agents and cancer	11	3	27.27%
11	2015	Iranian journal of pharmaceutical research : IJPR	11	3	27.27%
11	2015	Journal of cerebral blood flow and metabolism : official journal of the International Society of Cerebral Blood Flow and Metabolism	11	3	27.27%
11	2015	Molecular therapy oncolytics	11	3	27.27%
11	2015	Pflugers Archiv : European journal of physiology	11	3	27.27%
11	2015	TheScientificWorldJournal	11	3	27.27%
11	2015	Veterinary world	11	3	27.27%
37	2015	Cell & bioscience	37	10	27.03%
26	2015	Cell research	26	7	26.92%
26	2015	Translational oncology	26	7	26.92%
15	2015	Proteome science	15	4	26.67%
240	2015	The Journal of cell biology	240	64	26.67%
49	2015	Journal of hematology & oncology	49	13	26.53%
19	2015	Brain structure & function	19	5	26.32%
23	2015	Critical care (London, England)	23	6	26.09%
23	2015	Journal of radiation research	23	6	26.09%
426	2015	BMC cancer	426	111	26.06%
27	2015	Molecular psychiatry	27	7	25.93%
27	2015	Molecular therapy. Nucleic acids	27	7	25.93%
97	2015	Frontiers in immunology	112	29	25.89%
357	2015	Nucleic acids research	357	92	25.77%
35	2015	European journal of histochemistry : EJH	35	9	25.71%
78	2015	BMC genomics	78	20	25.64%
95	2015	Medical science monitor : international medical journal of experimental and clinical research	95	24	25.26%
68	2015	Acta neuropathologica communications	68	17	25.00%
12	2015	Asian-Australasian journal of animal sciences	12	3	25.00%
16	2015	Cancer research and treatment : official journal of Korean Cancer Association	16	4	25.00%
16	2015	Chemical science	16	4	25.00%
28	2015	Data in brief	28	7	25.00%
16	2015	Diabetologia	16	4	25.00%
18	2015	EvoDevo	20	5	25.00%
12	2015	Experimental neurobiology	12	3	25.00%
16	2015	Frontiers in endocrinology	16	4	25.00%
20	2015	Frontiers in neurology	20	5	25.00%
28	2015	Genomics data	28	7	25.00%
12	2015	Immunity	12	3	25.00%
16	2015	Immunology and cell biology	16	4	25.00%
16	2015	Journal of ophthalmology	16	4	25.00%
36	2015	PeerJ	36	9	25.00%
41	2015	Molecular pain	41	10	24.39%
33	2015	Aging	33	8	24.24%
33	2015	BMC gastroenterology	33	8	24.24%
33	2015	Science advances	33	8	24.24%
6557	2015	PloS one	6755	1631	24.15%
29	2015	Frontiers in aging neuroscience	29	7	24.14%
71	2015	Nutrients	71	17	23.94%
21	2015	Central-European journal of immunology	21	5	23.81%
21	2015	Neural development	21	5	23.81%
57	2015	Redox biology	59	14	23.73%
15	2015	Experimental animals	17	4	23.53%
17	2015	The Journal of pathology	17	4	23.53%
29	2015	Cell communication and signaling : CCS	30	7	23.33%
30	2015	Leukemia	30	7	23.33%
2341	2015	Oncotarget	2343	546	23.30%
160	2015	British journal of cancer	160	37	23.13%
13	2015	Chinese medicine	13	3	23.08%
13	2015	Genome medicine	13	3	23.08%
13	2015	Intensive care medicine experimental	13	3	23.08%
13	2015	International journal of cancer	13	3	23.08%
13	2015	Journal of neuromuscular diseases	13	3	23.08%
87	2015	Disease models & mechanisms	87	20	22.99%
22	2015	Molecular therapy : the journal of the American Society of Gene Therapy	22	5	22.73%
31	2015	BMC research notes	31	7	22.58%
124	2015	OncoTargets and therapy	124	28	22.58%
62	2015	PLoS biology	62	14	22.58%
31	2015	PLoS computational biology	31	7	22.58%
40	2015	Journal of inflammation (London, England)	40	9	22.50%
40	2015	The Journal of reproduction and development	40	9	22.50%
67	2015	Respiratory research	67	15	22.39%
18	2015	BioResearch open access	18	4	22.22%
41	2015	Biomolecules & therapeutics	41	9	21.95%
402	2015	PLoS genetics	406	89	21.92%
32	2015	International journal of biological sciences	32	7	21.88%
32	2015	Open biology	32	7	21.88%
23	2015	Breast cancer research : BCR	23	5	21.74%
23	2015	Radiation oncology (London, England)	23	5	21.74%
143	2015	Oncogene	143	31	21.68%
185	2015	Journal of cellular and molecular medicine	185	40	21.62%
37	2015	Kidney international	37	8	21.62%
37	2015	Oncoimmunology	37	8	21.62%
2423	2015	Scientific reports	2430	524	21.56%
65	2015	Toxins	65	14	21.54%
120	2015	Biology open	121	26	21.49%
434	2015	International journal of molecular sciences	438	94	21.46%
14	2015	BBA clinical	14	3	21.43%
25	2015	BMC microbiology	28	6	21.43%
42	2015	Molecular therapy. Methods & clinical development	42	9	21.43%
61	2015	Molecular vision	61	13	21.31%
80	2015	International journal of oncology	80	17	21.25%
19	2015	BMC medicine	19	4	21.05%
19	2015	Immune network	19	4	21.05%
53	2015	Iranian journal of basic medical sciences	53	11	20.75%
184	2015	Stem cell research & therapy	184	38	20.65%
126	2015	Cancer science	126	26	20.63%
15	2015	British journal of pharmacology	15	3	20.00%
15	2015	FASEB journal : official publication of the Federation of American Societies for Experimental Biology	15	3	20.00%
95	2015	Journal of translational medicine	95	19	20.00%
19	2015	Nutrition & metabolism	20	4	20.00%
50	2015	Theranostics	50	10	20.00%
44	2015	Virology journal	45	9	20.00%
30	2015	World journal of surgical oncology	30	6	20.00%
81	2015	Stem cells international	81	16	19.75%
71	2015	EBioMedicine	71	14	19.72%
46	2015	Brazilian journal of medical and biological research = Revista brasileira de pesquisas medicas e biologicas	46	9	19.57%
40	2015	Biochemistry and biophysics reports	41	8	19.51%
41	2015	Neural plasticity	41	8	19.51%
36	2015	The Korean journal of physiology & pharmacology : official journal of the Korean Physiological Society and the Korean Society of Pharmacology	36	7	19.44%
31	2015	Journal of nanobiotechnology	31	6	19.35%
62	2015	Neoplasia (New York, N.Y.)	62	12	19.35%
62	2015	The Journal of investigative dermatology	62	12	19.35%
26	2015	Journal of extracellular vesicles	26	5	19.23%
149	2015	Frontiers in microbiology	152	29	19.08%
21	2015	Acta histochemica et cytochemica	21	4	19.05%
20	2015	The Indian journal of medical research	21	4	19.05%
64	2015	Cancer medicine	64	12	18.75%
16	2015	Environmental health perspectives	16	3	18.75%
112	2015	Journal of experimental & clinical cancer research : CR	112	21	18.75%
32	2015	Journal of virology	32	6	18.75%
27	2015	Stem cells (Dayton, Ohio)	27	5	18.52%
59	2015	SpringerPlus	60	11	18.33%
22	2015	BMC nephrology	22	4	18.18%
22	2015	Cell journal	22	4	18.18%
11	2015	Cellular microbiology	11	2	18.18%
11	2015	Diabetes care	11	2	18.18%
11	2015	Genome biology and evolution	11	2	18.18%
11	2015	Journal of proteome research	11	2	18.18%
22	2015	Nanoscale research letters	22	4	18.18%
39	2015	Mediators of inflammation	39	7	17.95%
28	2015	Journal of Korean medical science	28	5	17.86%
118	2015	The Journal of biological chemistry	118	21	17.80%
62	2015	Frontiers in physiology	62	11	17.74%
17	2015	Gene therapy	17	3	17.65%
34	2015	Microbial cell factories	34	6	17.65%
524	2015	BioMed research international	524	92	17.56%
86	2015	Frontiers in plant science	86	15	17.44%
23	2015	Blood cancer journal	23	4	17.39%
23	2015	BMC cell biology	23	4	17.39%
69	2015	Veterinary research	69	12	17.39%
29	2015	Journal of veterinary science	29	5	17.24%
29	2015	Orphanet journal of rare diseases	29	5	17.24%
35	2015	Cardiovascular diabetology	35	6	17.14%
35	2015	The EMBO journal	35	6	17.14%
444	2015	PLoS pathogens	444	76	17.12%
271	2015	Molecular biology of the cell	271	46	16.97%
70	2015	Bioscience reports	71	12	16.90%
12	2015	BMC endocrine disorders	12	2	16.67%
12	2015	Frontiers in systems neuroscience	12	2	16.67%
12	2015	Immunology	12	2	16.67%
12	2015	International journal of oral science	12	2	16.67%
12	2015	Journal of medicinal chemistry	12	2	16.67%
102	2015	Neural regeneration research	102	17	16.67%
30	2015	Pharmacognosy magazine	30	5	16.67%
18	2015	The Journal of allergy and clinical immunology	18	3	16.67%
18	2015	Trials	18	3	16.67%
12	2015	Vaccine	12	2	16.67%
146	2015	mBio	146	24	16.44%
31	2015	Clinical epigenetics	31	5	16.13%
56	2015	Reproductive biology and endocrinology : RB&E	56	9	16.07%
38	2015	Pharmacology research & perspectives	38	6	15.79%
19	2015	Protein & cell	19	3	15.79%
154	2015	Medicine	154	24	15.58%
167	2015	International journal of nanomedicine	167	26	15.57%
71	2015	Chinese medical journal	71	11	15.49%
13	2015	Annals of dermatology	13	2	15.38%
169	2015	Arthritis research & therapy	169	26	15.38%
13	2015	BMC neurology	13	2	15.38%
13	2015	European journal of medical research	13	2	15.38%
39	2015	Experimental & molecular medicine	39	6	15.38%
39	2015	International journal of medical sciences	39	6	15.38%
145	2015	Drug design, development and therapy	145	22	15.17%
33	2015	Jundishapur journal of microbiology	33	5	15.15%
27	2015	Biomolecules	27	4	14.81%
54	2015	Journal of diabetes research	54	8	14.81%
61	2015	Journal of biomedical science	61	9	14.75%
109	2015	Molecules (Basel, Switzerland)	109	16	14.68%
41	2015	Annals of clinical and translational neurology	41	6	14.63%
244	2015	Evidence-based complementary and alternative medicine : eCAM	244	35	14.34%
28	2015	ASN neuro	28	4	14.29%
35	2015	BMC complementary and alternative medicine	35	5	14.29%
105	2015	Diabetes	105	15	14.29%
56	2015	FEBS open bio	56	8	14.29%
14	2015	Iranian journal of parasitology	14	2	14.29%
14	2015	Journal of biomedical research	14	2	14.29%
14	2015	Nutrition research and practice	14	2	14.29%
14	2015	Obesity (Silver Spring, Md.)	14	2	14.29%
70	2015	Oncology reports	70	10	14.29%
14	2015	Pediatric research	14	2	14.29%
64	2015	Journal of experimental botany	64	9	14.06%
73	2015	Marine drugs	73	10	13.70%
30	2015	Acta neuropathologica	30	4	13.33%
15	2015	Alzheimer's research & therapy	15	2	13.33%
15	2015	Asian journal of andrology	15	2	13.33%
15	2015	Clinics (Sao Paulo, Brazil)	15	2	13.33%
15	2015	Laboratory investigation; a journal of technical methods and pathology	15	2	13.33%
15	2015	The Journal of infectious diseases	15	2	13.33%
30	2015	Viruses	30	4	13.33%
97	2015	Parasites & vectors	98	13	13.27%
23	2015	Archives of medical science : AMS	23	3	13.04%
46	2015	BMC biotechnology	46	6	13.04%
39	2015	Neurology(R) neuroimmunology & neuroinflammation	39	5	12.82%
56	2015	Disease markers	56	7	12.50%
16	2015	Memorias do Instituto Oswaldo Cruz	16	2	12.50%
41	2015	BMC immunology	41	5	12.20%
33	2015	Frontiers in oncology	33	4	12.12%
25	2015	Human vaccines & immunotherapeutics	25	3	12.00%
17	2015	Journal of cancer prevention	17	2	11.76%
26	2015	BMJ open	26	3	11.54%
18	2015	Advanced biomedical research	18	2	11.11%
18	2015	Arthritis & rheumatology (Hoboken, N.J.)	18	2	11.11%
46	2015	Journal of the American Heart Association	46	5	10.87%
212	2015	PLoS neglected tropical diseases	213	23	10.80%
19	2015	Frontiers in cellular and infection microbiology	19	2	10.53%
29	2015	Molecular & cellular proteomics : MCP	29	3	10.34%
40	2015	BMC musculoskeletal disorders	40	4	10.00%
30	2015	International journal of environmental research and public health	30	3	10.00%
20	2015	Journal for immunotherapy of cancer	20	2	10.00%
20	2015	Thoracic cancer	20	2	10.00%
31	2015	Immunity, inflammation and disease	31	3	9.68%
73	2015	Molecules and cells	73	7	9.59%
42	2015	International journal of endocrinology	42	4	9.52%
21	2015	Journal of ginseng research	21	2	9.52%
21	2015	MicrobiologyOpen	21	2	9.52%
32	2015	Gastroenterology research and practice	32	3	9.38%
11	2015	Acta pharmaceutica Sinica. B	11	1	9.09%
11	2015	Emerging microbes & infections	11	1	9.09%
22	2015	European journal of immunology	22	2	9.09%
121	2015	Journal of immunology research	121	11	9.09%
11	2015	Journal of Korean Neurosurgical Society	11	1	9.09%
11	2015	Molecular cell	11	1	9.09%
23	2015	Journal of ovarian research	23	2	8.70%
23	2015	Oxidative medicine and cellular longevity	23	2	8.70%
58	2015	Malaria journal	58	5	8.62%
35	2015	BMB reports	35	3	8.57%
12	2015	BMC anesthesiology	12	1	8.33%
12	2015	BMC biochemistry	12	1	8.33%
12	2015	Clinical proteomics	12	1	8.33%
12	2015	European journal of microbiology & immunology	12	1	8.33%
12	2015	Immunity & ageing : I & A	12	1	8.33%
12	2015	Journal of geriatric cardiology : JGC	12	1	8.33%
12	2015	Molecular oncology	12	1	8.33%
13	2015	Analytical cellular pathology (Amsterdam)	13	1	7.69%
13	2015	Anatomy & cell biology	13	1	7.69%
26	2015	BMC public health	26	2	7.69%
13	2015	Journal of pathology and translational medicine	13	1	7.69%
26	2015	Sensors (Basel, Switzerland)	26	2	7.69%
14	2015	Emerging infectious diseases	14	1	7.14%
14	2015	Gut and liver	14	1	7.14%
14	2015	Journal of orthopaedic surgery and research	14	1	7.14%
15	2015	Biotechnology for biofuels	15	1	6.67%
15	2015	BMC molecular biology	15	1	6.67%
16	2015	Journal of veterinary internal medicine	16	1	6.25%
32	2015	mAbs	32	2	6.25%
16	2015	Molecular and cellular biochemistry	16	1	6.25%
81	2015	BMC infectious diseases	81	5	6.17%
33	2015	The Biochemical journal	33	2	6.06%
17	2015	Infection and immunity	17	1	5.88%
17	2015	Molecular microbiology	17	1	5.88%
17	2015	Pakistan journal of medical sciences	17	1	5.88%
18	2015	Tumour biology : the journal of the International Society for Oncodevelopmental Biology and Medicine	18	1	5.56%
23	2015	Annals of the rheumatic diseases	23	1	4.35%
26	2015	Open forum infectious diseases	26	1	3.85%
27	2015	Yonsei medical journal	27	1	3.70%
29	2015	Journal of clinical biochemistry and nutrition	29	1	3.45%
30	2015	Hepatitis monthly	30	1	3.33%
21	2015	Allergy, asthma & immunology research	21	0	0.00%
[truncated: 1,537 more rows]
