# Supplementary material for: The Rigor and Transparency Index Quality Metric for Assessing Biological and Medical Science Methods
Source: iScience. 2020 Oct 20;23(11):101698. doi: 10.1016/j.isci.2020.101698 (PMC7644557; doi:10.1016/j.isci.2020.101698)
Supplement: Data S8. RTI Cell Line-Related Data Broken Down by Journal and Year Ordered by the Rate of Cell Line Authentication, Related to Table 3 [file mmc9.csv]

papers analyzed	Year	Title	Cell lines found	% Identifiable	% Authentication	This report is generated by including pepers that contain at least one cell line per paper from all years, the number of papers per row must be greater than 10 for statistics to be reported. The authentication is counted per paper, identification per cell line. Each paper was accessed from the PubMed Central archive and contained a methods section. Papers such as reviews are not included as they …
278	2019	eLife	849	54.77%	70.86%
11	2019	Nature microbiology	39	33.33%	63.64%
83	2019	Oncogene	302	41.06%	54.22%
23	2019	Journal of cell science	87	31.03%	52.17%
27	2019	Nature	85	47.06%	51.85%
33	2019	Oncogenesis	95	35.79%	51.52%
14	2019	Breast cancer research : BCR	86	34.88%	42.86%
29	2019	EMBO molecular medicine	65	38.46%	41.38%
17	2019	Disease models & mechanisms	23	43.48%	41.18%
17	2019	EMBO reports	42	35.71%	41.18%
18	2019	Cell	67	35.82%	38.89%
178	2019	BMC cancer	485	40.21%	38.20%
37	2019	Molecular cell	157	36.94%	37.84%
14	2019	Therapeutic advances in medical oncology	48	43.75%	35.71%
946	2019	Nature communications	2601	38.06%	34.14%
28	2019	Acta neuropathologica communications	56	35.71%	32.14%
44	2019	The EMBO journal	97	23.71%	31.82%
13	2019	Leukemia	36	41.67%	30.77%
66	2019	Neoplasia (New York, N.Y.)	192	32.81%	30.30%
27	2019	The Journal of experimental medicine	81	44.44%	29.63%
71	2019	Molecular oncology	192	36.98%	29.58%
24	2019	International journal of cancer	49	30.61%	29.17%
28	2019	Journal of extracellular vesicles	65	40.00%	28.57%
14	2019	Hepatology (Baltimore, Md.)	30	56.67%	28.57%
39	2019	Oncoimmunology	123	36.59%	28.21%
11	2019	Cancer biology & therapy	44	54.55%	27.27%
11	2019	Pharmaceuticals (Basel, Switzerland)	26	34.62%	27.27%
26	2019	Clinical epigenetics	76	31.58%	26.92%
15	2019	Journal of cancer research and clinical oncology	36	41.67%	26.67%
16	2019	Epigenetics & chromatin	30	46.67%	25.00%
12	2019	Cell cycle (Georgetown, Tex.)	27	22.22%	25.00%
73	2019	Translational oncology	169	51.48%	24.66%
148	2019	Cell reports	441	43.08%	24.32%
25	2019	Journal of hematology & oncology	98	36.73%	24.00%
314	2019	Cancers	888	37.84%	23.57%
56	2019	Molecular biology of the cell	129	28.68%	23.21%
161	2019	Oncotarget	475	44.84%	22.98%
58	2019	Life science alliance	145	28.97%	22.41%
312	2019	Journal of experimental & clinical cancer research : CR	1112	38.58%	21.79%
181	2019	EBioMedicine	605	40.50%	21.55%
14	2019	Cellular and molecular life sciences : CMLS	41	31.71%	21.43%
14	2019	Royal Society open science	19	21.05%	21.43%
33	2019	Biology open	57	43.86%	21.21%
44	2019	Genome biology	99	51.52%	20.45%
84	2019	Communications biology	167	31.74%	20.24%
92	2019	Nanomaterials (Basel, Switzerland)	134	41.79%	19.57%
88	2019	Cancer medicine	186	42.47%	19.32%
26	2019	FASEB journal : official publication of the Federation of American Societies for Experimental Biology	49	40.82%	19.23%
117	2019	Oncology reports	285	40.00%	18.80%
48	2019	The Journal of cell biology	124	29.84%	18.75%
70	2019	Cell communication and signaling : CCS	204	35.78%	18.57%
216	2019	Theranostics	591	36.21%	18.52%
196	2019	International journal of nanomedicine	323	41.49%	18.37%
22	2019	Stem cell reports	34	47.06%	18.18%
11	2019	EXCLI journal	16	43.75%	18.18%
11	2019	Journal of medicinal chemistry	23	39.13%	18.18%
78	2019	Journal for immunotherapy of cancer	186	45.70%	17.95%
34	2019	Haematologica	71	49.30%	17.65%
92	2019	Pharmaceutics	155	42.58%	17.39%
29	2019	mSphere	48	29.17%	17.24%
18	2019	Autophagy	53	18.87%	16.67%
12	2019	Molecular medicine (Cambridge, Mass.)	18	33.33%	16.67%
68	2019	Journal of clinical medicine	123	49.59%	16.18%
13	2019	Frontiers in aging neuroscience	16	31.25%	15.38%
13	2019	Journal of lipid research	21	38.10%	15.38%
13	2019	Protein & cell	31	32.26%	15.38%
157	2019	Frontiers in oncology	440	37.73%	15.29%
107	2019	Science advances	299	36.79%	14.95%
27	2019	Micromachines	41	43.90%	14.81%
14	2019	BMC biology	21	38.10%	14.29%
14	2019	Nanotheranostics	33	45.45%	14.29%
14	2019	Physiological reports	15	26.67%	14.29%
317	2019	Cell death & disease	916	37.66%	14.20%
43	2019	Journal of nanobiotechnology	84	40.48%	13.95%
29	2019	Journal of immunology research	42	50.00%	13.79%
44	2019	Frontiers in endocrinology	69	36.23%	13.64%
22	2019	Biological research	44	34.09%	13.64%
15	2019	BMC biotechnology	23	34.78%	13.33%
15	2019	BMC molecular and cell biology	29	55.17%	13.33%
15	2019	Vaccines	29	41.38%	13.33%
183	2019	Cells	367	38.69%	13.11%
46	2019	Molecular cancer	173	37.57%	13.04%
23	2019	Nanoscale research letters	34	32.35%	13.04%
54	2019	PeerJ	110	36.36%	12.96%
47	2019	Advanced science (Weinheim, Baden-Wurttemberg, Germany)	88	30.68%	12.77%
71	2019	Materials (Basel, Switzerland)	99	37.37%	12.68%
24	2019	Frontiers in bioengineering and biotechnology	39	33.33%	12.50%
16	2019	Human molecular genetics	20	45.00%	12.50%
16	2019	Virology journal	25	48.00%	12.50%
73	2019	PLoS genetics	137	33.58%	12.33%
139	2019	Journal of Cancer	390	45.64%	12.23%
41	2019	Acta pharmaceutica Sinica. B	78	38.46%	12.20%
41	2019	Antioxidants (Basel, Switzerland)	60	51.67%	12.20%
233	2019	Nucleic acids research	548	37.04%	12.02%
59	2019	Biomolecules	110	29.09%	11.86%
17	2019	Cell adhesion & migration	41	43.90%	11.76%
17	2019	Iranian journal of pharmaceutical research : IJPR	34	35.29%	11.76%
17	2019	The Journal of infectious diseases	25	40.00%	11.76%
111	2019	Cancer science	242	42.98%	11.71%
1762	2019	Scientific reports	3518	38.26%	11.69%
26	2019	Molecular metabolism	45	33.33%	11.54%
61	2019	PLoS biology	123	33.33%	11.48%
105	2019	International journal of oncology	267	34.83%	11.43%
45	2019	Molecular therapy oncolytics	159	35.22%	11.11%
36	2019	Journal of translational medicine	74	35.14%	11.11%
36	2019	Stem cells international	57	42.11%	11.11%
27	2019	Experimental & molecular medicine	69	34.78%	11.11%
18	2019	G3 (Bethesda, Md.)	33	30.30%	11.11%
112	2019	mBio	271	40.96%	10.71%
56	2019	Molecular therapy. Methods & clinical development	123	43.90%	10.71%
38	2019	Frontiers in molecular neuroscience	56	28.57%	10.53%
232	2019	Journal of cellular and molecular medicine	449	35.19%	10.34%
126	2019	Molecular therapy. Nucleic acids	354	33.90%	10.32%
60	2019	Frontiers in genetics	114	35.96%	10.00%
30	2019	BMC veterinary research	38	44.74%	10.00%
30	2019	Journal of oncology	74	40.54%	10.00%
30	2019	Molecular genetics & genomic medicine	36	36.11%	10.00%
91	2019	Redox biology	160	33.75%	9.89%
689	2019	International journal of molecular sciences	1308	43.50%	9.72%
31	2019	Journal of neuroinflammation	41	53.66%	9.68%
54	2019	Toxins	84	44.05%	9.26%
22	2019	Data in brief	27	48.15%	9.09%
11	2019	ACS central science	23	13.04%	9.09%
11	2019	Emerging infectious diseases	20	35.00%	9.09%
11	2019	Foods (Basel, Switzerland)	13	23.08%	9.09%
11	2019	Genome medicine	17	64.71%	9.09%
11	2019	Infection and drug resistance	16	43.75%	9.09%
11	2019	Journal of bone oncology	23	43.48%	9.09%
11	2019	Journal of ovarian research	22	68.18%	9.09%
11	2019	Metabolites	14	14.29%	9.09%
11	2019	Molecular pain	15	60.00%	9.09%
736	2019	PloS one	1483	38.71%	8.97%
45	2019	Emerging microbes & infections	131	41.22%	8.89%
45	2019	The Journal of biological chemistry	98	43.88%	8.89%
80	2019	Stem cell research & therapy	126	38.89%	8.75%
48	2019	Frontiers in chemistry	80	28.75%	8.33%
12	2019	AMB Express	17	29.41%	8.33%
12	2019	Toxicology reports	16	31.25%	8.33%
133	2019	Cancer cell international	377	42.71%	8.27%
73	2019	Frontiers in physiology	117	26.50%	8.22%
197	2019	Cancer management and research	520	41.35%	8.12%
37	2019	Genes	71	36.62%	8.11%
37	2019	PLoS computational biology	80	46.25%	8.11%
51	2019	Drug design, development and therapy	85	38.82%	7.84%
180	2019	PLoS pathogens	531	37.48%	7.78%
13	2019	Journal of experimental botany	14	7.14%	7.69%
13	2019	Polymers	14	14.29%	7.69%
13	2019	Virulence	20	40.00%	7.69%
392	2019	Frontiers in immunology	749	41.66%	7.65%
40	2019	Cell death discovery	113	31.86%	7.50%
27	2019	World journal of gastroenterology	62	45.16%	7.41%
68	2019	Journal of virology	186	39.25%	7.35%
55	2019	Frontiers in cellular neuroscience	82	36.59%	7.27%
98	2019	Proceedings of the National Academy of Sciences of the United States of America	204	40.69%	7.14%
14	2019	Viruses	30	53.33%	7.14%
188	2019	Frontiers in microbiology	335	32.84%	6.91%
30	2019	Cell & bioscience	71	40.85%	6.67%
47	2019	BMC genomics	97	42.27%	6.38%
16	2019	BMC medical genomics	25	52.00%	6.25%
16	2019	Respiratory research	25	40.00%	6.25%
523	2019	Molecules (Basel, Switzerland)	974	40.55%	6.12%
148	2019	Marine drugs	321	36.14%	6.08%
33	2019	Oxidative medicine and cellular longevity	48	45.83%	6.06%
35	2019	Drug delivery	53	47.17%	5.71%
124	2019	Nutrients	176	36.93%	5.65%
18	2019	Disease markers	40	37.50%	5.56%
18	2019	NPJ vaccines	28	39.29%	5.56%
18	2019	Pharmaceutical biology	23	39.13%	5.56%
38	2019	Biochemistry and biophysics reports	54	42.59%	5.26%
19	2019	BMC complementary and alternative medicine	48	37.50%	5.26%
19	2019	Cancer research and treatment : official journal of Korean Cancer Association	53	39.62%	5.26%
19	2019	Yonsei medical journal	44	34.09%	5.26%
58	2019	Journal of enzyme inhibition and medicinal chemistry	127	35.43%	5.17%
138	2019	BioMed research international	226	42.04%	5.07%
20	2019	Frontiers in cell and developmental biology	41	29.27%	5.00%
20	2019	Journal of cellular physiology	33	18.18%	5.00%
41	2019	International journal of biological sciences	98	31.63%	4.88%
314	2019	Oncology letters	667	45.13%	4.78%
21	2019	Arthritis research & therapy	25	44.00%	4.76%
21	2019	Molecular neurobiology	27	48.15%	4.76%
21	2019	Technology in cancer research & treatment	50	22.00%	4.76%
239	2019	Molecular medicine reports	427	38.64%	4.60%
110	2019	Aging	248	38.31%	4.55%
70	2019	Frontiers in cellular and infection microbiology	120	25.00%	4.29%
47	2019	FEBS open bio	77	33.77%	4.26%
24	2019	Molecules and cells	69	17.39%	4.17%
25	2019	BMC bioinformatics	55	40.00%	4.00%
25	2019	Cellular and molecular gastroenterology and hepatology	68	47.06%	4.00%
26	2019	Veterinary research	41	41.46%	3.85%
27	2019	Aging cell	42	52.38%	3.70%
27	2019	Frontiers in plant science	30	33.33%	3.70%
85	2019	ACS omega	143	33.57%	3.53%
30	2019	International journal of environmental research and public health	35	34.29%	3.33%
30	2019	International journal of medical sciences	61	29.51%	3.33%
275	2019	OncoTargets and therapy	680	39.56%	3.27%
31	2019	Thoracic cancer	60	31.67%	3.23%
64	2019	Heliyon	116	37.93%	3.13%
33	2019	Parasites & vectors	47	53.19%	3.03%
69	2019	PLoS neglected tropical diseases	137	41.61%	2.90%
212	2019	Bioscience reports	453	39.74%	2.36%
143	2019	Medical science monitor : international medical journal of experimental and clinical research	241	49.38%	2.10%
97	2019	Evidence-based complementary and alternative medicine : eCAM	173	36.42%	2.06%
132	2019	Experimental and therapeutic medicine	233	38.63%	0.00%
32	2019	Cellular & molecular biology letters	68	47.06%	0.00%
29	2019	Chemical science	50	44.00%	0.00%
25	2019	Sensors (Basel, Switzerland)	31	48.39%	0.00%
25	2019	mAbs	61	55.74%	0.00%
23	2019	Food science & nutrition	29	27.59%	0.00%
22	2019	Biomolecules & therapeutics	37	32.43%	0.00%
21	2019	BMB reports	43	41.86%	0.00%
20	2019	BMC chemistry	31	61.29%	0.00%
20	2019	Microorganisms	28	39.29%	0.00%
20	2019	The Journal of international medical research	27	40.74%	0.00%
17	2019	Journal of ginseng research	28	35.71%	0.00%
15	2019	Archives of medical science : AMS	23	52.17%	0.00%
15	2019	Lipids in health and disease	18	50.00%	0.00%
14	2019	Journal of biomedical science	28	35.71%	0.00%
14	2019	Molecular brain	17	41.18%	0.00%
13	2019	Brazilian journal of medical and biological research = Revista brasileira de pesquisas medicas e biologicas	22	45.45%	0.00%
13	2019	Integrative cancer therapies	20	25.00%	0.00%
13	2019	International journal of immunopathology and pharmacology	19	31.58%	0.00%
13	2019	Medicines (Basel, Switzerland)	27	55.56%	0.00%
13	2019	Pharmacology research & perspectives	22	27.27%	0.00%
12	2019	Acta neuropathologica	20	40.00%	0.00%
12	2019	BMC infectious diseases	16	31.25%	0.00%
12	2019	EJNMMI research	22	40.91%	0.00%
12	2019	Endocrine connections	21	57.14%	0.00%
12	2019	Frontiers in neurology	14	35.71%	0.00%
12	2019	Iranian journal of basic medical sciences	23	26.09%	0.00%
12	2019	Journal of cellular biochemistry	25	36.00%	0.00%
12	2019	Open forum infectious diseases	13	69.23%	0.00%
11	2019	BMC microbiology	17	41.18%	0.00%
11	2019	Journal of biological engineering	20	45.00%	0.00%
11	2019	Journal of cachexia, sarcopenia and muscle	12	58.33%	0.00%
11	2019	Journal of diabetes research	13	46.15%	0.00%
11	2019	Malaria journal	14	35.71%	0.00%
11	2019	Microbial cell factories	15	20.00%	0.00%
11	2019	Skeletal muscle	22	50.00%	0.00%
379	2018	eLife	1118	52.06%	72.30%
24	2018	Nature microbiology	82	29.27%	70.83%
29	2018	Nature structural & molecular biology	49	28.57%	62.07%
42	2018	Nature medicine	152	38.16%	57.14%
14	2018	Diabetologia	24	25.00%	57.14%
166	2018	Oncogene	565	42.83%	55.42%
98	2018	Nature	317	33.75%	52.04%
29	2018	Journal of cell science	65	32.31%	51.72%
32	2018	Nature cell biology	112	40.18%	46.88%
13	2018	Developmental cell	60	36.67%	46.15%
1421	2018	Nature communications	3905	36.13%	44.48%
78	2018	Oncogenesis	280	35.36%	43.59%
21	2018	Breast cancer research : BCR	103	39.81%	42.86%
14	2018	International journal of cancer	27	37.04%	42.86%
12	2018	Genome medicine	37	56.76%	41.67%
22	2018	Nature biotechnology	68	39.71%	40.91%
32	2018	Nature chemical biology	95	34.74%	40.63%
57	2018	EMBO molecular medicine	116	37.07%	35.09%
72	2018	Oncoimmunology	216	37.50%	33.33%
16	2018	Current biology : CB	33	30.30%	31.25%
16	2018	Nature biomedical engineering	34	35.29%	31.25%
16	2018	The Biochemical journal	42	33.33%	31.25%
24	2018	Molecular therapy oncolytics	75	40.00%	29.17%
55	2018	The EMBO journal	148	25.00%	29.09%
28	2018	Nature genetics	74	40.54%	28.57%
21	2018	Polymers	24	45.83%	28.57%
61	2018	British journal of cancer	175	41.14%	27.87%
60	2018	Communications biology	123	30.89%	26.67%
30	2018	Nature methods	66	36.36%	26.67%
83	2018	Molecular oncology	202	37.62%	26.51%
68	2018	Neoplasia (New York, N.Y.)	203	41.38%	26.47%
23	2018	Cell research	96	36.46%	26.09%
36	2018	Disease models & mechanisms	65	36.92%	25.00%
16	2018	The Journal of clinical investigation	27	44.44%	25.00%
12	2018	Frontiers in medicine	16	25.00%	25.00%
150	2018	Cancers	407	38.57%	24.00%
21	2018	Molecular psychiatry	34	38.24%	23.81%
17	2018	FASEB journal : official publication of the Federation of American Societies for Experimental Biology	33	39.39%	23.53%
47	2018	Journal of hematology & oncology	152	45.39%	23.40%
39	2018	Cell death and differentiation	133	36.84%	23.08%
39	2018	Clinical epigenetics	106	25.47%	23.08%
26	2018	BMC biology	57	38.60%	23.08%
13	2018	Cell cycle (Georgetown, Tex.)	35	22.86%	23.08%
13	2018	Journal of extracellular vesicles	35	31.43%	23.08%
13	2018	Signal transduction and targeted therapy	48	37.50%	23.08%
22	2018	Nature immunology	43	30.23%	22.73%
278	2018	BMC cancer	724	41.44%	22.66%
94	2018	Molecular biology of the cell	201	35.32%	22.34%
27	2018	Archives of toxicology	47	36.17%	22.22%
27	2018	Cell	115	46.09%	22.22%
1254	2018	Oncotarget	3544	42.61%	22.01%
14	2018	Cancer & metabolism	51	35.29%	21.43%
14	2018	Cancer communications (London, England)	29	55.17%	21.43%
14	2018	Molecular & cellular proteomics : MCP	25	32.00%	21.43%
38	2018	Nanoscale research letters	58	34.48%	21.05%
137	2018	The Journal of cell biology	328	33.84%	20.44%
108	2018	Drug delivery	206	39.81%	20.37%
35	2018	Molecular therapy : the journal of the American Society of Gene Therapy	85	34.12%	20.00%
15	2018	Open biology	37	29.73%	20.00%
26	2018	Cellular and molecular gastroenterology and hepatology	44	47.73%	19.23%
26	2018	Infection and immunity	44	43.18%	19.23%
136	2018	Cancer medicine	288	38.54%	19.12%
21	2018	EMBO reports	56	28.57%	19.05%
21	2018	NPJ vaccines	44	31.82%	19.05%
90	2018	The Journal of experimental medicine	220	41.36%	18.89%
16	2018	Nature neuroscience	47	53.19%	18.75%
27	2018	Journal of medicinal chemistry	65	43.08%	18.52%
251	2018	Theranostics	668	37.43%	18.33%
33	2018	Molecular cell	130	38.46%	18.18%
11	2018	Beilstein journal of nanotechnology	27	25.93%	18.18%
11	2018	Trials	11	54.55%	18.18%
50	2018	Biology open	87	29.89%	18.00%
45	2018	Advanced science (Weinheim, Baden-Wurttemberg, Germany)	79	30.38%	17.78%
68	2018	Cells	153	46.41%	17.65%
30	2018	Leukemia	76	31.58%	16.67%
12	2018	Cancer immunology, immunotherapy : CII	30	43.33%	16.67%
12	2018	Disease markers	26	34.62%	16.67%
12	2018	Journal of cellular biochemistry	31	48.39%	16.67%
549	2018	Cell death & disease	1573	37.95%	16.39%
31	2018	Journal for immunotherapy of cancer	92	27.17%	16.13%
56	2018	Translational oncology	133	37.59%	16.07%
225	2018	Cell reports	583	40.82%	16.00%
69	2018	Cell death discovery	149	38.26%	15.94%
69	2018	Materials (Basel, Switzerland)	97	43.30%	15.94%
107	2018	Nanomaterials (Basel, Switzerland)	151	40.40%	15.89%
82	2018	Frontiers in oncology	198	40.91%	15.85%
19	2018	Molecular and cellular biology	51	35.29%	15.79%
128	2018	EBioMedicine	296	48.65%	15.63%
33	2018	Cell discovery	96	34.38%	15.15%
20	2018	Investigative ophthalmology & visual science	28	46.43%	15.00%
20	2018	Molecular systems biology	33	33.33%	15.00%
20	2018	Translational psychiatry	38	57.89%	15.00%
34	2018	PLoS computational biology	56	37.50%	14.71%
56	2018	Journal of nanobiotechnology	116	30.17%	14.29%
14	2018	Bioengineering (Basel, Switzerland)	18	33.33%	14.29%
14	2018	Endocrine connections	20	55.00%	14.29%
14	2018	MycoKeys	54	0.00%	14.29%
43	2018	Stem cells international	58	37.93%	13.95%
80	2018	PLoS biology	187	32.62%	13.75%
251	2018	Journal of experimental & clinical cancer research : CR	847	39.08%	13.55%
67	2018	Science advances	161	40.99%	13.43%
15	2018	APL bioengineering	35	31.43%	13.33%
15	2018	Analytical cellular pathology (Amsterdam)	24	29.17%	13.33%
69	2018	Cell communication and signaling : CCS	198	35.86%	13.04%
301	2018	International journal of nanomedicine	509	42.44%	12.96%
86	2018	The Journal of biological chemistry	176	35.23%	12.79%
55	2018	mSphere	105	32.38%	12.73%
56	2018	Frontiers in endocrinology	90	51.11%	12.50%
16	2018	BMC cell biology	33	39.39%	12.50%
16	2018	Frontiers in cell and developmental biology	36	30.56%	12.50%
121	2018	Cancer cell international	317	41.64%	12.40%
65	2018	Molecular cancer	220	32.73%	12.31%
65	2018	Pharmaceutics	115	48.70%	12.31%
17	2018	Animal cells and systems	34	26.47%	11.76%
17	2018	Cell transplantation	18	33.33%	11.76%
17	2018	Cellular and molecular life sciences : CMLS	34	38.24%	11.76%
17	2018	International journal of environmental research and public health	24	50.00%	11.76%
17	2018	Particle and fibre toxicology	30	43.33%	11.76%
17	2018	Protein & cell	37	24.32%	11.76%
18	2018	Development (Cambridge, England)	18	16.67%	11.11%
18	2018	The Journal of general physiology	30	46.67%	11.11%
136	2018	International journal of oncology	401	40.40%	11.03%
66	2018	Genome biology	157	36.94%	10.61%
19	2018	Toxicology reports	26	42.31%	10.53%
29	2018	Thoracic cancer	48	35.42%	10.34%
59	2018	Frontiers in cellular neuroscience	91	42.86%	10.17%
377	2018	Nucleic acids research	985	36.04%	10.08%
129	2018	Cancer management and research	329	37.99%	10.08%
1394	2018	PloS one	2742	40.52%	10.04%
20	2018	ACS central science	40	12.50%	10.00%
20	2018	International journal for parasitology. Drugs and drug resistance	24	37.50%	10.00%
2622	2018	Scientific reports	5240	37.14%	9.73%
165	2018	Cancer science	383	42.04%	9.70%
42	2018	BMC veterinary research	47	59.57%	9.52%
351	2018	Frontiers in microbiology	619	35.22%	9.40%
32	2018	Physiological reports	46	28.26%	9.38%
43	2018	Parasites & vectors	75	36.00%	9.30%
54	2018	Molecular therapy. Methods & clinical development	105	50.48%	9.26%
76	2018	PeerJ	125	40.00%	9.21%
109	2018	PLoS genetics	201	44.78%	9.17%
22	2018	Antioxidants (Basel, Switzerland)	46	34.78%	9.09%
22	2018	Molecular pain	32	59.38%	9.09%
22	2018	Pharmaceuticals (Basel, Switzerland)	36	38.89%	9.09%
11	2018	Dose-response : a publication of International Hormesis Society	14	57.14%	9.09%
11	2018	JCI insight	23	47.83%	9.09%
11	2018	Nutrition research and practice	15	33.33%	9.09%
111	2018	Redox biology	200	32.50%	9.01%
115	2018	PLoS neglected tropical diseases	205	42.44%	8.70%
46	2018	Haematologica	93	61.29%	8.70%
46	2018	Heliyon	85	38.82%	8.70%
153	2018	Molecular therapy. Nucleic acids	383	39.16%	8.50%
59	2018	Stem cell reports	83	50.60%	8.47%
24	2018	Journal of clinical medicine	32	40.63%	8.33%
12	2018	Hepatology communications	29	34.48%	8.33%
145	2018	ACS omega	243	34.16%	8.28%
207	2018	Journal of cellular and molecular medicine	361	38.50%	8.21%
87	2018	Drug design, development and therapy	170	37.06%	8.05%
51	2018	Frontiers in chemistry	119	26.05%	7.84%
51	2018	Sensors (Basel, Switzerland)	62	40.32%	7.84%
64	2018	BMC genomics	114	50.88%	7.81%
167	2018	Marine drugs	346	34.39%	7.78%
26	2018	Cell & bioscience	56	25.00%	7.69%
13	2018	Autophagy	31	38.71%	7.69%
13	2018	BMC systems biology	28	39.29%	7.69%
13	2018	Biosensors	18	38.89%	7.69%
13	2018	Journal of cellular physiology	23	34.78%	7.69%
13	2018	The journal of venomous animals and toxins including tropical diseases	27	40.74%	7.69%
13	2018	World journal of surgical oncology	23	73.91%	7.69%
27	2018	F1000Research	53	43.40%	7.41%
853	2018	International journal of molecular sciences	1617	39.64%	7.27%
42	2018	International journal of medical sciences	66	34.85%	7.14%
42	2018	Veterinary research	68	42.65%	7.14%
14	2018	Cancer research and treatment : official journal of Korean Cancer Association	38	47.37%	7.14%
14	2018	G3 (Bethesda, Md.)	15	20.00%	7.14%
14	2018	Human vaccines & immunotherapeutics	15	66.67%	7.14%
14	2018	International journal of immunopathology and pharmacology	22	59.09%	7.14%
14	2018	Malaria journal	18	33.33%	7.14%
14	2018	Scientific data	27	18.52%	7.14%
85	2018	Stem cell research & therapy	124	48.39%	7.06%
171	2018	Proceedings of the National Academy of Sciences of the United States of America	366	42.08%	7.02%
29	2018	Journal of biomedical science	49	32.65%	6.90%
104	2018	Experimental & molecular medicine	247	35.22%	6.73%
15	2018	EJNMMI research	26	42.31%	6.67%
15	2018	Journal of ovarian research	22	68.18%	6.67%
15	2018	Molecular neurodegeneration	24	50.00%	6.67%
31	2018	Acta neuropathologica communications	51	37.25%	6.45%
31	2018	Iranian journal of pharmaceutical research : IJPR	50	40.00%	6.45%
31	2018	Lipids in health and disease	41	39.02%	6.45%
684	2018	Frontiers in immunology	1326	42.16%	6.43%
173	2018	Oncology reports	440	45.68%	6.36%
95	2018	Journal of virology	250	42.40%	6.32%
32	2018	Life science alliance	69	27.54%	6.25%
16	2018	Brain : a journal of neurology	25	28.00%	6.25%
16	2018	Emerging infectious diseases	23	78.26%	6.25%
131	2018	Nutrients	208	33.65%	6.11%
33	2018	Antimicrobial agents and chemotherapy	64	46.88%	6.06%
33	2018	BMB reports	69	34.78%	6.06%
33	2018	Human molecular genetics	63	46.03%	6.06%
151	2018	Journal of Cancer	386	38.86%	5.96%
68	2018	Journal of neuroinflammation	104	46.15%	5.88%
34	2018	Royal Society open science	53	47.17%	5.88%
17	2018	Journal of lipid research	38	36.84%	5.88%
17	2018	Journal of veterinary science	21	33.33%	5.88%
17	2018	The Journal of veterinary medical science	24	54.17%	5.88%
17	2018	The Korean journal of physiology & pharmacology : official journal of the Korean Physiological Society and the Korean Society of Pharmacology	24	41.67%	5.88%
137	2018	Frontiers in cellular and infection microbiology	246	30.08%	5.84%
52	2018	Frontiers in plant science	57	15.79%	5.77%
18	2018	Advanced pharmaceutical bulletin	30	40.00%	5.56%
18	2018	Biomolecules	28	35.71%	5.56%
18	2018	Micromachines	24	41.67%	5.56%
109	2018	Frontiers in molecular neuroscience	196	41.33%	5.50%
37	2018	Oxidative medicine and cellular longevity	48	33.33%	5.41%
266	2018	PLoS pathogens	784	43.75%	5.26%
157	2018	Bioscience reports	300	38.67%	5.10%
40	2018	Molecular metabolism	69	43.48%	5.00%
20	2018	BMC biotechnology	36	58.33%	5.00%
20	2018	Microbial cell factories	30	43.33%	5.00%
143	2018	mBio	332	36.75%	4.90%
41	2018	Technology in cancer research & treatment	88	37.50%	4.88%
62	2018	FEBS open bio	119	31.93%	4.84%
21	2018	BMC infectious diseases	23	39.13%	4.76%
21	2018	Integrative cancer therapies	42	38.10%	4.76%
21	2018	Journal of ginseng research	43	34.88%	4.76%
44	2018	Journal of enzyme inhibition and medicinal chemistry	101	37.62%	4.55%
22	2018	eNeuro	38	36.84%	4.55%
46	2018	Frontiers in genetics	81	44.44%	4.35%
23	2018	Biological research	46	21.74%	4.35%
185	2018	BioMed research international	290	48.28%	4.32%
24	2018	Arthritis research & therapy	31	48.39%	4.17%
24	2018	Neural regeneration research	27	66.67%	4.17%
73	2018	Toxins	114	42.11%	4.11%
693	2018	Molecules (Basel, Switzerland)	1318	38.39%	4.04%
50	2018	Genes	102	52.94%	4.00%
25	2018	BMC bioinformatics	38	42.11%	4.00%
25	2018	Journal of translational medicine	41	34.15%	4.00%
25	2018	The Journal of infectious diseases	53	54.72%	4.00%
629	2018	Oncology letters	1268	41.09%	3.97%
130	2018	Evidence-based complementary and alternative medicine : eCAM	198	36.36%	3.85%
52	2018	Asian Pacific journal of cancer prevention : APJCP	88	35.23%	3.85%
26	2018	Aging cell	36	33.33%	3.85%
53	2018	Journal of immunology research	107	39.25%	3.77%
54	2018	Chemical science	89	34.83%	3.70%
27	2018	Acta pharmaceutica Sinica. B	58	39.66%	3.70%
27	2018	International journal of biological sciences	56	30.36%	3.70%
29	2018	Contrast media & molecular imaging	54	33.33%	3.45%
29	2018	Virulence	43	41.86%	3.45%
118	2018	Frontiers in physiology	160	35.63%	3.39%
30	2018	Respiratory research	45	48.89%	3.33%
62	2018	Aging	141	33.33%	3.23%
31	2018	mAbs	72	54.17%	3.23%
33	2018	Biochemistry and biophysics reports	69	43.48%	3.03%
35	2018	Data in brief	46	45.65%	2.86%
213	2018	Experimental and therapeutic medicine	379	43.54%	2.82%
239	2018	Medical science monitor : international medical journal of experimental and clinical research	435	44.60%	2.51%
84	2018	Emerging microbes & infections	147	45.58%	2.38%
346	2018	OncoTargets and therapy	833	43.34%	2.31%
47	2018	World journal of gastroenterology	85	47.06%	2.13%
337	2018	Molecular medicine reports	614	42.18%	1.78%
43	2018	Molecules and cells	75	29.33%	0.00%
37	2018	Brazilian journal of medical and biological research = Revista brasileira de pesquisas medicas e biologicas	61	55.74%	0.00%
32	2018	Cellular & molecular biology letters	55	41.82%	0.00%
30	2018	Iranian journal of basic medical sciences	48	43.75%	0.00%
30	2018	Virology journal	46	34.78%	0.00%
29	2018	BMC complementary and alternative medicine	48	37.50%	0.00%
29	2018	Epigenetics & chromatin	57	42.11%	0.00%
28	2018	Mucosal immunology	43	46.51%	0.00%
28	2018	Saudi journal of biological sciences	41	34.15%	0.00%
26	2018	Biomolecules & therapeutics	45	37.78%	0.00%
24	2018	Medicine	28	35.71%	0.00%
22	2018	Pharmaceutical biology	41	34.15%	0.00%
22	2018	Research in pharmaceutical sciences	35	48.57%	0.00%
21	2018	Chinese medical journal	35	37.14%	0.00%
20	2018	Journal of cachexia, sarcopenia and muscle	29	55.17%	0.00%
20	2018	Molecular neurobiology	29	34.48%	0.00%
20	2018	Nanotheranostics	44	36.36%	0.00%
19	2018	Molecular medicine (Cambridge, Mass.)	29	51.72%	0.00%
19	2018	The Journal of international medical research	37	32.43%	0.00%
18	2018	Frontiers in neurology	25	52.00%	0.00%
18	2018	Pharmacognosy magazine	31	35.48%	0.00%
18	2018	Yonsei medical journal	28	32.14%	0.00%
17	2018	British journal of pharmacology	32	28.13%	0.00%
17	2018	EXCLI journal	34	38.24%	0.00%
17	2018	Frontiers in aging neuroscience	24	41.67%	0.00%
17	2018	Journal of diabetes research	17	58.82%	0.00%
17	2018	Journal of radiation research	21	57.14%	0.00%
16	2018	Archives of medical science : AMS	23	43.48%	0.00%
16	2018	Bioinformatics (Oxford, England)	37	21.62%	0.00%
15	2018	Frontiers in bioengineering and biotechnology	31	38.71%	0.00%
13	2018	BMC medical genetics	19	26.32%	0.00%
13	2018	Journal of the American Heart Association	16	25.00%	0.00%
13	2018	Medicines (Basel, Switzerland)	16	62.50%	0.00%
13	2018	Microbiome	18	5.56%	0.00%
13	2018	Pharmacology research & perspectives	28	28.57%	0.00%
13	2018	Vaccines	22	50.00%	0.00%
12	2018	BMC microbiology	14	42.86%	0.00%
12	2018	BMC pharmacology & toxicology	18	50.00%	0.00%
12	2018	Gut	29	41.38%	0.00%
12	2018	Journal of breast cancer	47	31.91%	0.00%
12	2018	Pharmaceutical research	15	40.00%	0.00%
11	2018	Food & nutrition research	19	36.84%	0.00%
11	2018	Frontiers in molecular biosciences	22	45.45%	0.00%
11	2018	Mediators of inflammation	15	26.67%	0.00%
33	2017	Nature cell biology	119	36.97%	84.85%
421	2017	eLife	1308	53.75%	72.68%
21	2017	Nature medicine	66	42.42%	71.43%
111	2017	Nature	314	37.58%	71.17%
15	2017	Nature microbiology	40	22.50%	66.67%
25	2017	Nature chemical biology	70	25.71%	64.00%
18	2017	Molecular vision	21	33.33%	61.11%
31	2017	Nature genetics	59	33.90%	58.06%
83	2017	Oncogenesis	279	34.05%	48.19%
233	2017	Oncogene	754	38.06%	48.07%
17	2017	Archives of toxicology	39	30.77%	47.06%
1207	2017	Nature communications	3355	37.68%	44.57%
31	2017	Nature methods	70	37.14%	41.94%
25	2017	Nature structural & molecular biology	55	23.64%	40.00%
23	2017	Molecular cell	107	29.91%	39.13%
18	2017	Nature neuroscience	25	40.00%	38.89%
16	2017	Nature biomedical engineering	40	42.50%	37.50%
17	2017	NPJ vaccines	34	50.00%	35.29%
17	2017	Nature biotechnology	41	41.46%	35.29%
67	2017	EMBO molecular medicine	116	40.52%	34.33%
16	2017	Journal of extracellular vesicles	49	36.73%	31.25%
42	2017	Leukemia	96	40.63%	30.95%
27	2017	Journal of cell science	56	42.86%	29.63%
17	2017	Cell research	47	36.17%	29.41%
21	2017	Cell	62	46.77%	28.57%
11	2017	Cancer immunology, immunotherapy : CII	28	39.29%	27.27%
41	2017	Oncoimmunology	131	43.51%	26.83%
38	2017	Nanoscale research letters	61	44.26%	26.32%
66	2017	Neoplasia (New York, N.Y.)	189	38.62%	25.76%
109	2017	Molecular cancer	355	36.06%	25.69%
20	2017	Disease models & mechanisms	30	36.67%	25.00%
20	2017	Nature immunology	35	34.29%	25.00%
16	2017	Saudi journal of biological sciences	30	33.33%	25.00%
12	2017	Laboratory investigation; a journal of technical methods and pathology	28	42.86%	25.00%
71	2017	Cancer medicine	152	38.82%	23.94%
30	2017	Molecular therapy oncolytics	111	44.14%	23.33%
13	2017	EMBO reports	29	24.14%	23.08%
101	2017	British journal of cancer	307	36.81%	22.77%
14	2017	Breast cancer (Dove Medical Press)	35	22.86%	21.43%
14	2017	Scientific data	24	25.00%	21.43%
19	2017	Genes & cancer	48	41.67%	21.05%
24	2017	Clinical epigenetics	55	36.36%	20.83%
64	2017	Molecular oncology	134	35.07%	20.31%
116	2017	The Journal of experimental medicine	252	39.29%	18.97%
148	2017	The Journal of cell biology	414	36.71%	18.92%
101	2017	Molecular therapy. Nucleic acids	228	37.28%	18.81%
32	2017	PLoS biology	77	37.66%	18.75%
16	2017	Gene therapy	40	45.00%	18.75%
27	2017	Frontiers in oncology	83	43.37%	18.52%
11	2017	BioImpacts : BI	14	35.71%	18.18%
11	2017	Cell chemical biology	47	27.66%	18.18%
11	2017	NPJ genomic medicine	19	47.37%	18.18%
17	2017	Contrast media & molecular imaging	40	42.50%	17.65%
17	2017	Particle and fibre toxicology	38	34.21%	17.65%
209	2017	Theranostics	532	35.90%	17.22%
41	2017	Journal of nanobiotechnology	62	27.42%	17.07%
41	2017	Translational oncology	143	31.47%	17.07%
47	2017	Journal of hematology & oncology	127	40.94%	17.02%
53	2017	Materials (Basel, Switzerland)	70	38.57%	16.98%
18	2017	Cancers	40	47.50%	16.67%
12	2017	Breast cancer research : BCR	73	27.40%	16.67%
151	2017	Journal of experimental & clinical cancer research : CR	492	38.01%	16.56%
194	2017	BMC cancer	479	42.38%	15.98%
19	2017	BMC biology	41	51.22%	15.79%
45	2017	Genome biology	106	42.45%	15.56%
149	2017	Molecular biology of the cell	301	33.89%	15.44%
26	2017	Molecular neurodegeneration	44	27.27%	15.38%
26	2017	The EMBO journal	54	24.07%	15.38%
13	2017	Research in pharmaceutical sciences	22	36.36%	15.38%
20	2017	Cancer research and treatment : official journal of Korean Cancer Association	48	39.58%	15.00%
20	2017	Translational psychiatry	26	50.00%	15.00%
28	2017	Cell communication and signaling : CCS	66	40.91%	14.29%
21	2017	Molecular therapy : the journal of the American Society of Gene Therapy	49	28.57%	14.29%
14	2017	BMC research notes	23	56.52%	14.29%
14	2017	Immunity	43	48.84%	14.29%
14	2017	Molecular and cellular biology	30	33.33%	14.29%
14	2017	Signal transduction and targeted therapy	39	41.03%	14.29%
3959	2017	Oncotarget	10777	40.58%	14.07%
126	2017	Cancer science	263	41.83%	13.49%
15	2017	Molecular systems biology	28	46.43%	13.33%
322	2017	International journal of nanomedicine	555	40.54%	13.04%
23	2017	Autophagy	50	26.00%	13.04%
23	2017	FASEB journal : official publication of the Federation of American Societies for Experimental Biology	49	38.78%	13.04%
301	2017	Cell death & disease	783	38.19%	12.62%
25	2017	Epigenetics & chromatin	37	48.65%	12.00%
42	2017	Cell death and differentiation	106	47.17%	11.90%
34	2017	Aging	68	33.82%	11.76%
43	2017	Biology open	73	42.47%	11.63%
35	2017	Stem cells translational medicine	54	42.59%	11.43%
45	2017	Science advances	105	34.29%	11.11%
45	2017	mSphere	102	26.47%	11.11%
36	2017	Iranian journal of pharmaceutical research : IJPR	54	42.59%	11.11%
84	2017	EBioMedicine	215	35.35%	10.71%
57	2017	Frontiers in cellular neuroscience	95	35.79%	10.53%
19	2017	AMB Express	28	32.14%	10.53%
19	2017	BMC microbiology	32	34.38%	10.53%
19	2017	Journal for immunotherapy of cancer	34	52.94%	10.53%
19	2017	Pharmaceuticals (Basel, Switzerland)	34	41.18%	10.53%
67	2017	Stem cell reports	103	45.63%	10.45%
29	2017	Investigative ophthalmology & visual science	41	43.90%	10.34%
78	2017	Cancer cell international	177	46.89%	10.26%
30	2017	Cell discovery	83	28.92%	10.00%
20	2017	eNeuro	38	36.84%	10.00%
21	2017	Diabetes	31	32.26%	9.52%
21	2017	Heliyon	27	48.15%	9.52%
22	2017	Emerging microbes & infections	41	51.22%	9.09%
22	2017	Open biology	56	42.86%	9.09%
22	2017	The Biochemical journal	47	23.40%	9.09%
11	2017	Beilstein journal of nanotechnology	20	25.00%	9.09%
11	2017	Biological research	27	33.33%	9.09%
11	2017	Cell transplantation	15	53.33%	9.09%
11	2017	Cellular and molecular gastroenterology and hepatology	18	50.00%	9.09%
11	2017	Genome biology and evolution	20	30.00%	9.09%
11	2017	Medicines (Basel, Switzerland)	20	45.00%	9.09%
56	2017	Drug design, development and therapy	119	38.66%	8.93%
57	2017	Cell death discovery	134	32.84%	8.77%
2123	2017	PloS one	4117	41.29%	8.62%
35	2017	Human molecular genetics	74	39.19%	8.57%
24	2017	BMC bioinformatics	51	50.98%	8.33%
24	2017	International journal of biological sciences	54	35.19%	8.33%
12	2017	Genome medicine	42	38.10%	8.33%
12	2017	Immune network	15	46.67%	8.33%
12	2017	Vaccines	15	53.33%	8.33%
4397	2017	Scientific reports	8845	37.03%	8.23%
25	2017	BMC infectious diseases	34	44.12%	8.00%
25	2017	Respiratory research	39	46.15%	8.00%
516	2017	International journal of molecular sciences	977	38.69%	7.95%
38	2017	Molecules and cells	74	41.89%	7.89%
38	2017	Stem cells international	54	46.30%	7.89%
64	2017	Stem cell research & therapy	101	41.58%	7.81%
39	2017	Biochemistry and biophysics reports	52	44.23%	7.69%
13	2017	BMC cell biology	21	14.29%	7.69%
13	2017	Gut	18	44.44%	7.69%
13	2017	Molecular & cellular proteomics : MCP	26	38.46%	7.69%
13	2017	RNA biology	28	50.00%	7.69%
27	2017	EXCLI journal	58	25.86%	7.41%
27	2017	Sensors (Basel, Switzerland)	51	33.33%	7.41%
56	2017	Parasites & vectors	68	61.76%	7.14%
14	2017	Cellular & molecular biology letters	35	34.29%	7.14%
57	2017	Toxins	91	47.25%	7.02%
43	2017	Molecular therapy. Methods & clinical development	86	33.72%	6.98%
101	2017	Nutrients	147	39.46%	6.93%
165	2017	OncoTargets and therapy	343	47.81%	6.67%
60	2017	Pharmaceutical biology	115	27.83%	6.67%
30	2017	Brazilian journal of medical and biological research = Revista brasileira de pesquisas medicas e biologicas	46	36.96%	6.67%
15	2017	BMC pharmacology & toxicology	24	45.83%	6.67%
15	2017	British journal of pharmacology	21	42.86%	6.67%
15	2017	Cell journal	20	40.00%	6.67%
15	2017	Disease markers	23	56.52%	6.67%
15	2017	Emerging infectious diseases	22	54.55%	6.67%
15	2017	Pharmacognosy research	28	60.71%	6.67%
15	2017	Royal Society open science	26	26.92%	6.67%
15	2017	Yonsei medical journal	38	34.21%	6.67%
106	2017	Frontiers in molecular neuroscience	171	39.77%	6.60%
76	2017	Frontiers in physiology	112	33.93%	6.58%
412	2017	Frontiers in immunology	768	43.10%	6.31%
32	2017	BMB reports	52	28.85%	6.25%
32	2017	Genes	51	41.18%	6.25%
32	2017	Haematologica	49	63.27%	6.25%
32	2017	Molecular metabolism	49	44.90%	6.25%
16	2017	G3 (Bethesda, Md.)	29	34.48%	6.25%
129	2017	mBio	293	40.27%	6.20%
195	2017	BioMed research international	305	43.28%	6.15%
164	2017	Frontiers in cellular and infection microbiology	303	37.95%	6.10%
33	2017	Proceedings of the National Academy of Sciences of the United States of America	55	47.27%	6.06%
34	2017	Iranian journal of basic medical sciences	66	42.42%	5.88%
34	2017	Lipids in health and disease	50	32.00%	5.88%
17	2017	Acta pharmaceutica Sinica. B	35	22.86%	5.88%
17	2017	Food & nutrition research	22	31.82%	5.88%
17	2017	Journal of the American Heart Association	26	34.62%	5.88%
69	2017	BMC genomics	124	50.81%	5.80%
69	2017	Nanomaterials (Basel, Switzerland)	94	35.11%	5.80%
316	2017	PLoS pathogens	895	39.89%	5.70%
72	2017	Pharmacognosy magazine	135	25.19%	5.56%
72	2017	Redox biology	119	46.22%	5.56%
18	2017	Advanced science (Weinheim, Baden-Wurttemberg, Germany)	23	26.09%	5.56%
18	2017	The Journal of general virology	52	36.54%	5.56%
131	2017	PLoS genetics	243	40.74%	5.34%
284	2017	Frontiers in microbiology	452	30.75%	5.28%
57	2017	Experimental & molecular medicine	115	40.00%	5.26%
116	2017	Marine drugs	223	34.98%	5.17%
58	2017	PeerJ	119	34.45%	5.17%
39	2017	International journal of medical sciences	64	34.38%	5.13%
79	2017	Journal of virology	264	42.42%	5.06%
20	2017	Journal of biomedical science	37	29.73%	5.00%
20	2017	Malaria journal	29	41.38%	5.00%
101	2017	Bioscience reports	202	43.07%	4.95%
122	2017	Journal of cellular and molecular medicine	203	32.51%	4.92%
428	2017	Nucleic acids research	1047	38.68%	4.91%
83	2017	ACS omega	150	26.00%	4.82%
21	2017	Antimicrobial agents and chemotherapy	40	35.00%	4.76%
21	2017	The Korean journal of physiology & pharmacology : official journal of the Korean Physiological Society and the Korean Society of Pharmacology	36	44.44%	4.76%
500	2017	Molecules (Basel, Switzerland)	917	38.28%	4.60%
154	2017	Oncology reports	386	44.04%	4.55%
22	2017	Journal of radiation research	38	28.95%	4.55%
114	2017	Evidence-based complementary and alternative medicine : eCAM	173	41.04%	4.39%
71	2017	World journal of gastroenterology	142	46.48%	4.23%
356	2017	Molecular medicine reports	601	38.27%	4.21%
96	2017	International journal of oncology	253	44.27%	4.17%
24	2017	African journal of traditional, complementary, and alternative medicines : AJTCAM	39	43.59%	4.17%
24	2017	Oxidative medicine and cellular longevity	37	27.03%	4.17%
24	2017	Pharmacology research & perspectives	37	29.73%	4.17%
97	2017	Cell reports	199	35.68%	4.12%
51	2017	Asian Pacific journal of cancer prevention : APJCP	96	39.58%	3.92%
26	2017	Physiological reports	35	31.43%	3.85%
423	2017	Oncology letters	885	41.02%	3.78%
54	2017	Chemical science	108	39.81%	3.70%
27	2017	BMC veterinary research	32	43.75%	3.70%
27	2017	Journal of ginseng research	40	37.50%	3.70%
27	2017	mAbs	54	50.00%	3.70%
28	2017	Frontiers in endocrinology	43	46.51%	3.57%
142	2017	Journal of Cancer	340	43.82%	3.52%
29	2017	Journal of immunology research	50	46.00%	3.45%
118	2017	PLoS neglected tropical diseases	209	43.06%	3.39%
90	2017	The Journal of biological chemistry	184	38.59%	3.33%
60	2017	Journal of neuroinflammation	89	47.19%	3.33%
30	2017	Data in brief	44	40.91%	3.33%
31	2017	Virology journal	62	40.32%	3.23%
129	2017	Medical science monitor : international medical journal of experimental and clinical research	221	45.70%	3.10%
33	2017	Biomolecules & therapeutics	55	25.45%	3.03%
178	2017	Experimental and therapeutic medicine	283	41.70%	2.81%
36	2017	Journal of enzyme inhibition and medicinal chemistry	68	35.29%	2.78%
73	2017	FEBS open bio	116	32.76%	2.74%
52	2017	PLoS computational biology	92	51.09%	1.92%
66	2017	Frontiers in plant science	76	19.74%	1.52%
35	2017	BMC complementary and alternative medicine	65	43.08%	0.00%
31	2017	Medicine	49	40.82%	0.00%
26	2017	Arthritis research & therapy	30	43.33%	0.00%
25	2017	Integrative cancer therapies	56	39.29%	0.00%
24	2017	Cell & bioscience	44	36.36%	0.00%
23	2017	Acta neuropathologica communications	36	33.33%	0.00%
23	2017	Aging cell	35	31.43%	0.00%
23	2017	Veterinary research	31	32.26%	0.00%
21	2017	BMC systems biology	32	50.00%	0.00%
21	2017	The Journal of veterinary medical science	33	33.33%	0.00%
20	2017	Human vaccines & immunotherapeutics	35	37.14%	0.00%
18	2017	International journal of environmental research and public health	22	50.00%	0.00%
18	2017	Mediators of inflammation	27	33.33%	0.00%
17	2017	BMC biotechnology	30	56.67%	0.00%
17	2017	Chemistry Central journal	36	41.67%	0.00%
17	2017	Journal of ovarian research	41	39.02%	0.00%
16	2017	Cellular and molecular life sciences : CMLS	41	31.71%	0.00%
16	2017	F1000Research	24	50.00%	0.00%
16	2017	Journal of translational medicine	32	68.75%	0.00%
16	2017	Journal of veterinary science	25	28.00%	0.00%
16	2017	Molecular pain	19	31.58%	0.00%
16	2017	Nutrition research and practice	21	47.62%	0.00%
15	2017	Cell cycle (Georgetown, Tex.)	41	48.78%	0.00%
14	2017	Advanced pharmaceutical bulletin	23	43.48%	0.00%
14	2017	BMC immunology	20	40.00%	0.00%
14	2017	Chinese medical journal	19	36.84%	0.00%
14	2017	Frontiers in aging neuroscience	17	23.53%	0.00%
14	2017	Protein & cell	39	30.77%	0.00%
13	2017	Frontiers in chemistry	21	47.62%	0.00%
13	2017	Frontiers in neurology	17	52.94%	0.00%
13	2017	Infection and immunity	26	38.46%	0.00%
13	2017	Journal of clinical biochemistry and nutrition	15	40.00%	0.00%
13	2017	Nanotheranostics	27	25.93%	0.00%
13	2017	Technology in cancer research & treatment	20	55.00%	0.00%
12	2017	Antioxidants (Basel, Switzerland)	18	61.11%	0.00%
12	2017	Hepatology communications	24	45.83%	0.00%
12	2017	Journal of diabetes research	16	37.50%	0.00%
12	2017	Microbial cell factories	18	27.78%	0.00%
12	2017	Pathogens (Basel, Switzerland)	19	47.37%	0.00%
12	2017	Toxicology reports	19	36.84%	0.00%
11	2017	BMC molecular biology	25	20.00%	0.00%
11	2017	Journal of cachexia, sarcopenia and muscle	15	60.00%	0.00%
11	2017	Journal of medicinal chemistry	17	29.41%	0.00%
11	2017	Mucosal immunology	19	52.63%	0.00%
11	2017	Preventive nutrition and food science	11	45.45%	0.00%
11	2017	The Journal of general physiology	17	47.06%	0.00%
11	2017	Viruses	24	54.17%	0.00%
35	2016	Nature cell biology	102	46.08%	82.86%
38	2016	Nature medicine	96	45.83%	68.42%
27	2016	Nature structural & molecular biology	67	31.34%	66.67%
99	2016	Nature	289	44.98%	65.66%
22	2016	Nature methods	53	39.62%	63.64%
46	2016	Nature chemical biology	152	37.50%	56.52%
367	2016	eLife	1014	46.06%	48.50%
64	2016	Oncogenesis	207	36.71%	48.44%
27	2016	Nature genetics	65	44.62%	48.15%
11	2016	Molecular psychiatry	14	57.14%	45.45%
175	2016	Oncogene	556	39.03%	42.86%
21	2016	Molecular vision	28	39.29%	42.86%
22	2016	Nature biotechnology	48	39.58%	40.91%
20	2016	Nature neuroscience	32	40.63%	40.00%
901	2016	Nature communications	2427	38.03%	34.07%
30	2016	Nature immunology	70	40.00%	33.33%
24	2016	Nanomaterials (Basel, Switzerland)	31	22.58%	33.33%
31	2016	Disease models & mechanisms	58	51.72%	32.26%
47	2016	Neoplasia (New York, N.Y.)	134	38.81%	31.91%
40	2016	Journal of cell science	82	25.61%	30.00%
55	2016	EMBO molecular medicine	105	37.14%	27.27%
11	2016	International journal of cancer	26	34.62%	27.27%
35	2016	Journal of nanobiotechnology	59	37.29%	25.71%
33	2016	Leukemia	61	36.07%	24.24%
35	2016	The EMBO journal	78	32.05%	22.86%
66	2016	British journal of cancer	142	39.44%	21.21%
19	2016	Frontiers in oncology	47	51.06%	21.05%
46	2016	Biology open	71	28.17%	19.57%
26	2016	Translational oncology	61	47.54%	19.23%
68	2016	Oncoimmunology	165	40.00%	19.12%
11	2016	BMC immunology	19	31.58%	18.18%
11	2016	BMC molecular biology	30	33.33%	18.18%
11	2016	Cancer & metabolism	27	44.44%	18.18%
11	2016	Immune network	25	44.00%	18.18%
11	2016	Micromachines	13	38.46%	18.18%
107	2016	Theranostics	236	30.08%	16.82%
12	2016	Biology of reproduction	13	46.15%	16.67%
70	2016	Cancer medicine	119	39.50%	15.71%
277	2016	BMC cancer	719	42.70%	15.52%
26	2016	Molecular therapy oncolytics	94	40.43%	15.38%
13	2016	Cancers	48	33.33%	15.38%
3712	2016	Oncotarget	11016	40.27%	15.33%
243	2016	International journal of nanomedicine	393	41.98%	15.23%
20	2016	BMC research notes	36	38.89%	15.00%
34	2016	BMC veterinary research	48	43.75%	14.71%
36	2016	Experimental & molecular medicine	77	45.45%	13.89%
51	2016	Genome biology	114	45.61%	13.73%
22	2016	Autophagy	60	36.67%	13.64%
22	2016	Gene therapy	45	44.44%	13.64%
61	2016	Aging	115	42.61%	13.11%
61	2016	Cancer cell international	139	44.60%	13.11%
23	2016	G3 (Bethesda, Md.)	36	27.78%	13.04%
23	2016	Genes & cancer	71	39.44%	13.04%
31	2016	Journal of translational medicine	60	45.00%	12.90%
39	2016	Journal of hematology & oncology	115	44.35%	12.82%
16	2016	EMBO reports	40	32.50%	12.50%
16	2016	Gut	30	53.33%	12.50%
41	2016	Frontiers in molecular neuroscience	69	26.09%	12.20%
186	2016	Cell death & disease	453	43.27%	11.83%
17	2016	Breast cancer research : BCR	43	39.53%	11.76%
17	2016	Journal of experimental botany	20	20.00%	11.76%
17	2016	World journal of surgical oncology	34	41.18%	11.76%
94	2016	Cancer science	195	32.31%	11.70%
26	2016	Particle and fibre toxicology	37	29.73%	11.54%
99	2016	EBioMedicine	251	36.25%	11.11%
27	2016	BMC biology	56	35.71%	11.11%
18	2016	Frontiers in endocrinology	38	55.26%	11.11%
18	2016	Genome medicine	27	29.63%	11.11%
37	2016	Biomolecules & therapeutics	58	41.38%	10.81%
84	2016	The Journal of experimental medicine	190	42.11%	10.71%
38	2016	Materials (Basel, Switzerland)	46	34.78%	10.53%
38	2016	Nanoscale research letters	60	30.00%	10.53%
19	2016	Clinical epigenetics	44	47.73%	10.53%
19	2016	Journal of ovarian research	36	58.33%	10.53%
29	2016	Lipids in health and disease	37	29.73%	10.34%
90	2016	Journal of Cancer	236	39.83%	10.00%
40	2016	PLoS biology	97	50.52%	10.00%
133	2016	Journal of experimental & clinical cancer research : CR	420	40.48%	9.77%
118	2016	The Journal of cell biology	307	31.27%	9.32%
86	2016	International journal of oncology	221	41.18%	9.30%
33	2016	mSphere	68	36.76%	9.09%
22	2016	Sensors (Basel, Switzerland)	28	57.14%	9.09%
11	2016	Development (Cambridge, England)	15	60.00%	9.09%
67	2016	Frontiers in cellular and infection microbiology	110	39.09%	8.96%
90	2016	BMC genomics	169	46.15%	8.89%
45	2016	Molecular cancer	141	39.72%	8.89%
47	2016	Open biology	96	34.38%	8.51%
12	2016	ACS omega	21	52.38%	8.33%
12	2016	Cancer biology & therapy	32	34.38%	8.33%
12	2016	Cell research	21	47.62%	8.33%
12	2016	Cellular and molecular gastroenterology and hepatology	21	38.10%	8.33%
12	2016	Skeletal muscle	15	46.67%	8.33%
25	2016	Chinese medical journal	46	54.35%	8.00%
51	2016	Stem cell reports	71	47.89%	7.84%
26	2016	Cell death and differentiation	73	28.77%	7.69%
26	2016	The Biochemical journal	49	24.49%	7.69%
13	2016	Asian Pacific journal of cancer prevention : APJCP	28	60.71%	7.69%
13	2016	Blood cancer journal	32	53.13%	7.69%
13	2016	The Journal of general physiology	26	42.31%	7.69%
27	2016	Diabetes	34	41.18%	7.41%
27	2016	Molecular metabolism	46	45.65%	7.41%
82	2016	Cell reports	168	47.62%	7.32%
2614	2016	PloS one	5216	41.03%	7.31%
3739	2016	Scientific reports	7498	35.42%	7.27%
14	2016	Mediators of inflammation	20	40.00%	7.14%
14	2016	Translational psychiatry	19	52.63%	7.14%
43	2016	Frontiers in cellular neuroscience	64	37.50%	6.98%
87	2016	Drug design, development and therapy	153	43.14%	6.90%
44	2016	Stem cell research & therapy	58	43.10%	6.82%
89	2016	Frontiers in immunology	179	33.52%	6.74%
179	2016	Frontiers in microbiology	281	29.18%	6.70%
15	2016	F1000Research	30	46.67%	6.67%
62	2016	Stem cells international	84	41.67%	6.45%
31	2016	Molecular therapy : the journal of the American Society of Gene Therapy	74	36.49%	6.45%
47	2016	Bioscience reports	90	35.56%	6.38%
47	2016	Science advances	107	41.12%	6.38%
16	2016	Malaria journal	17	52.94%	6.25%
66	2016	Molecular therapy. Nucleic acids	145	44.83%	6.06%
50	2016	Cell death discovery	104	35.58%	6.00%
68	2016	Frontiers in plant science	81	16.05%	5.88%
68	2016	Journal of cellular and molecular medicine	112	31.25%	5.88%
17	2016	Respiratory research	23	56.52%	5.88%
206	2016	Oncology letters	383	47.52%	5.83%
155	2016	PLoS genetics	305	38.69%	5.81%
105	2016	Evidence-based complementary and alternative medicine : eCAM	179	37.99%	5.71%
71	2016	Data in brief	104	38.46%	5.63%
36	2016	BMC complementary and alternative medicine	69	30.43%	5.56%
36	2016	Investigative ophthalmology & visual science	53	35.85%	5.56%
18	2016	Acta neuropathologica communications	27	25.93%	5.56%
18	2016	BMC microbiology	32	56.25%	5.56%
18	2016	Environmental health perspectives	31	38.71%	5.56%
18	2016	International journal of biological sciences	37	32.43%	5.56%
18	2016	International journal of environmental research and public health	20	45.00%	5.56%
18	2016	Journal of medicinal chemistry	42	26.19%	5.56%
18	2016	Molecular & cellular proteomics : MCP	31	35.48%	5.56%
37	2016	Frontiers in physiology	51	47.06%	5.41%
37	2016	Medicine	52	40.38%	5.41%
429	2016	International journal of molecular sciences	763	42.20%	5.36%
57	2016	Toxins	99	33.33%	5.26%
38	2016	Cell discovery	114	30.70%	5.26%
116	2016	mBio	260	41.54%	5.17%
78	2016	Journal of virology	184	44.57%	5.13%
20	2016	Cell journal	41	41.46%	5.00%
20	2016	Pharmacology research & perspectives	33	18.18%	5.00%
20	2016	Protein & cell	50	54.00%	5.00%
122	2016	The Journal of biological chemistry	257	39.30%	4.92%
145	2016	Molecular biology of the cell	319	30.72%	4.83%
63	2016	Journal of neuroinflammation	86	43.02%	4.76%
21	2016	Aging cell	28	39.29%	4.76%
21	2016	Cell	42	57.14%	4.76%
21	2016	Genomics data	33	45.45%	4.76%
21	2016	Iranian journal of pharmaceutical research : IJPR	40	45.00%	4.76%
44	2016	Parasites & vectors	53	60.38%	4.55%
177	2016	OncoTargets and therapy	389	37.53%	4.52%
339	2016	Nucleic acids research	781	38.80%	4.42%
23	2016	Heliyon	41	34.15%	4.35%
23	2016	Molecular brain	41	36.59%	4.35%
70	2016	Marine drugs	113	41.59%	4.29%
47	2016	SpringerPlus	78	38.46%	4.26%
24	2016	Cell & bioscience	55	40.00%	4.17%
24	2016	Toxicology reports	31	48.39%	4.17%
24	2016	Virology journal	42	45.24%	4.17%
292	2016	PLoS pathogens	759	39.66%	4.11%
50	2016	Experimental and therapeutic medicine	77	55.84%	4.00%
50	2016	PeerJ	79	36.71%	4.00%
25	2016	Cell cycle (Georgetown, Tex.)	83	40.96%	4.00%
25	2016	EJNMMI research	36	55.56%	4.00%
408	2016	Molecules (Basel, Switzerland)	783	42.66%	3.68%
28	2016	BMC biotechnology	60	46.67%	3.57%
28	2016	Journal of biomedical science	61	24.59%	3.57%
28	2016	mAbs	76	32.89%	3.57%
116	2016	PLoS neglected tropical diseases	193	44.04%	3.45%
29	2016	Journal of immunology research	48	50.00%	3.45%
29	2016	The Korean journal of physiology & pharmacology : official journal of the Korean Physiological Society and the Korean Society of Pharmacology	43	30.23%	3.45%
30	2016	Human molecular genetics	55	36.36%	3.33%
31	2016	Arthritis research & therapy	41	43.90%	3.23%
32	2016	Pharmacognosy magazine	43	44.19%	3.13%
33	2016	Iranian journal of basic medical sciences	54	42.59%	3.03%
34	2016	Veterinary research	51	50.98%	2.94%
35	2016	BMB reports	65	29.23%	2.86%
141	2016	BioMed research international	216	45.37%	2.84%
37	2016	Molecules and cells	69	26.09%	2.70%
37	2016	Tumour biology : the journal of the International Society for Oncodevelopmental Biology and Medicine	73	50.68%	2.70%
197	2016	Molecular medicine reports	322	36.02%	2.54%
44	2016	PLoS computational biology	94	54.26%	2.27%
50	2016	Nutrients	82	43.90%	2.00%
53	2016	Molecular therapy. Methods & clinical development	112	48.21%	1.89%
110	2016	Medical science monitor : international medical journal of experimental and clinical research	185	44.32%	1.82%
77	2016	Biochemistry and biophysics reports	145	30.34%	1.30%
86	2016	Oncology reports	195	44.10%	0.00%
46	2016	Chemical science	85	28.24%	0.00%
38	2016	FEBS open bio	66	27.27%	0.00%
32	2016	Redox biology	52	40.38%	0.00%
27	2016	Journal of diabetes research	37	51.35%	0.00%
26	2016	Epigenetics & chromatin	49	46.94%	0.00%
24	2016	International journal of medical sciences	40	32.50%	0.00%
24	2016	Molecular neurodegeneration	42	35.71%	0.00%
23	2016	Molecular cell	47	27.66%	0.00%
23	2016	Physiological reports	31	22.58%	0.00%
22	2016	Microbial cell factories	29	13.79%	0.00%
22	2016	The Journal of veterinary medical science	33	36.36%	0.00%
20	2016	Antimicrobial agents and chemotherapy	37	59.46%	0.00%
19	2016	BMC bioinformatics	25	48.00%	0.00%
19	2016	Frontiers in cell and developmental biology	26	30.77%	0.00%
19	2016	Mucosal immunology	31	45.16%	0.00%
18	2016	BMC infectious diseases	31	38.71%	0.00%
18	2016	Retrovirology	38	26.32%	0.00%
18	2016	World journal of gastroenterology	34	50.00%	0.00%
17	2016	Emerging microbes & infections	36	33.33%	0.00%
17	2016	Journal of the American Heart Association	24	33.33%	0.00%
15	2016	Infection and immunity	29	34.48%	0.00%
15	2016	Journal of clinical biochemistry and nutrition	20	35.00%	0.00%
15	2016	Research in pharmaceutical sciences	29	34.48%	0.00%
14	2016	Biological research	26	50.00%	0.00%
14	2016	Cancer research and treatment : official journal of Korean Cancer Association	37	21.62%	0.00%
14	2016	European journal of immunology	21	52.38%	0.00%
14	2016	Molecular pain	23	47.83%	0.00%
13	2016	Brazilian journal of medical and biological research = Revista brasileira de pesquisas medicas e biologicas	18	61.11%	0.00%
13	2016	Journal of ginseng research	20	35.00%	0.00%
13	2016	Molecular systems biology	23	21.74%	0.00%
13	2016	Nutrition research and practice	15	20.00%	0.00%
13	2016	Oxidative medicine and cellular longevity	19	47.37%	0.00%
13	2016	Pharmacognosy research	25	32.00%	0.00%
13	2016	Yonsei medical journal	22	54.55%	0.00%
13	2016	eNeuro	24	20.83%	0.00%
12	2016	Asian-Australasian journal of animal sciences	16	68.75%	0.00%
12	2016	Cell communication and signaling : CCS	22	31.82%	0.00%
12	2016	EXCLI journal	20	40.00%	0.00%
12	2016	Emerging infectious diseases	17	64.71%	0.00%
12	2016	Genes	17	47.06%	0.00%
12	2016	Journal of cancer prevention	16	31.25%	0.00%
12	2016	Neural regeneration research	14	35.71%	0.00%
12	2016	Science and technology of advanced materials	20	40.00%	0.00%
12	2016	The Journal of general virology	31	29.03%	0.00%
12	2016	The Journal of investigative dermatology	17	23.53%	0.00%
12	2016	Vaccine	26	38.46%	0.00%
11	2016	AMB Express	18	33.33%	0.00%
11	2016	Acta neuropathologica	22	27.27%	0.00%
11	2016	Advanced science (Weinheim, Baden-Wurttemberg, Germany)	16	56.25%	0.00%
11	2016	Cardiovascular diabetology	16	37.50%	0.00%
11	2016	Cellular and molecular life sciences : CMLS	25	36.00%	0.00%
11	2016	Chemistry Central journal	18	38.89%	0.00%
11	2016	FASEB journal : official publication of the Federation of American Societies for Experimental Biology	16	31.25%	0.00%
11	2016	Frontiers in aging neuroscience	15	26.67%	0.00%
11	2016	Natural products and bioprospecting	24	33.33%	0.00%
37	2015	Nature methods	91	38.46%	70.27%
39	2015	Nature medicine	103	41.75%	53.85%
32	2015	Nature genetics	68	44.12%	46.88%
114	2015	Nature	312	37.50%	46.49%
13	2015	Molecular vision	18	38.89%	46.15%
37	2015	Nature cell biology	131	32.82%	45.95%
11	2015	Nanomaterials (Basel, Switzerland)	17	47.06%	36.36%
22	2015	The EMBO journal	50	34.00%	31.82%
33	2015	Nanoscale research letters	48	35.42%	30.30%
27	2015	Oncoimmunology	47	44.68%	25.93%
36	2015	Cell cycle (Georgetown, Tex.)	95	36.84%	25.00%
20	2015	Materials (Basel, Switzerland)	25	44.00%	25.00%
21	2015	Blood cancer journal	42	40.48%	23.81%
21	2015	Nature neuroscience	31	48.39%	23.81%
43	2015	EMBO molecular medicine	105	38.10%	23.26%
26	2015	Nature biotechnology	48	41.67%	23.08%
22	2015	Frontiers in oncology	52	38.46%	22.73%
22	2015	Genes & cancer	46	47.83%	22.73%
49	2015	Cancer medicine	107	42.06%	22.45%
15	2015	Beilstein journal of nanotechnology	23	69.57%	20.00%
15	2015	Breast cancer research : BCR	53	20.75%	20.00%
97	2015	British journal of cancer	230	46.52%	18.56%
11	2015	Cancer immunology, immunotherapy : CII	20	35.00%	18.18%
11	2015	The Journal of pathology	27	44.44%	18.18%
17	2015	Stem cells (Dayton, Ohio)	22	13.64%	17.65%
64	2015	Stem cell research & therapy	117	43.59%	17.19%
258	2015	International journal of nanomedicine	444	37.84%	16.67%
24	2015	Nature structural & molecular biology	45	33.33%	16.67%
18	2015	Journal of extracellular vesicles	39	46.15%	16.67%
55	2015	Neoplasia (New York, N.Y.)	141	39.01%	16.36%
19	2015	Translational oncology	53	39.62%	15.79%
13	2015	International journal of cancer	35	45.71%	15.38%
13	2015	Radiation oncology (London, England)	32	21.88%	15.38%
20	2015	EJNMMI research	31	45.16%	15.00%
20	2015	Journal of ovarian research	34	58.82%	15.00%
20	2015	Journal of radiation research	31	48.39%	15.00%
34	2015	Oncoscience	76	40.79%	14.71%
2100	2015	Oncotarget	6623	39.21%	14.57%
35	2015	Clinical epigenetics	84	33.33%	14.29%
28	2015	Oncogenesis	83	36.14%	14.29%
21	2015	Nature chemical biology	44	36.36%	14.29%
14	2015	EXCLI journal	21	33.33%	14.29%
14	2015	Mediators of inflammation	20	35.00%	14.29%
671	2015	Nature communications	1750	36.97%	14.01%
43	2015	Journal of nanobiotechnology	65	32.31%	13.95%
245	2015	eLife	611	32.08%	13.88%
139	2015	Oncogene	425	36.24%	13.67%
37	2015	Cell death discovery	105	27.62%	13.51%
15	2015	EMBO reports	40	22.50%	13.33%
38	2015	Data in brief	52	38.46%	13.16%
23	2015	Molecular systems biology	56	32.14%	13.04%
32	2015	Veterinary research	44	61.36%	12.50%
16	2015	Thoracic cancer	20	40.00%	12.50%
335	2015	BMC cancer	912	42.65%	12.24%
25	2015	Nature immunology	49	36.73%	12.00%
42	2015	Biology open	73	32.88%	11.90%
34	2015	Leukemia	80	48.75%	11.76%
78	2015	International journal of oncology	194	35.05%	11.54%
27	2015	Journal of medicinal chemistry	52	46.15%	11.11%
18	2015	BMC medical genomics	30	50.00%	11.11%
19	2015	Aging	31	45.16%	10.53%
19	2015	Molecular psychiatry	29	51.72%	10.53%
19	2015	The Journal of veterinary medical science	26	57.69%	10.53%
155	2015	Molecular cancer	428	40.42%	10.32%
30	2015	Autophagy	61	26.23%	10.00%
101	2015	Journal of experimental & clinical cancer research : CR	280	38.21%	9.90%
31	2015	Diabetes	46	34.78%	9.68%
42	2015	EBioMedicine	90	47.78%	9.52%
32	2015	Human molecular genetics	61	40.98%	9.38%
32	2015	Redox biology	59	42.37%	9.38%
22	2015	Cell death and differentiation	50	42.00%	9.09%
11	2015	ACS nano	23	30.43%	9.09%
11	2015	Biochimica et biophysica acta	21	57.14%	9.09%
11	2015	Translational psychiatry	12	33.33%	9.09%
34	2015	Disease models & mechanisms	56	37.50%	8.82%
23	2015	Chinese medical journal	34	41.18%	8.70%
23	2015	Respiratory research	31	32.26%	8.70%
36	2015	Molecular therapy. Methods & clinical development	77	33.77%	8.33%
24	2015	PeerJ	34	35.29%	8.33%
12	2015	Biochemistry	27	33.33%	8.33%
12	2015	Cell	21	23.81%	8.33%
12	2015	Daru : journal of Faculty of Pharmacy, Tehran University of Medical Sciences	16	31.25%	8.33%
12	2015	F1000Research	16	50.00%	8.33%
12	2015	Orphanet journal of rare diseases	18	50.00%	8.33%
12	2015	The Indian journal of medical research	14	50.00%	8.33%
61	2015	Journal of Cancer	142	39.44%	8.20%
25	2015	Malaria journal	45	35.56%	8.00%
25	2015	The Biochemical journal	61	40.98%	8.00%
38	2015	Journal of translational medicine	82	40.24%	7.89%
102	2015	mBio	196	41.84%	7.84%
13	2015	Acta pharmaceutica Sinica. B	22	40.91%	7.69%
13	2015	Cancers	34	41.18%	7.69%
13	2015	Lipids in health and disease	21	28.57%	7.69%
13	2015	Molecular therapy : the journal of the American Society of Gene Therapy	21	42.86%	7.69%
13	2015	Research in pharmaceutical sciences	26	30.77%	7.69%
107	2015	Cancer science	296	51.01%	7.48%
95	2015	BMC genomics	167	48.50%	7.37%
28	2015	Cell communication and signaling : CCS	57	43.86%	7.14%
14	2015	Development (Cambridge, England)	20	45.00%	7.14%
14	2015	Human vaccines & immunotherapeutics	20	55.00%	7.14%
14	2015	Immune network	26	46.15%	7.14%
14	2015	Molecular therapy oncolytics	56	44.64%	7.14%
43	2015	Frontiers in immunology	70	47.14%	6.98%
43	2015	Journal of cell science	109	24.77%	6.98%
115	2015	Frontiers in microbiology	190	25.79%	6.96%
29	2015	Medicine	67	41.79%	6.90%
29	2015	Molecular neurodegeneration	58	46.55%	6.90%
29	2015	Physiological reports	42	42.86%	6.90%
163	2015	Cell death & disease	427	38.41%	6.75%
1793	2015	Scientific reports	3663	35.54%	6.69%
30	2015	International journal of environmental research and public health	46	36.96%	6.67%
30	2015	The Journal of investigative dermatology	46	41.30%	6.67%
15	2015	Genome medicine	24	45.83%	6.67%
3818	2015	PloS one	7878	39.98%	6.55%
95	2015	The Journal of biological chemistry	173	40.46%	6.32%
318	2015	PLoS pathogens	797	47.18%	6.29%
64	2015	Genome biology	164	42.07%	6.25%
48	2015	Bioscience reports	102	41.18%	6.25%
48	2015	PLoS computational biology	104	47.12%	6.25%
32	2015	mAbs	72	48.61%	6.25%
33	2015	Biomolecules & therapeutics	46	36.96%	6.06%
34	2015	Chemical science	60	35.00%	5.88%
17	2015	The Journal of general virology	41	29.27%	5.88%
105	2015	Marine drugs	209	42.11%	5.71%
18	2015	Biological research	51	35.29%	5.56%
74	2015	Cancer cell international	159	47.17%	5.41%
94	2015	Journal of cellular and molecular medicine	190	35.26%	5.32%
38	2015	FEBS open bio	81	33.33%	5.26%
19	2015	BMC biology	30	46.67%	5.26%
19	2015	BMC research notes	36	44.44%	5.26%
19	2015	Molecular pharmaceutics	40	42.50%	5.26%
20	2015	BMC microbiology	25	40.00%	5.00%
20	2015	Molecular metabolism	31	45.16%	5.00%
181	2015	PLoS genetics	340	38.24%	4.97%
326	2015	International journal of molecular sciences	561	40.29%	4.91%
41	2015	Journal of biomedical science	94	35.11%	4.88%
42	2015	Parasites & vectors	58	43.10%	4.76%
21	2015	Gene therapy	57	38.60%	4.76%
21	2015	Mucosal immunology	43	48.84%	4.76%
21	2015	The Korean journal of physiology & pharmacology : official journal of the Korean Physiological Society and the Korean Society of Pharmacology	27	48.15%	4.76%
170	2015	Molecular biology of the cell	377	29.71%	4.71%
107	2015	PLoS neglected tropical diseases	192	47.40%	4.67%
153	2015	The Journal of cell biology	387	38.24%	4.58%
44	2015	Frontiers in cellular neuroscience	58	43.10%	4.55%
23	2015	Frontiers in physiology	35	25.71%	4.35%
23	2015	SpringerPlus	48	35.42%	4.35%
47	2015	Molecules and cells	87	29.89%	4.26%
24	2015	Cell discovery	59	32.20%	4.17%
25	2015	Brazilian journal of medical and biological research = Revista brasileira de pesquisas medicas e biologicas	36	47.22%	4.00%
76	2015	The Journal of experimental medicine	149	42.28%	3.95%
51	2015	Toxins	90	42.22%	3.92%
51	2015	Virology journal	77	45.45%	3.92%
26	2015	Molecular therapy. Nucleic acids	62	32.26%	3.85%
291	2015	BioMed research international	517	42.17%	3.78%
55	2015	Theranostics	134	38.81%	3.64%
276	2015	Molecules (Basel, Switzerland)	532	42.11%	3.62%
112	2015	Drug design, development and therapy	208	34.13%	3.57%
29	2015	PLoS biology	47	40.43%	3.45%
62	2015	Oncology reports	133	50.38%	3.23%
31	2015	BMC veterinary research	53	49.06%	3.23%
33	2015	Viruses	67	43.28%	3.03%
169	2015	Evidence-based complementary and alternative medicine : eCAM	255	42.35%	2.96%
34	2015	Biochemistry and biophysics reports	47	40.43%	2.94%
35	2015	Iranian journal of basic medical sciences	48	50.00%	2.86%
35	2015	Journal of immunology research	62	40.32%	2.86%
35	2015	Journal of virology	75	53.33%	2.86%
360	2015	Nucleic acids research	874	38.90%	2.78%
40	2015	Arthritis research & therapy	50	32.00%	2.50%
40	2015	Pharmacology research & perspectives	75	28.00%	2.50%
41	2015	Genomics data	57	54.39%	2.44%
259	2015	Molecular medicine reports	431	42.00%	2.32%
89	2015	OncoTargets and therapy	212	36.32%	2.25%
48	2015	Experimental and therapeutic medicine	67	31.34%	2.08%
49	2015	Pharmacognosy magazine	85	35.29%	2.04%
51	2015	Medical science monitor : international medical journal of experimental and clinical research	94	43.62%	1.96%
54	2015	Stem cell reports	78	43.59%	1.85%
115	2015	Oncology letters	224	38.39%	1.74%
48	2015	Cell reports	103	31.07%	0.00%
46	2015	Journal of neuroinflammation	59	33.90%	0.00%
40	2015	BMC complementary and alternative medicine	66	43.94%	0.00%
39	2015	Journal of hematology & oncology	113	38.94%	0.00%
34	2015	BMB reports	58	39.66%	0.00%
31	2015	Science advances	73	36.99%	0.00%
30	2015	Nutrients	51	41.18%	0.00%
30	2015	Toxicology reports	54	37.04%	0.00%
28	2015	Cell & bioscience	65	36.92%	0.00%
26	2015	Frontiers in plant science	35	22.86%	0.00%
24	2015	Aging cell	41	29.27%	0.00%
24	2015	BMC biotechnology	46	34.78%	0.00%
24	2015	Experimental & molecular medicine	49	26.53%	0.00%
23	2015	BMC bioinformatics	30	60.00%	0.00%
23	2015	Epigenetics & chromatin	52	42.31%	0.00%
22	2015	Cell research	58	44.83%	0.00%
21	2015	Journal of inflammation (London, England)	33	48.48%	0.00%
21	2015	Molecular & cellular proteomics : MCP	39	38.46%	0.00%
21	2015	Sensors (Basel, Switzerland)	29	37.93%	0.00%
20	2015	ACS chemical biology	42	40.48%	0.00%
20	2015	Iranian journal of pharmaceutical research : IJPR	30	46.67%	0.00%
20	2015	Retrovirology	68	39.71%	0.00%
19	2015	Diagnostic pathology	43	58.14%	0.00%
19	2015	G3 (Bethesda, Md.)	29	27.59%	0.00%
19	2015	International journal of biological sciences	42	30.95%	0.00%
18	2015	Molecular brain	32	43.75%	0.00%
18	2015	Open biology	26	38.46%	0.00%
17	2015	Acta naturae	24	33.33%	0.00%
17	2015	BMC cell biology	23	39.13%	0.00%
17	2015	Biomolecules	23	47.83%	0.00%
17	2015	Frontiers in molecular neuroscience	23	21.74%	0.00%
17	2015	Microbial cell factories	18	11.11%	0.00%
17	2015	Stem cells international	25	40.00%	0.00%
16	2015	Journal of experimental botany	19	0.00%	0.00%
16	2015	Molecular cell	32	25.00%	0.00%
15	2015	BMC infectious diseases	19	63.16%	0.00%
15	2015	Journal of clinical biochemistry and nutrition	21	47.62%	0.00%
15	2015	Journal of immunology (Baltimore, Md. : 1950)	24	37.50%	0.00%
15	2015	Nutrition research and practice	18	33.33%	0.00%
15	2015	Protein & cell	33	30.30%	0.00%
14	2015	Cell journal	19	52.63%	0.00%
14	2015	Frontiers in cellular and infection microbiology	24	33.33%	0.00%
14	2015	Journal of ginseng research	17	35.29%	0.00%
14	2015	Jundishapur journal of microbiology	16	62.50%	0.00%
14	2015	The Journal of general physiology	25	36.00%	0.00%
13	2015	Cellular and molecular gastroenterology and hepatology	29	37.93%	0.00%
13	2015	Natural products and bioprospecting	31	9.68%	0.00%
13	2015	Neurology(R) neuroimmunology & neuroinflammation	21	52.38%	0.00%
12	2015	BMC immunology	24	25.00%	0.00%
12	2015	BMC molecular biology	27	44.44%	0.00%
12	2015	Cellular and molecular life sciences : CMLS	23	26.09%	0.00%
12	2015	Environmental health perspectives	23	52.17%	0.00%
12	2015	International journal of medical sciences	25	36.00%	0.00%
12	2015	Journal of biomolecular screening	20	45.00%	0.00%
12	2015	Korean journal for food science of animal resources	14	28.57%	0.00%
12	2015	Memorias do Instituto Oswaldo Cruz	19	42.11%	0.00%
12	2015	Skeletal muscle	18	50.00%	0.00%
12	2015	Tumour biology : the journal of the International Society for Oncodevelopmental Biology and Medicine	21	52.38%	0.00%
11	2015	Acta neuropathologica	18	44.44%	0.00%
11	2015	Acta neuropathologica communications	13	53.85%	0.00%
11	2015	BMC gastroenterology	22	40.91%	0.00%
11	2015	BMC systems biology	14	57.14%	0.00%
11	2015	Chinese medicine	14	57.14%	0.00%
11	2015	Disease markers	17	35.29%	0.00%
11	2015	Journal of diabetes research	16	43.75%	0.00%
11	2015	Molecular and cellular biochemistry	16	18.75%	0.00%
16	2014	International journal of cancer	52	48.08%	50.00%
12	2014	Nature biotechnology	31	54.84%	50.00%
22	2014	Particle and fibre toxicology	36	30.56%	31.82%
16	2014	ACS applied materials & interfaces	29	31.03%	31.25%
34	2014	Nature genetics	69	34.78%	29.41%
23	2014	Nature cell biology	71	42.25%	26.09%
93	2014	Nature	209	32.06%	21.51%
33	2014	Breast cancer research : BCR	159	35.22%	21.21%
43	2014	Nanoscale research letters	54	55.56%	20.93%
29	2014	Journal of hematology & oncology	83	43.37%	20.69%
30	2014	Genes & cancer	73	34.25%	20.00%
15	2014	BMC biology	26	57.69%	20.00%
22	2014	Journal of ovarian research	58	46.55%	18.18%
11	2014	Cancer & metabolism	32	37.50%	18.18%
11	2014	Development (Cambridge, England)	17	11.76%	18.18%
28	2014	Nature immunology	60	58.33%	17.86%
194	2014	International journal of nanomedicine	305	43.28%	17.53%
23	2014	Molecular vision	26	65.38%	17.39%
41	2014	Cancer medicine	104	44.23%	17.07%
18	2014	Journal of nanobiotechnology	28	35.71%	16.67%
18	2014	Nature methods	41	36.59%	16.67%
18	2014	The EMBO journal	42	42.86%	16.67%
12	2014	Acta naturae	24	37.50%	16.67%
12	2014	Pharmacology research & perspectives	24	8.33%	16.67%
182	2014	British journal of cancer	470	38.51%	14.84%
41	2014	Oncoscience	130	40.00%	14.63%
728	2014	Oncotarget	2306	40.68%	14.56%
42	2014	Theranostics	103	39.81%	14.29%
21	2014	Cell research	43	20.93%	14.29%
21	2014	Neural regeneration research	31	48.39%	14.29%
14	2014	Journal of extracellular vesicles	32	34.38%	14.29%
205	2014	Molecular cancer	655	41.22%	14.15%
15	2014	Mediators of inflammation	31	35.48%	13.33%
40	2014	Human molecular genetics	77	31.17%	12.50%
16	2014	BMC medical genomics	30	43.33%	12.50%
16	2014	Molecular systems biology	41	34.15%	12.50%
16	2014	Respiratory research	25	52.00%	12.50%
17	2014	BMC systems biology	23	52.17%	11.76%
26	2014	Frontiers in oncology	55	36.36%	11.54%
35	2014	Toxicology reports	47	40.43%	11.43%
89	2014	Marine drugs	219	34.70%	11.24%
81	2014	Cancer cell international	192	45.31%	11.11%
27	2014	Nature structural & molecular biology	55	34.55%	11.11%
18	2014	Beilstein journal of nanotechnology	27	44.44%	11.11%
19	2014	Leukemia	51	31.37%	10.53%
50	2014	Neoplasia (New York, N.Y.)	145	40.00%	10.00%
21	2014	BMC microbiology	31	29.03%	9.52%
32	2014	Journal of cell science	78	29.49%	9.38%
55	2014	Journal of experimental & clinical cancer research : CR	158	43.67%	9.09%
11	2014	BMC immunology	16	37.50%	9.09%
11	2014	BMC pharmacology & toxicology	17	41.18%	9.09%
11	2014	Genome biology and evolution	17	35.29%	9.09%
11	2014	Journal for immunotherapy of cancer	19	31.58%	9.09%
11	2014	Laboratory investigation; a journal of technical methods and pathology	28	39.29%	9.09%
368	2014	BioMed research international	654	43.43%	8.97%
90	2014	PLoS neglected tropical diseases	140	48.57%	8.89%
23	2014	Disease models & mechanisms	37	27.03%	8.70%
23	2014	Frontiers in physiology	36	33.33%	8.70%
23	2014	Journal of natural products	42	40.48%	8.70%
59	2014	Journal of translational medicine	140	48.57%	8.47%
24	2014	Aging cell	38	31.58%	8.33%
12	2014	BMC biochemistry	18	27.78%	8.33%
12	2014	Brazilian journal of microbiology : [publication of the Brazilian Society for Microbiology]	14	35.71%	8.33%
12	2014	F1000Research	15	40.00%	8.33%
325	2014	BMC cancer	905	42.32%	8.31%
37	2014	Journal of proteome research	60	26.67%	8.11%
76	2014	International journal of oncology	185	40.54%	7.89%
102	2014	Oncogene	361	36.01%	7.84%
13	2014	EXCLI journal	20	15.00%	7.69%
13	2014	Genomics data	29	44.83%	7.69%
13	2014	Radiation oncology (London, England)	29	41.38%	7.69%
40	2014	Journal of biomedical science	65	40.00%	7.50%
41	2014	Nature medicine	82	36.59%	7.32%
69	2014	ACS nano	125	32.80%	7.25%
42	2014	Journal of the American Chemical Society	85	25.88%	7.14%
28	2014	Translational oncology	75	34.67%	7.14%
14	2014	BMC molecular biology	36	27.78%	7.14%
14	2014	Epigenetics	26	38.46%	7.14%
14	2014	Frontiers in endocrinology	34	50.00%	7.14%
14	2014	Oxidative medicine and cellular longevity	22	40.91%	7.14%
87	2014	TheScientificWorldJournal	142	41.55%	6.90%
136	2014	BMC genomics	222	42.34%	6.62%
365	2014	Nature communications	882	41.95%	6.58%
292	2014	Cell death & disease	793	36.57%	6.51%
32	2014	Stem cell reports	36	47.22%	6.25%
16	2014	Biochimica et biophysica acta	28	28.57%	6.25%
16	2014	Cancers	44	34.09%	6.25%
16	2014	Cardiovascular diabetology	24	20.83%	6.25%
16	2014	Iranian journal of basic medical sciences	38	52.63%	6.25%
16	2014	Journal of cancer prevention	24	25.00%	6.25%
16	2014	Malaria journal	19	31.58%	6.25%
179	2014	eLife	451	27.94%	6.15%
50	2014	Drug design, development and therapy	100	40.00%	6.00%
136	2014	The Journal of cell biology	322	32.30%	5.88%
51	2014	EMBO molecular medicine	119	31.09%	5.88%
17	2014	Journal of radiation research	25	24.00%	5.88%
4776	2014	PloS one	9812	41.34%	5.67%
36	2014	Molecular therapy. Methods & clinical development	96	44.79%	5.56%
18	2014	British journal of pharmacology	28	39.29%	5.56%
18	2014	Gene therapy	46	36.96%	5.56%
18	2014	Nature neuroscience	25	56.00%	5.56%
313	2014	International journal of molecular sciences	522	41.76%	5.43%
37	2014	BMC infectious diseases	48	52.08%	5.41%
93	2014	mBio	182	42.86%	5.38%
19	2014	Blood cancer journal	49	32.65%	5.26%
19	2014	EJNMMI research	32	43.75%	5.26%
19	2014	International journal of environmental research and public health	30	53.33%	5.26%
19	2014	Nutrients	30	40.00%	5.26%
19	2014	PeerJ	25	36.00%	5.26%
39	2014	Bioconjugate chemistry	75	25.33%	5.13%
40	2014	Cell communication and signaling : CCS	95	34.74%	5.00%
21	2014	Biomacromolecules	38	42.11%	4.76%
21	2014	Protein & cell	60	16.67%	4.76%
22	2014	BMC cell biology	40	40.00%	4.55%
22	2014	Frontiers in cellular and infection microbiology	31	19.35%	4.55%
267	2014	Molecules (Basel, Switzerland)	537	34.64%	4.49%
180	2014	PLoS genetics	308	40.58%	4.44%
45	2014	Frontiers in cellular neuroscience	63	41.27%	4.44%
227	2014	Oncology letters	371	44.47%	4.41%
23	2014	BMC complementary and alternative medicine	38	39.47%	4.35%
23	2014	Diagnostic pathology	42	45.24%	4.35%
23	2014	Toxins	27	37.04%	4.35%
23	2014	mAbs	67	35.82%	4.35%
94	2014	Experimental and therapeutic medicine	136	46.32%	4.26%
47	2014	ACS chemical biology	92	35.87%	4.26%
48	2014	Oncology reports	109	42.20%	4.17%
24	2014	BMC biotechnology	42	50.00%	4.17%
24	2014	Mucosal immunology	50	44.00%	4.17%
49	2014	Molecular medicine reports	88	44.32%	4.08%
517	2014	Scientific reports	1021	35.06%	4.06%
99	2014	The Journal of experimental medicine	187	40.11%	4.04%
25	2014	Frontiers in microbiology	42	28.57%	4.00%
25	2014	Nature chemical biology	82	31.71%	4.00%
101	2014	Evidence-based complementary and alternative medicine : eCAM	156	45.51%	3.96%
52	2014	FEBS open bio	103	38.83%	3.85%
297	2014	PLoS pathogens	729	44.58%	3.70%
28	2014	Experimental & molecular medicine	42	42.86%	3.57%
57	2014	Molecular pharmaceutics	118	41.53%	3.51%
29	2014	Veterinary research	45	64.44%	3.45%
30	2014	BMC veterinary research	38	52.63%	3.33%
121	2014	Journal of medicinal chemistry	235	36.17%	3.31%
153	2014	Molecular biology of the cell	370	28.65%	3.27%
32	2014	Acta neuropathologica communications	53	47.17%	3.13%
32	2014	Oncogenesis	107	33.64%	3.13%
32	2014	Parasites & vectors	38	52.63%	3.13%
32	2014	Physiological reports	45	28.89%	3.13%
33	2014	Autophagy	84	26.19%	3.03%
33	2014	Biomolecules & therapeutics	45	20.00%	3.03%
67	2014	Journal of cellular and molecular medicine	126	41.27%	2.99%
36	2014	Cell cycle (Georgetown, Tex.)	117	30.77%	2.78%
36	2014	Viruses	68	41.18%	2.78%
37	2014	PLoS biology	87	26.44%	2.70%
38	2014	Pharmacognosy magazine	83	34.94%	2.63%
460	2014	Nucleic acids research	1025	41.27%	2.61%
40	2014	OncoTargets and therapy	74	36.49%	2.50%
123	2014	The Journal of biological chemistry	270	33.70%	2.44%
43	2014	BMC research notes	75	34.67%	2.33%
45	2014	Frontiers in immunology	79	41.77%	2.22%
102	2014	Cancer science	295	43.05%	1.96%
59	2014	Genome biology	115	47.83%	1.69%
68	2014	Biochemistry	116	31.90%	0.00%
53	2014	Virology journal	99	50.51%	0.00%
50	2014	Molecular therapy. Nucleic acids	124	44.35%	0.00%
46	2014	PLoS computational biology	65	36.92%	0.00%
43	2014	BMB reports	73	23.29%	0.00%
42	2014	Journal of neuroinflammation	51	37.25%	0.00%
40	2014	Molecules and cells	66	25.76%	0.00%
39	2014	Cell reports	77	36.36%	0.00%
34	2014	Redox biology	55	40.00%	0.00%
33	2014	Analytical chemistry	53	37.74%	0.00%
33	2014	Arthritis research & therapy	44	61.36%	0.00%
31	2014	Biology open	56	32.14%	0.00%
31	2014	Diabetes	47	44.68%	0.00%
31	2014	Stem cell research & therapy	48	54.17%	0.00%
29	2014	Bioscience reports	50	32.00%	0.00%
29	2014	Journal of immunology research	42	50.00%	0.00%
29	2014	The Journal of investigative dermatology	52	67.31%	0.00%
28	2014	SpringerPlus	45	37.78%	0.00%
27	2014	International journal of medical sciences	44	40.91%	0.00%
24	2014	BMC bioinformatics	35	48.57%	0.00%
24	2014	Cell & bioscience	51	49.02%	0.00%
24	2014	Iranian journal of pharmaceutical research : IJPR	58	36.21%	0.00%
24	2014	Journal of Cancer	50	38.00%	0.00%
24	2014	The Biochemical journal	49	34.69%	0.00%
24	2014	The Korean journal of physiology & pharmacology : official journal of the Korean Physiological Society and the Korean Society of Pharmacology	39	35.90%	0.00%
22	2014	Journal of virology	75	26.67%	0.00%
21	2014	Brazilian journal of medical and biological research = Revista brasileira de pesquisas medicas e biologicas	28	42.86%	0.00%
21	2014	Lipids in health and disease	29	41.38%	0.00%
21	2014	Nutrition research and practice	33	24.24%	0.00%
21	2014	Open biology	52	32.69%	0.00%
20	2014	G3 (Bethesda, Md.)	26	30.77%	0.00%
18	2014	Molecular & cellular proteomics : MCP	47	25.53%	0.00%
18	2014	Molecular brain	25	52.00%	0.00%
17	2014	Aging	30	53.33%	0.00%
16	2014	Frontiers in genetics	27	25.93%	0.00%
16	2014	Frontiers in molecular neuroscience	28	28.57%	0.00%
16	2014	World journal of surgical oncology	27	51.85%	0.00%
15	2014	Medical science monitor : international medical journal of experimental and clinical research	19	42.11%	0.00%
15	2014	Molecular and cellular biochemistry	40	37.50%	0.00%
15	2014	Molecular therapy : the journal of the American Society of Gene Therapy	35	51.43%	0.00%
15	2014	Preventive nutrition and food science	20	20.00%	0.00%
15	2014	Retrovirology	44	47.73%	0.00%
15	2014	The Journal of general physiology	30	33.33%	0.00%
15	2014	The Journal of general virology	28	46.43%	0.00%
14	2014	Acta pharmaceutica Sinica. B	25	36.00%	0.00%
14	2014	Microbial cell factories	24	41.67%	0.00%
14	2014	Natural products and bioprospecting	34	11.76%	0.00%
13	2014	Influenza and other respiratory viruses	17	64.71%	0.00%
13	2014	Journal of the American Heart Association	23	43.48%	0.00%
13	2014	The Journal of veterinary medical science	19	52.63%	0.00%
12	2014	Annals of clinical and translational neurology	14	57.14%	0.00%
12	2014	Cell death and differentiation	28	32.14%	0.00%
12	2014	Daru : journal of Faculty of Pharmacy, Tehran University of Medical Sciences	22	36.36%	0.00%
12	2014	Frontiers in aging neuroscience	13	23.08%	0.00%
12	2014	Journal of ginseng research	17	23.53%	0.00%
12	2014	Molecular metabolism	20	50.00%	0.00%
12	2014	Nucleus (Austin, Tex.)	26	19.23%	0.00%
12	2014	Oncoimmunology	22	36.36%	0.00%
12	2014	Pharmaceuticals (Basel, Switzerland)	21	42.86%	0.00%
12	2014	Sensors (Basel, Switzerland)	15	33.33%	0.00%
11	2014	Bioinformatics (Oxford, England)	24	41.67%	0.00%
11	2014	Bioinorganic chemistry and applications	20	40.00%	0.00%
11	2014	Cellular microbiology	15	33.33%	0.00%
11	2014	Journal of diabetes research	13	53.85%	0.00%
11	2014	Vaccine	19	73.68%	0.00%
11	2014	Vascular cell	14	42.86%	0.00%
26	2013	Journal of hematology & oncology	71	50.70%	30.77%
13	2013	Orphanet journal of rare diseases	20	55.00%	23.08%
18	2013	Particle and fibre toxicology	35	48.57%	22.22%
14	2013	Cancers	35	42.86%	21.43%
29	2013	Nature genetics	66	34.85%	20.69%
16	2013	Journal of nanobiotechnology	29	37.93%	18.75%
11	2013	Journal of virology	27	33.33%	18.18%
11	2013	Reproductive biology and endocrinology : RB&E	16	56.25%	18.18%
17	2013	Molecular therapy : the journal of the American Society of Gene Therapy	36	55.56%	17.65%
23	2013	Nanoscale research letters	35	57.14%	17.39%
29	2013	Cancer medicine	61	50.82%	17.24%
12	2013	Acta neuropathologica communications	14	50.00%	16.67%
12	2013	G3 (Bethesda, Md.)	23	39.13%	16.67%
137	2013	Oncotarget	457	38.51%	16.06%
25	2013	Bioscience reports	49	38.78%	16.00%
25	2013	Nature immunology	58	34.48%	16.00%
168	2013	British journal of cancer	403	40.94%	15.48%
27	2013	Journal of radiation research	40	52.50%	14.81%
29	2013	Breast cancer research : BCR	112	40.18%	13.79%
15	2013	Autophagy	45	35.56%	13.33%
15	2013	Frontiers in cellular neuroscience	19	47.37%	13.33%
15	2013	Nature biotechnology	33	51.52%	13.33%
154	2013	International journal of nanomedicine	251	39.44%	12.99%
31	2013	Veterinary research	45	60.00%	12.90%
32	2013	Frontiers in oncology	61	54.10%	12.50%
32	2013	Oncoimmunology	75	46.67%	12.50%
16	2013	Chemistry Central journal	24	45.83%	12.50%
16	2013	Drug design, development and therapy	37	40.54%	12.50%
97	2013	Nature	213	33.80%	12.37%
25	2013	Theranostics	40	45.00%	12.00%
44	2013	Cell communication and signaling : CCS	82	40.24%	11.36%
36	2013	Nature methods	75	41.33%	11.11%
118	2013	Molecular cancer	358	35.75%	11.02%
19	2013	Radiation oncology (London, England)	32	34.38%	10.53%
19	2013	Respiratory research	26	46.15%	10.53%
40	2013	Journal of experimental & clinical cancer research : CR	102	43.14%	10.00%
20	2013	Toxins	37	35.14%	10.00%
31	2013	Journal of biomedical science	53	37.74%	9.68%
21	2013	Blood cancer journal	49	34.69%	9.52%
252	2013	Cell death & disease	617	39.06%	9.13%
22	2013	Molecular systems biology	38	31.58%	9.09%
11	2013	Journal of cell science	17	23.53%	9.09%
11	2013	Journal of inflammation (London, England)	14	21.43%	9.09%
11	2013	Nutrients	12	25.00%	9.09%
23	2013	Journal of Cancer	72	40.28%	8.70%
214	2013	BMC cancer	547	39.67%	8.41%
36	2013	Oncogenesis	102	42.16%	8.33%
24	2013	Nature chemical biology	53	20.75%	8.33%
12	2013	Acta naturae	24	37.50%	8.33%
12	2013	BMC gastroenterology	21	52.38%	8.33%
12	2013	Gastroenterology research and practice	19	52.63%	8.33%
12	2013	Nature cell biology	28	28.57%	8.33%
127	2013	Oncogene	414	39.37%	7.87%
13	2013	BMC pharmacology & toxicology	28	35.71%	7.69%
13	2013	Daru : journal of Faculty of Pharmacy, Tehran University of Medical Sciences	26	38.46%	7.69%
13	2013	Open biology	21	33.33%	7.69%
157	2013	The Journal of cell biology	389	31.11%	7.64%
14	2013	BMC microbiology	26	50.00%	7.14%
14	2013	Environmental health perspectives	20	45.00%	7.14%
14	2013	Frontiers in genetics	22	50.00%	7.14%
14	2013	Molecular & cellular proteomics : MCP	30	36.67%	7.14%
14	2013	Physiological reports	17	41.18%	7.14%
29	2013	Gene therapy	64	48.44%	6.90%
15	2013	F1000Research	25	60.00%	6.67%
77	2013	Cancer cell international	180	43.33%	6.49%
16	2013	Aging	26	30.77%	6.25%
16	2013	BMC bioinformatics	22	54.55%	6.25%
5802	2013	PloS one	12244	41.63%	6.08%
66	2013	mBio	125	39.20%	6.06%
17	2013	Cell research	55	23.64%	5.88%
17	2013	The EMBO journal	26	30.77%	5.88%
87	2013	BMC genomics	128	41.41%	5.75%
18	2013	Frontiers in physiology	32	43.75%	5.56%
18	2013	Human molecular genetics	35	37.14%	5.56%
111	2013	The Journal of biological chemistry	233	38.63%	5.41%
37	2013	Molecular vision	46	56.52%	5.41%
93	2013	International journal of oncology	206	43.20%	5.38%
262	2013	Evidence-based complementary and alternative medicine : eCAM	478	39.54%	5.34%
19	2013	Nature neuroscience	39	35.90%	5.26%
19	2013	Parasites & vectors	26	42.31%	5.26%
39	2013	Cell cycle (Georgetown, Tex.)	116	29.31%	5.13%
20	2013	BMC veterinary research	30	66.67%	5.00%
101	2013	The Journal of experimental medicine	258	38.76%	4.95%
21	2013	Redox biology	29	34.48%	4.76%
65	2013	Journal of translational medicine	151	40.40%	4.62%
22	2013	PeerJ	43	37.21%	4.55%
45	2013	Influenza and other respiratory viruses	50	60.00%	4.44%
230	2013	BioMed research international	365	40.00%	4.35%
69	2013	EMBO molecular medicine	180	38.33%	4.35%
46	2013	TheScientificWorldJournal	60	43.33%	4.35%
23	2013	Brazilian journal of medical and biological research = Revista brasileira de pesquisas medicas e biologicas	37	37.84%	4.35%
23	2013	Disease models & mechanisms	42	38.10%	4.35%
208	2013	PLoS genetics	409	38.14%	4.33%
47	2013	PLoS biology	103	41.75%	4.26%
71	2013	Experimental and therapeutic medicine	91	50.55%	4.23%
24	2013	The Journal of investigative dermatology	46	39.13%	4.17%
228	2013	International journal of molecular sciences	406	38.42%	3.95%
26	2013	BMC biotechnology	60	41.67%	3.85%
26	2013	Experimental & molecular medicine	44	34.09%	3.85%
26	2013	SpringerPlus	62	29.03%	3.85%
105	2013	Marine drugs	222	39.19%	3.81%
53	2013	Molecular therapy. Nucleic acids	109	46.79%	3.77%
81	2013	Diabetes	110	43.64%	3.70%
28	2013	Neural regeneration research	36	44.44%	3.57%
329	2013	Scientific reports	660	36.52%	3.34%
30	2013	BMC cell biology	62	29.03%	3.33%
92	2013	Virology journal	199	44.22%	3.26%
31	2013	Frontiers in immunology	42	50.00%	3.23%
95	2013	PLoS neglected tropical diseases	167	50.90%	3.16%
32	2013	Nature medicine	71	33.80%	3.13%
33	2013	International journal of medical sciences	52	36.54%	3.03%
33	2013	PLoS computational biology	64	46.88%	3.03%
333	2013	PLoS pathogens	866	43.42%	3.00%
68	2013	eLife	125	35.20%	2.94%
38	2013	Biology open	61	36.07%	2.63%
38	2013	Nature structural & molecular biology	89	28.09%	2.63%
206	2013	Molecules (Basel, Switzerland)	396	36.36%	2.43%
375	2013	Nucleic acids research	831	36.10%	2.13%
51	2013	Oncology reports	131	38.17%	1.96%
54	2013	Journal of cellular and molecular medicine	105	31.43%	1.85%
169	2013	Molecular biology of the cell	341	32.26%	1.78%
176	2013	Oncology letters	295	46.10%	1.70%
188	2013	Nature communications	423	35.70%	1.06%
38	2013	BMB reports	57	63.16%	0.00%
33	2013	Arthritis research & therapy	44	47.73%	0.00%
33	2013	OncoTargets and therapy	50	38.00%	0.00%
31	2013	Genome biology	82	46.34%	0.00%
29	2013	Retrovirology	97	38.14%	0.00%
28	2013	BMC complementary and alternative medicine	55	30.91%	0.00%
28	2013	Biomolecules & therapeutics	34	47.06%	0.00%
27	2013	Cell reports	44	27.27%	0.00%
25	2013	The Biochemical journal	62	25.81%	0.00%
24	2013	FEBS open bio	45	37.78%	0.00%
24	2013	Stem cell research & therapy	39	53.85%	0.00%
22	2013	RNA biology	40	47.50%	0.00%
22	2013	The Journal of general virology	65	38.46%	0.00%
21	2013	Leukemia	38	36.84%	0.00%
21	2013	Lipids in health and disease	28	35.71%	0.00%
20	2013	mAbs	46	65.22%	0.00%
19	2013	Clinical & developmental immunology	24	58.33%	0.00%
19	2013	Journal of neuroinflammation	22	54.55%	0.00%
18	2013	BMC infectious diseases	21	57.14%	0.00%
18	2013	BMC research notes	22	40.91%	0.00%
18	2013	Journal of ovarian research	40	42.50%	0.00%
18	2013	The Korean journal of physiology & pharmacology : official journal of the Korean Physiological Society and the Korean Society of Pharmacology	26	30.77%	0.00%
18	2013	Viruses	37	51.35%	0.00%
17	2013	BioResearch open access	24	33.33%	0.00%
17	2013	Cell	44	38.64%	0.00%
16	2013	Iranian journal of basic medical sciences	30	30.00%	0.00%
16	2013	Journal of ginseng research	21	38.10%	0.00%
16	2013	Journal of medicinal chemistry	33	36.36%	0.00%
16	2013	Molecular cell	30	26.67%	0.00%
16	2013	Mucosal immunology	23	52.17%	0.00%
15	2013	BMC biology	32	28.13%	0.00%
15	2013	BMC molecular biology	22	40.91%	0.00%
15	2013	Iranian journal of pharmaceutical research : IJPR	26	26.92%	0.00%
15	2013	Stem cell reports	19	36.84%	0.00%
14	2013	Epigenetics & chromatin	25	52.00%	0.00%
14	2013	Frontiers in microbiology	21	52.38%	0.00%
13	2013	BMC systems biology	20	30.00%	0.00%
13	2013	Molecular brain	19	42.11%	0.00%
13	2013	The Journal of general physiology	23	39.13%	0.00%
13	2013	World journal of surgical oncology	23	60.87%	0.00%
12	2013	Cancer gene therapy	28	42.86%	0.00%
12	2013	Journal of experimental botany	12	33.33%	0.00%
12	2013	Journal of the American Heart Association	22	27.27%	0.00%
11	2013	BMC biochemistry	23	60.87%	0.00%
11	2013	BMC medical genetics	23	47.83%	0.00%
11	2013	Biochimica et biophysica acta	19	15.79%	0.00%
11	2013	Cancer immunology, immunotherapy : CII	25	56.00%	0.00%
11	2013	Emerging microbes & infections	14	42.86%	0.00%
11	2013	Mediators of inflammation	15	33.33%	0.00%
11	2013	Translational psychiatry	13	46.15%	0.00%
19	2012	Leukemia	42	52.38%	26.32%
25	2012	Veterinary research	40	50.00%	20.00%
11	2012	Laboratory investigation; a journal of technical methods and pathology	19	52.63%	18.18%
17	2012	Cell communication and signaling : CCS	30	33.33%	17.65%
78	2012	BMC genomics	139	42.45%	16.67%
18	2012	Viruses	33	36.36%	16.67%
12	2012	BMC medicine	29	37.93%	16.67%
12	2012	Cancer immunology, immunotherapy : CII	16	37.50%	16.67%
13	2012	Blood cancer journal	41	56.10%	15.38%
14	2012	Frontiers in oncology	31	35.48%	14.29%
22	2012	BMC complementary and alternative medicine	43	34.88%	13.64%
22	2012	Journal of nanobiotechnology	35	31.43%	13.64%
45	2012	Oncoimmunology	108	38.89%	13.33%
63	2012	Oncotarget	171	38.01%	12.70%
24	2012	Brazilian journal of medical and biological research = Revista brasileira de pesquisas medicas e biologicas	36	50.00%	12.50%
16	2012	Cancer medicine	46	54.35%	12.50%
218	2012	International journal of nanomedicine	403	39.95%	11.47%
19	2012	BMC veterinary research	35	54.29%	10.53%
134	2012	British journal of cancer	319	38.56%	10.45%
67	2012	Molecular cancer	177	41.81%	10.45%
29	2012	BMC microbiology	39	33.33%	10.34%
78	2012	International journal of oncology	169	45.56%	10.26%
30	2012	Cancer cell international	62	33.87%	10.00%
21	2012	Clinical & developmental immunology	32	43.75%	9.52%
21	2012	Nature neuroscience	36	44.44%	9.52%
11	2012	Reproductive biology and endocrinology : RB&E	16	68.75%	9.09%
12	2012	Influenza and other respiratory viruses	14	64.29%	8.33%
49	2012	Molecular vision	60	60.00%	8.16%
25	2012	Particle and fibre toxicology	34	44.12%	8.00%
65	2012	Breast cancer research : BCR	240	36.25%	7.69%
13	2012	BMC medical genomics	25	32.00%	7.69%
13	2012	Frontiers in physiology	17	52.94%	7.69%
79	2012	Journal of cellular and molecular medicine	184	38.59%	7.59%
69	2012	Virology journal	133	44.36%	7.25%
14	2012	International journal of cell biology	30	30.00%	7.14%
14	2012	Parasites & vectors	15	46.67%	7.14%
14	2012	The Journal of general virology	47	27.66%	7.14%
201	2012	BMC cancer	526	42.59%	6.97%
29	2012	Molecular therapy. Nucleic acids	67	26.87%	6.90%
149	2012	The Journal of cell biology	336	33.63%	6.71%
30	2012	Theranostics	52	48.08%	6.67%
15	2012	Bioscience reports	34	29.41%	6.67%
15	2012	Chinese journal of cancer	32	37.50%	6.67%
15	2012	Frontiers in microbiology	31	25.81%	6.67%
15	2012	G3 (Bethesda, Md.)	16	31.25%	6.67%
31	2012	BMC research notes	47	44.68%	6.45%
16	2012	BMC infectious diseases	25	60.00%	6.25%
16	2012	Cellular and molecular life sciences : CMLS	42	16.67%	6.25%
16	2012	Nature medicine	26	34.62%	6.25%
16	2012	Sensors (Basel, Switzerland)	20	65.00%	6.25%
16	2012	World journal of surgical oncology	23	43.48%	6.25%
33	2012	PLoS biology	60	40.00%	6.06%
17	2012	BMC cell biology	28	53.57%	5.88%
17	2012	Frontiers in immunology	28	42.86%	5.88%
17	2012	Nanoscale research letters	26	19.23%	5.88%
105	2012	Scientific reports	184	34.78%	5.71%
18	2012	Cell death and differentiation	36	41.67%	5.56%
18	2012	Emerging infectious diseases	28	60.71%	5.56%
163	2012	PLoS genetics	308	44.48%	5.52%
4741	2012	PloS one	10108	41.37%	5.48%
38	2012	TheScientificWorldJournal	51	39.22%	5.26%
19	2012	BMC molecular biology	49	48.98%	5.26%
19	2012	BMC systems biology	24	62.50%	5.26%
134	2012	The Journal of biological chemistry	257	39.69%	5.22%
100	2012	Cell death & disease	257	37.35%	5.00%
40	2012	Experimental & molecular medicine	89	37.08%	5.00%
168	2012	Evidence-based complementary and alternative medicine : eCAM	308	36.69%	4.76%
21	2012	Genome biology	48	39.58%	4.76%
21	2012	Radiation oncology (London, England)	34	38.24%	4.76%
43	2012	Biology open	88	23.86%	4.65%
44	2012	EMBO molecular medicine	113	36.28%	4.55%
23	2012	Aging	44	36.36%	4.35%
118	2012	Oncogene	361	31.30%	4.24%
24	2012	Environmental health perspectives	46	19.57%	4.17%
24	2012	Human molecular genetics	40	50.00%	4.17%
49	2012	Journal of experimental & clinical cancer research : CR	109	34.86%	4.08%
25	2012	Cell cycle (Georgetown, Tex.)	58	41.38%	4.00%
25	2012	Molecular & cellular proteomics : MCP	59	25.42%	4.00%
25	2012	Nature genetics	44	40.91%	4.00%
77	2012	The Journal of experimental medicine	172	42.44%	3.90%
81	2012	Nature communications	144	40.97%	3.70%
57	2012	Journal of biomedicine & biotechnology	106	38.68%	3.51%
59	2012	Oncology reports	102	49.02%	3.39%
65	2012	PLoS neglected tropical diseases	107	47.66%	3.08%
197	2012	Molecular biology of the cell	429	29.84%	3.05%
33	2012	Journal of translational medicine	80	48.75%	3.03%
176	2012	Molecules (Basel, Switzerland)	369	36.86%	2.84%
71	2012	Marine drugs	142	38.03%	2.82%
36	2012	Biomolecules & therapeutics	54	40.74%	2.78%
38	2012	mBio	62	43.55%	2.63%
159	2012	International journal of molecular sciences	265	36.98%	2.52%
272	2012	PLoS pathogens	643	43.23%	2.21%
358	2012	Nucleic acids research	812	38.55%	1.96%
55	2012	Journal of neuroinflammation	77	42.86%	1.82%
60	2012	Nature	100	38.00%	1.67%
66	2012	Diabetes	90	34.44%	0.00%
38	2012	Journal of biomedical science	67	31.34%	0.00%
38	2012	The Biochemical journal	84	36.90%	0.00%
37	2012	Arthritis research & therapy	51	52.94%	0.00%
28	2012	Neural regeneration research	37	78.38%	0.00%
26	2012	BMC biotechnology	56	35.71%	0.00%
26	2012	Oncogenesis	63	60.32%	0.00%
24	2012	BMC immunology	39	33.33%	0.00%
24	2012	Experimental and therapeutic medicine	34	44.12%	0.00%
24	2012	PLoS computational biology	42	45.24%	0.00%
24	2012	The EMBO journal	47	38.30%	0.00%
20	2012	Biomedical optics express	30	40.00%	0.00%
20	2012	Lipids in health and disease	25	48.00%	0.00%
20	2012	Nature structural & molecular biology	30	36.67%	0.00%
20	2012	The Korean journal of physiology & pharmacology : official journal of the Korean Physiological Society and the Korean Society of Pharmacology	31	45.16%	0.00%
19	2012	Frontiers in cellular and infection microbiology	26	34.62%	0.00%
19	2012	International journal of biological sciences	46	28.26%	0.00%
19	2012	Molecular medicine reports	29	31.03%	0.00%
18	2012	Immune network	31	45.16%	0.00%
18	2012	Nature immunology	37	35.14%	0.00%
18	2012	Nature methods	34	32.35%	0.00%
17	2012	Experimental diabetes research	19	42.11%	0.00%
16	2012	Molecular systems biology	30	33.33%	0.00%
16	2012	Nature chemical biology	42	47.62%	0.00%
16	2012	Toxins	30	40.00%	0.00%
15	2012	FEBS open bio	20	15.00%	0.00%
15	2012	Frontiers in molecular neuroscience	21	28.57%	0.00%
15	2012	Molecular neurodegeneration	28	42.86%	0.00%
15	2012	Nature cell biology	27	22.22%	0.00%
14	2012	BMC bioinformatics	17	41.18%	0.00%
14	2012	Medical science monitor : international medical journal of experimental and clinical research	23	30.43%	0.00%
14	2012	Retrovirology	41	43.90%	0.00%
14	2012	The Journal of investigative dermatology	25	52.00%	0.00%
13	2012	BMC gastroenterology	20	30.00%	0.00%
13	2012	International journal of medical sciences	25	52.00%	0.00%
13	2012	Iranian journal of pharmaceutical research : IJPR	27	44.44%	0.00%
13	2012	Journal of oncology	28	53.57%	0.00%
13	2012	Open biology	22	40.91%	0.00%
13	2012	PPAR research	18	66.67%	0.00%
12	2012	BMC neuroscience	15	46.67%	0.00%
12	2012	EJNMMI research	20	30.00%	0.00%
12	2012	Journal of clinical biochemistry and nutrition	15	33.33%	0.00%
12	2012	Journal of inflammation (London, England)	16	56.25%	0.00%
12	2012	Malaria journal	14	57.14%	0.00%
12	2012	Microbial cell factories	18	38.89%	0.00%
12	2012	The Journal of general physiology	16	31.25%	0.00%
11	2012	Journal of biomedical research	14	42.86%	0.00%
11	2012	Journal of experimental botany	11	18.18%	0.00%
18	2011	Malaria journal	28	25.00%	16.67%
12	2011	Chinese medicine	18	44.44%	16.67%
12	2011	Frontiers in endocrinology	21	33.33%	16.67%
14	2011	Particle and fibre toxicology	23	56.52%	14.29%
43	2011	Oncotarget	112	35.71%	13.95%
23	2011	BMC microbiology	39	51.28%	13.04%
24	2011	Retrovirology	69	43.48%	12.50%
16	2011	Blood cancer journal	42	42.86%	12.50%
16	2011	Nature chemical biology	30	50.00%	12.50%
128	2011	International journal of nanomedicine	182	50.00%	11.72%
45	2011	Molecular vision	59	47.46%	11.11%
20	2011	EMBO molecular medicine	58	18.97%	10.00%
20	2011	Reproductive biology and endocrinology : RB&E	33	54.55%	10.00%
51	2011	Cell death & disease	139	35.25%	9.80%
72	2011	BMC genomics	124	36.29%	9.72%
11	2011	Cellular and molecular life sciences : CMLS	18	44.44%	9.09%
11	2011	Disease models & mechanisms	14	42.86%	9.09%
12	2011	BMC medical genomics	27	37.04%	8.33%
12	2011	Laboratory investigation; a journal of technical methods and pathology	18	55.56%	8.33%
133	2011	British journal of cancer	322	43.17%	8.27%
182	2011	BMC cancer	536	42.54%	8.24%
25	2011	Cancers	53	60.38%	8.00%
25	2011	Molecular systems biology	59	27.12%	8.00%
13	2011	Immune network	19	31.58%	7.69%
13	2011	Molecular pain	18	55.56%	7.69%
27	2011	Human molecular genetics	51	37.25%	7.41%
28	2011	BMC cell biology	48	41.67%	7.14%
28	2011	Nanoscale research letters	33	48.48%	7.14%
14	2011	BMC biology	24	25.00%	7.14%
14	2011	Clinical & developmental immunology	25	56.00%	7.14%
14	2011	Theranostics	21	47.62%	7.14%
29	2011	BMC systems biology	55	41.82%	6.90%
45	2011	Journal of translational medicine	105	42.86%	6.67%
15	2011	Leukemia	41	29.27%	6.67%
15	2011	Nature neuroscience	21	28.57%	6.67%
15	2011	Toxins	22	31.82%	6.67%
31	2011	Molecular neurodegeneration	48	41.67%	6.45%
31	2011	Scientific reports	47	34.04%	6.45%
159	2011	The Journal of cell biology	391	29.92%	6.29%
16	2011	Biomedical optics express	23	47.83%	6.25%
16	2011	Molecular & cellular proteomics : MCP	30	20.00%	6.25%
16	2011	Radiation oncology (London, England)	23	39.13%	6.25%
17	2011	Environmental health perspectives	26	26.92%	5.88%
17	2011	The Biochemical journal	32	31.25%	5.88%
90	2011	The Journal of experimental medicine	191	31.41%	5.56%
18	2011	Journal of nanobiotechnology	28	35.71%	5.56%
93	2011	Oncogene	246	33.33%	5.38%
76	2011	Journal of cellular and molecular medicine	156	41.03%	5.26%
19	2011	Aging	36	30.56%	5.26%
39	2011	BMC biotechnology	90	62.22%	5.13%
39	2011	Marine drugs	67	41.79%	5.13%
118	2011	Molecular cancer	363	39.94%	5.08%
2955	2011	PloS one	6157	41.63%	5.04%
40	2011	Nature communications	102	27.45%	5.00%
20	2011	Nature immunology	40	37.50%	5.00%
211	2011	Molecular biology of the cell	493	29.61%	4.74%
65	2011	International journal of molecular sciences	97	41.24%	4.62%
22	2011	BMC molecular biology	45	40.00%	4.55%
22	2011	Gene therapy	40	45.00%	4.55%
22	2011	The EMBO journal	45	46.67%	4.55%
296	2011	Nucleic acids research	651	35.33%	4.39%
46	2011	Nature	79	46.84%	4.35%
23	2011	Cancer gene therapy	56	44.64%	4.35%
75	2011	Breast cancer research : BCR	251	32.27%	4.00%
103	2011	Evidence-based complementary and alternative medicine : eCAM	188	39.36%	3.88%
26	2011	mBio	48	47.92%	3.85%
133	2011	Virology journal	228	44.30%	3.76%
27	2011	Frontiers in microbiology	37	24.32%	3.70%
113	2011	PLoS genetics	210	34.29%	3.54%
31	2011	PLoS computational biology	53	49.06%	3.23%
268	2011	PLoS pathogens	715	37.62%	2.99%
35	2011	Journal of neuroinflammation	50	44.00%	2.86%
154	2011	The Journal of biological chemistry	309	37.22%	2.60%
78	2011	Diabetes	118	44.07%	2.56%
103	2011	Molecules (Basel, Switzerland)	169	42.01%	1.94%
54	2011	PLoS neglected tropical diseases	72	45.83%	1.85%
57	2011	Journal of experimental & clinical cancer research : CR	112	38.39%	1.75%
47	2011	BMC proceedings	56	57.14%	0.00%
44	2011	Journal of biomedicine & biotechnology	69	44.93%	0.00%
41	2011	PLoS biology	77	37.66%	0.00%
38	2011	Lipids in health and disease	58	58.62%	0.00%
35	2011	Journal of biomedical science	62	50.00%	0.00%
31	2011	Nature cell biology	69	24.64%	0.00%
30	2011	BMC research notes	41	46.34%	0.00%
29	2011	Genome biology	49	61.22%	0.00%
27	2011	Cancer cell international	55	40.00%	0.00%
26	2011	Arthritis research & therapy	35	51.43%	0.00%
24	2011	BMC biochemistry	43	46.51%	0.00%
23	2011	BMC bioinformatics	29	37.93%	0.00%
23	2011	Veterinary research	35	45.71%	0.00%
22	2011	The Journal of general virology	40	35.00%	0.00%
20	2011	Chinese journal of cancer	52	38.46%	0.00%
19	2011	Nature structural & molecular biology	24	41.67%	0.00%
18	2011	BMC immunology	41	36.59%	0.00%
17	2011	Nature medicine	36	38.89%	0.00%
17	2011	Respiratory research	23	65.22%	0.00%
17	2011	The Journal of general physiology	20	50.00%	0.00%
13	2011	Emerging infectious diseases	21	57.14%	0.00%
13	2011	Epigenetics & chromatin	20	30.00%	0.00%
12	2011	BMC developmental biology	18	33.33%	0.00%
12	2011	Cell & bioscience	25	44.00%	0.00%
12	2011	Frontiers in physiology	15	40.00%	0.00%
12	2011	Influenza and other respiratory viruses	12	83.33%	0.00%
12	2011	Nature genetics	19	15.79%	0.00%
12	2011	Nature methods	20	35.00%	0.00%
12	2011	Nutrition research and practice	16	43.75%	0.00%
11	2011	Journal of hematology & oncology	20	50.00%	0.00%
11	2011	Journal of medicinal chemistry	23	30.43%	0.00%
11	2011	Microbiology (Reading, England)	20	20.00%	0.00%
11	2011	Proteome science	23	34.78%	0.00%
11	2011	Toxicological research	12	50.00%	0.00%
11	2010	BMC biology	26	30.77%	27.27%
23	2010	Oncotarget	67	35.82%	26.09%
13	2010	Journal of experimental botany	14	21.43%	15.38%
27	2010	International journal of molecular sciences	38	39.47%	14.81%
16	2010	Aging	35	48.57%	12.50%
17	2010	Molecular neurodegeneration	34	47.06%	11.76%
20	2010	Journal of translational medicine	41	48.78%	10.00%
31	2010	Cancer cell international	74	45.95%	9.68%
32	2010	International journal of nanomedicine	50	34.00%	9.38%
11	2010	BMC gastroenterology	20	50.00%	9.09%
11	2010	EMBO molecular medicine	33	42.42%	9.09%
83	2010	Journal of experimental & clinical cancer research : CR	172	45.93%	8.43%
132	2010	British journal of cancer	400	37.00%	8.33%
48	2010	Molecular vision	58	43.10%	8.33%
12	2010	Molecular & cellular proteomics : MCP	17	52.94%	8.33%
12	2010	The Journal of general physiology	16	37.50%	8.33%
12	2010	Toxins	24	29.17%	8.33%
13	2010	BMC medical genomics	26	30.77%	7.69%
13	2010	Journal of nucleic acids	28	32.14%	7.69%
136	2010	The Journal of biological chemistry	290	40.69%	7.35%
14	2010	Cell death and differentiation	33	30.30%	7.14%
14	2010	Genome biology	24	50.00%	7.14%
14	2010	Journal of nanobiotechnology	26	50.00%	7.14%
73	2010	BMC genomics	111	45.95%	6.85%
45	2010	PLoS biology	96	35.42%	6.67%
15	2010	BMC infectious diseases	16	68.75%	6.67%
77	2010	Journal of cellular and molecular medicine	177	35.59%	6.49%
234	2010	Molecular cancer	720	41.53%	6.41%
16	2010	Lipids in health and disease	24	25.00%	6.25%
68	2010	Virology journal	129	44.19%	5.88%
34	2010	Journal of biomedical science	48	41.67%	5.88%
17	2010	Nature immunology	31	32.26%	5.88%
18	2010	PLoS computational biology	40	45.00%	5.56%
18	2010	The Journal of general virology	38	34.21%	5.56%
18	2010	Veterinary research	23	39.13%	5.56%
235	2010	BMC cancer	612	39.38%	5.53%
19	2010	BMC immunology	33	45.45%	5.26%
39	2010	BMC microbiology	60	45.00%	5.13%
79	2010	Journal of biomedicine & biotechnology	125	43.20%	5.06%
103	2010	Oncogene	315	31.11%	4.85%
63	2010	BMC cell biology	139	39.57%	4.76%
42	2010	PLoS neglected tropical diseases	71	53.52%	4.76%
22	2010	Cancer gene therapy	63	44.44%	4.55%
45	2010	Nature	64	53.13%	4.44%
1535	2010	PloS one	3236	40.76%	4.43%
23	2010	Nature medicine	44	31.82%	4.35%
[truncated: 281 more rows]
